# Supplementary material for: Predicting the ritonavir crisis by revisiting the polymorph landscape with crystal structure prediction and form 4 structure solution
Source: Commun Chem. 2025 Dec 22;8:404. doi: 10.1038/s42004-025-01814-6 (PMC12722319; doi:10.1038/s42004-025-01814-6)
Supplement: Supplementary file 4 — Supplementary Dataset 1, containing the .cif of the optimized predicted crystal structures [file 42004_2025_1814_MOESM4_ESM.zip]

Archive with 26 entries (26 files):
- key_structures/CSP_structure_rank_10.cif
- key_structures/CSP_structure_rank_11.cif
- key_structures/CSP_structure_rank_12.cif
- key_structures/CSP_structure_rank_13.cif
- key_structures/CSP_structure_rank_14.cif
- key_structures/CSP_structure_rank_15.cif
- key_structures/CSP_structure_rank_16.cif
- key_structures/CSP_structure_rank_17.cif
- key_structures/CSP_structure_rank_18.cif
- key_structures/CSP_structure_rank_19.cif
- key_structures/CSP_structure_rank_1.cif
- key_structures/CSP_structure_rank_20.cif
- key_structures/CSP_structure_rank_21.cif
- key_structures/CSP_structure_rank_22.cif
- key_structures/CSP_structure_rank_23.cif
- key_structures/CSP_structure_rank_24.cif
- key_structures/CSP_structure_rank_25.cif
- key_structures/CSP_structure_rank_26.cif
- key_structures/CSP_structure_rank_2.cif
- key_structures/CSP_structure_rank_3.cif
- key_structures/CSP_structure_rank_4.cif
- key_structures/CSP_structure_rank_5.cif
- key_structures/CSP_structure_rank_6.cif
- key_structures/CSP_structure_rank_7.cif
- key_structures/CSP_structure_rank_8.cif
- key_structures/CSP_structure_rank_9.cif
