# Supplementary material for: Predicting the ritonavir crisis by revisiting the polymorph landscape with crystal structure prediction and form 4 structure solution
Source: Commun Chem. 2025 Dec 22;8:404. doi: 10.1038/s42004-025-01814-6 (PMC12722319; doi:10.1038/s42004-025-01814-6)
Supplement: Supplementary file 4 — Supplementary Dataset 1, containing the .cif of the optimized predicted crystal structures [file 42004_2025_1814_MOESM4_ESM.zip › key_structures/CSP_structure_rank_10.cif]

#############################################
# Avant-garde Materials Simulation           
#############################################

data_structure_000004
_cell_length_a 9.7994389808
_cell_length_b 14.6953064329
_cell_length_c 25.9709423609
_cell_angle_alpha 90.0000000000
_cell_angle_beta 90.0000000000
_cell_angle_gamma 90.0000000000
_cell_volume 3739.9652586594
_exptl_crystal_density_diffrn 1.2804130482
_total_energy -7369788.0070573967
_electrostatic_energy 0.0000000000
_vdw_energy -534.3838690070
_bond_energy 0.0000000000
_angle_energy 0.0000000000
_stretch_bend_coupling_energy 0.0000000000
_torsion_energy 0.0000000000
_inversion_energy 0.0000000000
_last_operation minimize_crystal_energy
_last_operation_comment none
_symmetry_cell_setting orthorhombic
_symmetry_space_group_name_H-M 'P 2_1 2_1 2_1'
_symmetry_Int_Tables_number 19
loop_
_symmetry_equiv_pos_site_id
_symmetry_equiv_pos_as_xyz
1 x,y,z
2 -x+1/2,-y,z+1/2
3 -x,y+1/2,-z+1/2
4 x+1/2,-y+1/2,-z
loop_
_atom_site_label
_atom_site_type_symbol
_atom_site_fract_x
_atom_site_fract_y
_atom_site_fract_z
_atom_site_fftype
_atom_site_charge
_atom_site_hybridization
S0_0 S 1.0048058644 1.1054366901 1.1622505346 S2 -0.0990037238 SP3
C3_0 C 1.0098786331 1.1652712949 1.1030712963 C3 0.3635824246 SP2
C4_0 C 0.9125400572 1.1938905728 1.1887894485 C3 -0.2814232254 SP2
N0_0 N 0.9476221218 1.2440456115 1.1048694329 N -0.5473010360 SP2
C1_0 C 1.0765667814 1.1254783967 1.0559111168 C4 0.0556587934 SP3
H11_0 H 0.8740565446 1.1887878043 1.2279454841 H 0.1949382340 UNKNOWN
C5_0 C 0.8926986249 1.2613270595 1.1528661208 C3 0.2849105427 SP2
C0_0 C 1.0863270703 1.0215696680 1.0586304350 C4 -0.0997388574 SP3
H7_0 H 1.0082476814 1.1449643744 1.0239550348 H 0.0376391286 UNKNOWN
C2_0 C 1.2172925026 1.1681893262 1.0456548346 C4 -0.0997388574 SP3
C6_0 C 0.8149375022 1.3477786258 1.1621611863 C4 -0.1487623963 SP3
H4_0 H 1.1352682351 0.9942786207 1.0238854678 H 0.0339885397 UNKNOWN
H5_0 H 0.9847664267 0.9903874966 1.0619825725 H 0.0339885397 UNKNOWN
H6_0 H 1.1483272642 0.9993641998 1.0917053598 H 0.0339885397 UNKNOWN
H8_0 H 1.2138424075 1.2426223686 1.0481560936 H 0.0339885397 UNKNOWN
H9_0 H 1.2533264267 1.1486413409 1.0071542734 H 0.0339885397 UNKNOWN
H10_0 H 1.2930641340 1.1438538273 1.0735881474 H 0.0339885397 UNKNOWN
N1_0 N 0.9029432274 1.4275612847 1.1704551732 N 0.0221306260 SP2
H12_0 H 0.7520529059 1.3634943370 1.1285720070 H 0.0830283419 UNKNOWN
H13_0 H 0.7463230739 1.3394995191 1.1954117498 H 0.0830283419 UNKNOWN
C7_0 C 0.9706514596 1.4336732157 1.2204426475 C4 -0.3466354395 SP3
C8_0 C 0.8727703647 1.5047866461 1.1425907539 C3 0.4504585531 SP2
H14_0 H 1.0714976680 1.4657540714 1.2175701802 H 0.1281697200 UNKNOWN
H15_0 H 0.9857418900 1.3643299352 1.2348432639 H 0.1281697200 UNKNOWN
H16_0 H 0.9084151197 1.4711748945 1.2487295467 H 0.1281697200 UNKNOWN
O0_0 O 0.7828445091 1.5039668135 1.1081292635 O1 -0.5000867960 SP2
N2_0 N 0.9441929688 1.5818866735 1.1548204687 N -0.4634931766 SP2
H1_0 H 1.0324675719 1.5795445227 1.1760049222 H 0.2782037190 UNKNOWN
C9_0 C 0.9117607825 1.6682372806 1.1302837165 C4 -0.0960662838 SP3
H17_0 H 0.8043210553 1.6647941598 1.1185065702 H 0.0887883809 UNKNOWN
C10_0 C 0.9243323695 1.7473178364 1.1691389872 C4 0.1527739273 SP3
C13_0 C 0.9987565850 1.6838388053 1.0818712895 C3 0.5071730574 SP2
H18_0 H 1.0255105035 1.7417572215 1.1875372844 H 0.0076747989 UNKNOWN
C11_0 C 0.8131901700 1.7370066103 1.2100994638 C4 -0.1271370482 SP3
C12_0 C 0.9151516936 1.8395429652 1.1420338884 C4 -0.1271370482 SP3
O1_0 O 1.1257980207 1.6882156199 1.0840282703 O1 -0.5056344530 SP2
N3_0 N 0.9256488696 1.6942360184 1.0384061738 N -0.4641630755 SP2
H19_0 H 0.7113710870 1.7401002069 1.1922359549 H 0.0339885397 UNKNOWN
H20_0 H 0.8186921188 1.7920662846 1.2385577885 H 0.0339885397 UNKNOWN
H21_0 H 0.8213924400 1.6720373076 1.2307743264 H 0.0339885397 UNKNOWN
H22_0 H 1.0015049871 1.8506590676 1.1158954605 H 0.0339885397 UNKNOWN
H23_0 H 0.9161399947 1.8953420416 1.1701687733 H 0.0339885397 UNKNOWN
H24_0 H 0.8203360498 1.8452006548 1.1195442194 H 0.0339885397 UNKNOWN
H2_0 H 0.8217716467 1.6837459189 1.0404497489 H 0.2782037190 UNKNOWN
C14_0 C 0.9832700827 1.7130818035 0.9875638909 C4 0.1700597173 SP3
H25_0 H 1.0946729853 1.7131709285 0.9925371084 H 0.0301078526 UNKNOWN
C15_0 C 0.9400408038 1.6379131162 0.9492997401 C4 -0.1327351901 SP3
C22_0 C 0.9344547356 1.8074084274 0.9692916112 C4 0.1276542024 SP3
H26_0 H 0.8288638244 1.6282396745 0.9527700589 H 0.0501704717 UNKNOWN
H27_0 H 0.9574336959 1.6635075368 0.9100652388 H 0.0501704717 UNKNOWN
C16_0 C 1.0142739549 1.5485597700 0.9553477037 C3 0.2023935386 SP2
H33_0 H 0.8276580010 1.8017996763 0.9566253951 H -0.0181395754 UNKNOWN
H34_0 H 0.9369459574 1.8545992349 1.0021276912 H -0.0181395754 UNKNOWN
C23_0 C 1.0227730959 1.8482914072 0.9267169699 C4 0.0203457255 SP3
C17_0 C 0.9879615655 1.4888737916 0.9964313115 C3 -0.2235830278 SP2
C21_0 C 1.1129436252 1.5231339274 0.9189488287 C3 -0.2235830278 SP2
O2_0 O 1.1484226285 1.8772080279 0.9500012826 O2 -0.5906347980 SP3
H35_0 H 1.0440510647 1.7960837342 0.8969037461 H 0.0707808211 UNKNOWN
C24_0 C 0.9550413580 1.9286698003 0.8977018511 C4 0.2165496877 SP3
H28_0 H 0.9097792627 1.5054969157 1.0248319324 H 0.1359153180 UNKNOWN
C18_0 C 1.0592190239 1.4068600453 1.0011945080 C3 -0.1359153180 SP2
C20_0 C 1.1842893731 1.4412390082 0.9234122619 C3 -0.1359153180 SP2
H32_0 H 1.1325751204 1.5679763672 0.8862151966 H 0.1359153180 UNKNOWN
H0_0 H 1.1953481295 1.9211759404 0.9266417173 H 0.4234947290 UNKNOWN
N4_0 N 0.8458955309 1.8949897782 0.8642576141 N -0.4594359152 SP2
H36_0 H 1.0338666455 1.9579397766 0.8725846883 H 0.0301078526 UNKNOWN
C25_0 C 0.9018454584 2.0046619250 0.9338113973 C4 -0.1327351901 SP3
H29_0 H 1.0353543516 1.3611332696 1.0331280771 H 0.1359153180 UNKNOWN
C19_0 C 1.1580899041 1.3829448672 0.9647733352 C3 -0.1359153180 SP2
H31_0 H 1.2602066004 1.4228719768 0.8944780670 H 0.1359153180 UNKNOWN
H3_0 H 0.7607531715 1.8665031516 0.8816078572 H 0.2782037190 UNKNOWN
C32_0 C 0.8239259632 1.9185616194 0.8147239392 C3 0.5659241222 SP2
H37_0 H 0.8065302389 1.9825582885 0.9524223613 H 0.0501704717 UNKNOWN
H38_0 H 0.9781698576 2.0148892733 0.9641724537 H 0.0501704717 UNKNOWN
C26_0 C 0.8810444199 2.0915234784 0.9041508387 C3 0.2023935386 SP2
H30_0 H 1.2140487695 1.3190405424 0.9681761750 H 0.1359153180 UNKNOWN
O3_0 O 0.7165333302 1.9007415535 0.7911390744 O1 -0.4927113580 SP2
O4_0 O 0.9316752433 1.9616596424 0.7919054206 O2 -0.2639511140 SP3
C27_0 C 0.9873855870 2.1550757529 0.9001497062 C3 -0.2235830278 SP2
C31_0 C 0.7601656706 2.1076456138 0.8766912936 C3 -0.2235830278 SP2
C33_0 C 0.9061586964 1.9886192223 0.7386681696 C4 -0.0655839846 SP3
H39_0 H 1.0802233961 2.1444149499 0.9226238235 H 0.1359153180 UNKNOWN
C28_0 C 0.9768239479 2.2302419875 0.8675229066 C3 -0.1359153180 SP2
C30_0 C 0.7493547215 2.1825571541 0.8439284314 C3 -0.1359153180 SP2
H43_0 H 0.6735456291 2.0616590048 0.8813312153 H 0.1359153180 UNKNOWN
H44_0 H 0.8112400858 2.0283045279 0.7372684585 H 0.1082855290 UNKNOWN
H45_0 H 0.8911935171 1.9272100485 0.7151166754 H 0.1082855290 UNKNOWN
C34_0 C 1.0243475560 2.0413955177 0.7183250523 C3 -0.0495218978 SP2
H40_0 H 1.0606057612 2.2790214148 0.8652363422 H 0.1359153180 UNKNOWN
C29_0 C 0.8584701871 2.2428642660 0.8384214012 C3 -0.1359153180 SP2
H42_0 H 0.6542797952 2.1950289784 0.8234175199 H 0.1359153180 UNKNOWN
S1_0 S 1.0440112596 2.1585497906 0.7264200876 S2 0.0624399908 SP3
C35_0 C 1.1279470139 2.0104396600 0.6870491597 C3 0.2238209688 SP2
H41_0 H 0.8493612687 2.3001691720 0.8119630278 H 0.1359153180 UNKNOWN
C36_0 C 1.1885233098 2.1546531570 0.6874614894 C3 -0.0146347389 SP2
N5_0 N 1.2204872760 2.0736131144 0.6700991725 N -0.4602882670 SP2
H46_0 H 1.1378475035 1.9401467076 0.6742721323 H 0.0579746117 UNKNOWN
H47_0 H 1.2452048747 2.2166437638 0.6789127623 H 0.1754356130 UNKNOWN
#END
