# Supplementary material for: Predicting the ritonavir crisis by revisiting the polymorph landscape with crystal structure prediction and form 4 structure solution
Source: Commun Chem. 2025 Dec 22;8:404. doi: 10.1038/s42004-025-01814-6 (PMC12722319; doi:10.1038/s42004-025-01814-6)
Supplement: Supplementary file 4 — Supplementary Dataset 1, containing the .cif of the optimized predicted crystal structures [file 42004_2025_1814_MOESM4_ESM.zip › key_structures/CSP_structure_rank_11.cif]

#############################################
# Avant-garde Materials Simulation           
#############################################

data_structure_000022
_cell_length_a 13.3013117599
_cell_length_b 5.2392817951
_cell_length_c 27.1241999007
_cell_angle_alpha 90.0000000000
_cell_angle_beta 101.5472357654
_cell_angle_gamma 90.0000000000
_cell_volume 1852.0080729325
_exptl_crystal_density_diffrn 1.2928400224
_total_energy -3684889.9890722567
_electrostatic_energy 0.0000000000
_vdw_energy -269.3518126763
_bond_energy 0.0000000000
_angle_energy 0.0000000000
_stretch_bend_coupling_energy 0.0000000000
_torsion_energy 0.0000000000
_inversion_energy 0.0000000000
_last_operation minimize_crystal_energy
_last_operation_comment none
_symmetry_cell_setting monoclinic
_symmetry_space_group_name_H-M 'P 2_1'
_symmetry_Int_Tables_number 4
loop_
_symmetry_equiv_pos_site_id
_symmetry_equiv_pos_as_xyz
1 x,y,z
2 -x,y+1/2,-z
loop_
_atom_site_label
_atom_site_type_symbol
_atom_site_fract_x
_atom_site_fract_y
_atom_site_fract_z
_atom_site_fftype
_atom_site_charge
_atom_site_hybridization
S0_0 S -0.1079154090 0.0202467662 0.0782366575 S2 -0.0990037238 SP3
C3_0 C -0.1984003851 0.1112193559 0.0242011518 C3 0.3635824246 SP2
C4_0 C -0.2068820569 -0.0865532003 0.1054989872 C3 -0.2814232254 SP2
N0_0 N -0.2933571348 0.0657895464 0.0279137084 N -0.5473010360 SP2
C1_0 C -0.1641326308 0.2239673524 -0.0208569162 C4 0.0556587934 SP3
H11_0 H -0.1917986303 -0.1702338692 0.1429292017 H 0.1949382340 UNKNOWN
C5_0 C -0.2995029069 -0.0455795006 0.0734569398 C3 0.2849105427 SP2
C0_0 C -0.1401045514 0.5093499672 -0.0128011214 C4 -0.0997388574 SP3
H7_0 H -0.0925647667 0.1255223676 -0.0243565699 H 0.0376391286 UNKNOWN
C2_0 C -0.2435319924 0.1781387117 -0.0692286356 C4 -0.0997388574 SP3
C6_0 C -0.4028878638 -0.1078054706 0.0850993125 C4 -0.1487623963 SP3
H4_0 H -0.2094376874 0.6137692037 -0.0084496548 H 0.0339885397 UNKNOWN
H5_0 H -0.1129726749 0.5889818370 -0.0453121054 H 0.0339885397 UNKNOWN
H6_0 H -0.0813181771 0.5430384713 0.0212176489 H 0.0339885397 UNKNOWN
H8_0 H -0.2131006788 0.2422408518 -0.1018920913 H 0.0339885397 UNKNOWN
H9_0 H -0.3149455009 0.2823522345 -0.0685498587 H 0.0339885397 UNKNOWN
H10_0 H -0.2623851953 -0.0248181987 -0.0745856544 H 0.0339885397 UNKNOWN
N1_0 N -0.4514039034 0.1120161073 0.1050636749 N 0.0221306260 SP2
H12_0 H -0.4550925368 -0.1652350039 0.0502170615 H 0.0830283419 UNKNOWN
H13_0 H -0.3978832706 -0.2711073635 0.1107634443 H 0.0830283419 UNKNOWN
C7_0 C -0.5124533451 0.2785808316 0.0675042253 C4 -0.3466354395 SP3
C8_0 C -0.4117110761 0.2107035888 0.1522004265 C3 0.4504585531 SP2
H14_0 H -0.4657739399 0.3666428385 0.0428057076 H 0.1281697200 UNKNOWN
H15_0 H -0.5472078875 0.4289534139 0.0864441697 H 0.1281697200 UNKNOWN
H16_0 H -0.5736528922 0.1659963323 0.0440404772 H 0.1281697200 UNKNOWN
O0_0 O -0.4228249468 0.4394584696 0.1632560359 O1 -0.5000867960 SP2
N2_0 N -0.3606411363 0.0397560551 0.1869142755 N -0.4634931766 SP2
H1_0 H -0.3665859426 -0.1519425255 0.1803501854 H 0.2782037190 UNKNOWN
C9_0 C -0.3040008788 0.1284330988 0.2353414141 C4 -0.0960662838 SP3
H17_0 H -0.3147738266 0.3367053172 0.2347127221 H 0.0887883809 UNKNOWN
C10_0 C -0.3428132745 0.0197105750 0.2811031627 C4 0.1527739273 SP3
C13_0 C -0.1900891893 0.0637794751 0.2386454471 C3 0.5071730574 SP2
H18_0 H -0.3195259191 -0.1828400009 0.2851045104 H 0.0076747989 UNKNOWN
C11_0 C -0.4595302984 0.0358128345 0.2734719050 C4 -0.1271370482 SP3
C12_0 C -0.2911712273 0.1646037068 0.3284863962 C4 -0.1271370482 SP3
O1_0 O -0.1609401857 -0.1627793750 0.2386148833 O1 -0.5056344530 SP2
N3_0 N -0.1269078310 0.2670156268 0.2404179379 N -0.4641630755 SP2
H19_0 H -0.4971059131 -0.0707828979 0.2399940551 H 0.0339885397 UNKNOWN
H20_0 H -0.4857751029 0.2350488870 0.2688761153 H 0.0339885397 UNKNOWN
H21_0 H -0.4852825003 -0.0421280122 0.3064248002 H 0.0339885397 UNKNOWN
H22_0 H -0.3184740191 0.0964010559 0.3617539981 H 0.0339885397 UNKNOWN
H23_0 H -0.3101382316 0.3692101304 0.3244839656 H 0.0339885397 UNKNOWN
H24_0 H -0.2072579242 0.1434267797 0.3358779414 H 0.0339885397 UNKNOWN
H2_0 H -0.1571216933 0.4477187158 0.2389409025 H 0.2782037190 UNKNOWN
C14_0 C -0.0162993635 0.2454446032 0.2421600600 C4 0.1700597173 SP3
H25_0 H -0.0029486876 0.0426267054 0.2352164329 H 0.0301078526 UNKNOWN
C15_0 C 0.0098758856 0.4122041759 0.1992075441 C4 -0.1327351901 SP3
C22_0 C 0.0461754693 0.3170862640 0.2946281385 C4 0.1276542024 SP3
H26_0 H -0.0361939610 0.3427794663 0.1634407663 H 0.0501704717 UNKNOWN
H27_0 H -0.0161007343 0.6076513296 0.2049031187 H 0.0501704717 UNKNOWN
C16_0 C 0.1221348303 0.4176969288 0.1963121980 C3 0.2023935386 SP2
H33_0 H 0.0621356360 0.5229992801 0.2965189721 H -0.0181395754 UNKNOWN
H34_0 H 0.0003264019 0.2715564266 0.3230023652 H -0.0181395754 UNKNOWN
C23_0 C 0.1461021465 0.1645080212 0.3079353278 C4 0.0203457255 SP3
C17_0 C 0.1654977554 0.2299418099 0.1700297267 C3 -0.2235830278 SP2
C21_0 C 0.1866273196 0.6091560663 0.2213265661 C3 -0.2235830278 SP2
O2_0 O 0.1258906335 -0.0940070009 0.3195229155 O2 -0.5906347980 SP3
H35_0 H 0.1809381023 0.1550162064 0.2744488811 H 0.0707808211 UNKNOWN
C24_0 C 0.2293917152 0.2840855173 0.3497028065 C4 0.2165496877 SP3
H28_0 H 0.1169305173 0.0778813170 0.1505672534 H 0.1359153180 UNKNOWN
C18_0 C 0.2701536860 0.2334944360 0.1689988121 C3 -0.1359153180 SP2
C20_0 C 0.2911507730 0.6131702321 0.2202846897 C3 -0.1359153180 SP2
H32_0 H 0.1547399584 0.7534195156 0.2427558191 H 0.1359153180 UNKNOWN
H0_0 H 0.0797368822 -0.0927822560 0.3440490229 H 0.4234947290 UNKNOWN
N4_0 N 0.2023068345 0.2518539042 0.3989126926 N -0.4594359152 SP2
H36_0 H 0.2330025252 0.4905883162 0.3430473179 H 0.0301078526 UNKNOWN
C25_0 C 0.3332617436 0.1571699014 0.3477167396 C4 -0.1327351901 SP3
H29_0 H 0.3025129458 0.0858486429 0.1484467885 H 0.1359153180 UNKNOWN
C19_0 C 0.3335761999 0.4258526649 0.1939435548 C3 -0.1359153180 SP2
H31_0 H 0.3392003139 0.7657954713 0.2396950004 H 0.1359153180 UNKNOWN
H3_0 H 0.1962408082 0.0689170312 0.4113135311 H 0.2782037190 UNKNOWN
C32_0 C 0.2013159484 0.4452121262 0.4318546417 C3 0.5659241222 SP2
H37_0 H 0.3259150048 -0.0483955211 0.3546032882 H 0.0501704717 UNKNOWN
H38_0 H 0.3450834712 0.1799941101 0.3089262784 H 0.0501704717 UNKNOWN
C26_0 C 0.4238206363 0.2653752726 0.3838517044 C3 0.2023935386 SP2
H30_0 H 0.4147288843 0.4318581297 0.1919879363 H 0.1359153180 UNKNOWN
O3_0 O 0.2217902209 0.6709822681 0.4268182642 O1 -0.4927113580 SP2
O4_0 O 0.1695274886 0.3520372833 0.4742742455 O2 -0.2639511140 SP3
C27_0 C 0.4614415220 0.1463848445 0.4301296518 C3 -0.2235830278 SP2
C31_0 C 0.4730924933 0.4869382447 0.3718076198 C3 -0.2235830278 SP2
C33_0 C 0.1605777197 0.5460155581 0.5111830280 C4 -0.0655839846 SP3
H39_0 H 0.4242842346 -0.0272608234 0.4396029160 H 0.1359153180 UNKNOWN
C28_0 C 0.5467193054 0.2438762124 0.4634513355 C3 -0.1359153180 SP2
C30_0 C 0.5576194288 0.5864458827 0.4051069291 C3 -0.1359153180 SP2
H43_0 H 0.4448687286 0.5808826837 0.3357221155 H 0.1359153180 UNKNOWN
H44_0 H 0.1093643417 0.6999174429 0.4937201381 H 0.1082855290 UNKNOWN
H45_0 H 0.2367296933 0.6297706600 0.5255951078 H 0.1082855290 UNKNOWN
C34_0 C 0.1179832432 0.4258884446 0.5524077385 C3 -0.0495218978 SP2
H40_0 H 0.5748276651 0.1469485263 0.4991777248 H 0.1359153180 UNKNOWN
C29_0 C 0.5949300136 0.4650592954 0.4510731455 C3 -0.1359153180 SP2
H42_0 H 0.5941178060 0.7603520391 0.3952854224 H 0.1359153180 UNKNOWN
S1_0 S 0.1743773003 0.1628741626 0.5863705962 S2 0.0624399908 SP3
C35_0 C 0.0374309300 0.5092819682 0.5729986905 C3 0.2238209688 SP2
H41_0 H 0.6603444938 0.5440117445 0.4775028758 H 0.1359153180 UNKNOWN
C36_0 C 0.0871201182 0.1903553112 0.6256534340 C3 -0.0146347389 SP2
N5_0 N 0.0205391117 0.3767802189 0.6144126922 N -0.4602882670 SP2
H46_0 H -0.0124057024 0.6687256676 0.5586267727 H 0.0579746117 UNKNOWN
H47_0 H 0.0895754022 0.0606621290 0.6571348961 H 0.1754356130 UNKNOWN
#END
