# Supplementary material for: Predicting the ritonavir crisis by revisiting the polymorph landscape with crystal structure prediction and form 4 structure solution
Source: Commun Chem. 2025 Dec 22;8:404. doi: 10.1038/s42004-025-01814-6 (PMC12722319; doi:10.1038/s42004-025-01814-6)
Supplement: Supplementary file 4 — Supplementary Dataset 1, containing the .cif of the optimized predicted crystal structures [file 42004_2025_1814_MOESM4_ESM.zip › key_structures/CSP_structure_rank_12.cif]

#############################################
# Avant-garde Materials Simulation           
#############################################

data_structure_000007
_cell_length_a 9.8157016374
_cell_length_b 14.6032931064
_cell_length_c 25.9880167260
_cell_angle_alpha 90.0000000000
_cell_angle_beta 90.0000000000
_cell_angle_gamma 90.0000000000
_cell_volume 3725.1630681490
_exptl_crystal_density_diffrn 1.2855008571
_total_energy -7369784.4602773031
_electrostatic_energy 0.0000000000
_vdw_energy -537.4320817523
_bond_energy 0.0000000000
_angle_energy 0.0000000000
_stretch_bend_coupling_energy 0.0000000000
_torsion_energy 0.0000000000
_inversion_energy 0.0000000000
_last_operation minimize_crystal_energy
_last_operation_comment none
_symmetry_cell_setting orthorhombic
_symmetry_space_group_name_H-M 'P 2_1 2_1 2_1'
_symmetry_Int_Tables_number 19
loop_
_symmetry_equiv_pos_site_id
_symmetry_equiv_pos_as_xyz
1 x,y,z
2 -x+1/2,-y,z+1/2
3 -x,y+1/2,-z+1/2
4 x+1/2,-y+1/2,-z
loop_
_atom_site_label
_atom_site_type_symbol
_atom_site_fract_x
_atom_site_fract_y
_atom_site_fract_z
_atom_site_fftype
_atom_site_charge
_atom_site_hybridization
S0_0 S -0.0098619990 0.5925380384 0.3250288985 S2 -0.0990037238 SP3
C3_0 C -0.0475769919 0.6485872900 0.3838605815 C3 0.3635824246 SP2
C4_0 C 0.0988527563 0.6813356575 0.3092854322 C3 -0.2814232254 SP2
N0_0 N 0.0184515691 0.7256525320 0.3897441781 N -0.5473010360 SP2
C1_0 C -0.1464959474 0.6070627957 0.4215197720 C4 0.0556587934 SP3
H11_0 H 0.1554624180 0.6791229057 0.2733499690 H 0.1949382340 UNKNOWN
C5_0 C 0.1003901576 0.7454681448 0.3479430325 C3 0.2849105427 SP2
C0_0 C -0.1684134831 0.6703831511 0.4676038002 C4 -0.0997388574 SP3
H7_0 H -0.2452613374 0.6003564954 0.4015348633 H 0.0376391286 UNKNOWN
C2_0 C -0.1007286900 0.5103142655 0.4371092880 C4 -0.0997388574 SP3
C6_0 C 0.1811688116 0.8326483331 0.3472155761 C4 -0.1487623963 SP3
H4_0 H -0.2106531804 0.7362603174 0.4550624785 H 0.0339885397 UNKNOWN
H5_0 H -0.0720088467 0.6837421679 0.4877098451 H 0.0339885397 UNKNOWN
H6_0 H -0.2406213216 0.6384407678 0.4944487491 H 0.0339885397 UNKNOWN
H8_0 H -0.1653425811 0.4836684337 0.4681303963 H 0.0339885397 UNKNOWN
H9_0 H 0.0052356672 0.5107492347 0.4507849232 H 0.0339885397 UNKNOWN
H10_0 H -0.1086125373 0.4632011520 0.4043667754 H 0.0339885397 UNKNOWN
N1_0 N 0.0971616424 0.9137356232 0.3357812375 N 0.0221306260 SP2
H12_0 H 0.2261410479 0.8446777561 0.3851162616 H 0.0830283419 UNKNOWN
H13_0 H 0.2650182103 0.8275095419 0.3191540955 H 0.0830283419 UNKNOWN
C7_0 C 0.0402538130 0.9197048702 0.2839024792 C4 -0.3466354395 SP3
C8_0 C 0.1261490983 0.9923813624 0.3630829579 C3 0.4504585531 SP2
H14_0 H 0.0270185764 0.8498763323 0.2692782974 H 0.1281697200 UNKNOWN
H15_0 H 0.1085219034 0.9568531635 0.2575196379 H 0.1281697200 UNKNOWN
H16_0 H -0.0601827057 0.9527944811 0.2836817489 H 0.1281697200 UNKNOWN
O0_0 O 0.2135310921 0.9926335783 0.3983946266 O1 -0.5000867960 SP2
N2_0 N 0.0559217322 1.0695103853 0.3492432933 N -0.4634931766 SP2
H1_0 H -0.0308838367 1.0662910321 0.3273748661 H 0.2782037190 UNKNOWN
C9_0 C 0.0883778563 1.1580625404 0.3717581826 C4 -0.0960662838 SP3
H17_0 H 0.1952664926 1.1553408460 0.3840197121 H 0.0887883809 UNKNOWN
C10_0 C 0.0770800208 1.2343039067 0.3307873241 C4 0.1527739273 SP3
C13_0 C 0.0003582826 1.1778721304 0.4194702389 C3 0.5071730574 SP2
H18_0 H -0.0229476686 1.2266102013 0.3118884468 H 0.0076747989 UNKNOWN
C11_0 C 0.1897151030 1.2213960488 0.2907355245 C4 -0.1271370482 SP3
C12_0 C 0.0846108427 1.3291606732 0.3554812474 C4 -0.1271370482 SP3
O1_0 O -0.1263789311 1.1820060243 0.4168466551 O1 -0.5056344530 SP2
N3_0 N 0.0725615850 1.1921746958 0.4628227882 N -0.4641630755 SP2
H19_0 H 0.1822712090 1.2734152484 0.2603822795 H 0.0339885397 UNKNOWN
H20_0 H 0.1846701144 1.1538063693 0.2723244350 H 0.0339885397 UNKNOWN
H21_0 H 0.2907392302 1.2284761158 0.3087645131 H 0.0339885397 UNKNOWN
H22_0 H -0.0013456023 1.3415318593 0.3815221956 H 0.0339885397 UNKNOWN
H23_0 H 0.0826857834 1.3831367208 0.3260542809 H 0.0339885397 UNKNOWN
H24_0 H 0.1790644704 1.3372370773 0.3778128042 H 0.0339885397 UNKNOWN
H2_0 H 0.1762251033 1.1812299444 0.4612098765 H 0.2782037190 UNKNOWN
C14_0 C 0.0138716180 1.2140415941 0.5131174657 C4 0.1700597173 SP3
H25_0 H -0.0971582783 1.2147492416 0.5075902945 H 0.0301078526 UNKNOWN
C15_0 C 0.0541447484 1.1396704517 0.5526701158 C4 -0.1327351901 SP3
C22_0 C 0.0633420784 1.3094133608 0.5304864157 C4 0.1276542024 SP3
H26_0 H 0.1650842276 1.1291191174 0.5501021940 H 0.0501704717 UNKNOWN
H27_0 H 0.0352745149 1.1670794357 0.5914272577 H 0.0501704717 UNKNOWN
C16_0 C -0.0214312430 1.0502125851 0.5470779692 C3 0.2023935386 SP2
H33_0 H 0.1696586312 1.3037712031 0.5435161575 H -0.0181395754 UNKNOWN
H34_0 H 0.0619392339 1.3558461260 0.4971826337 H -0.0181395754 UNKNOWN
C23_0 C -0.0256707631 1.3520045794 0.5724189774 C4 0.0203457255 SP3
C17_0 C -0.1254429837 1.0280845037 0.5819497834 C3 -0.2235830278 SP2
C21_0 C 0.0073770232 0.9878741053 0.5073400044 C3 -0.2235830278 SP2
O2_0 O -0.1505983631 1.3803537947 0.5484789901 O2 -0.5906347980 SP3
H35_0 H -0.0477039909 1.3001941629 0.6025284443 H 0.0707808211 UNKNOWN
C24_0 C 0.0408737543 1.4334567930 0.6012649802 C4 0.2165496877 SP3
H28_0 H -0.1468231619 1.0748386086 0.6137551711 H 0.1359153180 UNKNOWN
C18_0 C -0.2007395273 0.9473881982 0.5769691345 C3 -0.1359153180 SP2
C20_0 C -0.0674748358 0.9069322554 0.5021371229 C3 -0.1359153180 SP2
H32_0 H 0.0889801193 1.0021376801 0.4799773049 H 0.1359153180 UNKNOWN
H0_0 H -0.1962926849 1.4276691039 0.5701511372 H 0.4234947290 UNKNOWN
N4_0 N 0.1505714679 1.4002772585 0.6346550648 N -0.4594359152 SP2
H36_0 H -0.0381486915 1.4622829267 0.6264639878 H 0.0301078526 UNKNOWN
C25_0 C 0.0922339748 1.5104974090 0.5652404892 C4 -0.1327351901 SP3
H29_0 H -0.2814631159 0.9318889256 0.6045046256 H 0.1359153180 UNKNOWN
C19_0 C -0.1725305401 0.8867808065 0.5367349789 C3 -0.1359153180 SP2
H31_0 H -0.0433673088 0.8595033339 0.4709292941 H 0.1359153180 UNKNOWN
H3_0 H 0.2355500105 1.3718532831 0.6172150683 H 0.2782037190 UNKNOWN
C32_0 C 0.1755851300 1.4281473495 0.6833070116 C3 0.5659241222 SP2
H37_0 H 0.1860268340 1.4881863514 0.5456915799 H 0.0501704717 UNKNOWN
H38_0 H 0.0141594512 1.5217821154 0.5356847618 H 0.0501704717 UNKNOWN
C26_0 C 0.1157923160 1.5974108239 0.5951127822 C3 0.2023935386 SP2
H30_0 H -0.2322619927 0.8242127649 0.5325992019 H 0.1359153180 UNKNOWN
O3_0 O 0.2845872933 1.4128494226 0.7062666317 O1 -0.4927113580 SP2
O4_0 O 0.0687045929 1.4722970971 0.7060890465 O2 -0.2639511140 SP3
C27_0 C 0.2360621049 1.6112161582 0.6232183459 C3 -0.2235830278 SP2
C31_0 C 0.0126627198 1.6636124993 0.5984948009 C3 -0.2235830278 SP2
C33_0 C 0.0993995613 1.5070204817 0.7574631243 C4 -0.0655839846 SP3
H39_0 H 0.3207138396 1.5633303298 0.6190771295 H 0.1359153180 UNKNOWN
C28_0 C 0.2485707075 1.6860973920 0.6562165206 C3 -0.1359153180 SP2
C30_0 C 0.0261159018 1.7398313742 0.6305249450 C3 -0.1359153180 SP2
H43_0 H -0.0797651212 1.6543105849 0.5758362053 H 0.1359153180 UNKNOWN
H44_0 H 0.1886705559 1.5521703278 0.7549487672 H 0.1082855290 UNKNOWN
H45_0 H 0.1258067682 1.4492447686 0.7827065788 H 0.1082855290 UNKNOWN
C34_0 C -0.0214556655 1.5558646752 0.7787356106 C3 -0.0495218978 SP2
H40_0 H 0.3423975899 1.6958725817 0.6778044794 H 0.1359153180 UNKNOWN
C29_0 C 0.1432268174 1.7498992366 0.6605222574 C3 -0.1359153180 SP2
H42_0 H -0.0547400375 1.7911045396 0.6318507704 H 0.1359153180 UNKNOWN
S1_0 S -0.0522825302 1.6726052528 0.7703828956 S2 0.0624399908 SP3
C35_0 C -0.1203015938 1.5209053965 0.8107885926 C3 0.2238209688 SP2
H41_0 H 0.1542291294 1.8075239511 0.6869082963 H 0.1359153180 UNKNOWN
C36_0 C -0.1938954741 1.6632128136 0.8103588406 C3 -0.0146347389 SP2
N5_0 N -0.2176164229 1.5806776786 0.8281515939 N -0.4602882670 SP2
H46_0 H -0.1227399727 1.4499552886 0.8236851262 H 0.0579746117 UNKNOWN
H47_0 H -0.2552147781 1.7233245470 0.8193420917 H 0.1754356130 UNKNOWN
#END
