# Supplementary material for: Predicting the ritonavir crisis by revisiting the polymorph landscape with crystal structure prediction and form 4 structure solution
Source: Commun Chem. 2025 Dec 22;8:404. doi: 10.1038/s42004-025-01814-6 (PMC12722319; doi:10.1038/s42004-025-01814-6)
Supplement: Supplementary file 4 — Supplementary Dataset 1, containing the .cif of the optimized predicted crystal structures [file 42004_2025_1814_MOESM4_ESM.zip › key_structures/CSP_structure_rank_13.cif]

#############################################
# Avant-garde Materials Simulation           
#############################################

data_structure_000013
_cell_length_a 4.9148692655
_cell_length_b 25.2072841071
_cell_length_c 30.0597141559
_cell_angle_alpha 90.0000000000
_cell_angle_beta 90.0000000000
_cell_angle_gamma 90.0000000000
_cell_volume 3724.1131947126
_exptl_crystal_density_diffrn 1.2858632556
_total_energy -7369778.0255403034
_electrostatic_energy 0.0000000000
_vdw_energy -540.6725112714
_bond_energy 0.0000000000
_angle_energy 0.0000000000
_stretch_bend_coupling_energy 0.0000000000
_torsion_energy 0.0000000000
_inversion_energy 0.0000000000
_last_operation minimize_crystal_energy
_last_operation_comment none
_symmetry_cell_setting orthorhombic
_symmetry_space_group_name_H-M 'P 2_1 2_1 2_1'
_symmetry_Int_Tables_number 19
loop_
_symmetry_equiv_pos_site_id
_symmetry_equiv_pos_as_xyz
1 x,y,z
2 -x+1/2,-y,z+1/2
3 -x,y+1/2,-z+1/2
4 x+1/2,-y+1/2,-z
loop_
_atom_site_label
_atom_site_type_symbol
_atom_site_fract_x
_atom_site_fract_y
_atom_site_fract_z
_atom_site_fftype
_atom_site_charge
_atom_site_hybridization
S0_0 S 0.7830732819 0.6171062142 1.0995079605 S2 -0.0990037238 SP3
C3_0 C 0.8036150179 0.6846118583 1.1146604573 C3 0.3635824246 SP2
C4_0 C 0.5565106429 0.6068598067 1.1425126352 C3 -0.2814232254 SP2
N0_0 N 0.6512446615 0.6967968954 1.1489213494 N -0.5473010360 SP2
C1_0 C 0.9818637892 0.7232398303 1.0898087319 C4 0.0556587934 SP3
H11_0 H 0.4741843134 0.5678698252 1.1499915439 H 0.1949382340 UNKNOWN
C5_0 C 0.5115304386 0.6534148443 1.1650254419 C3 0.2849105427 SP2
C0_0 C 0.8188034183 0.7729187012 1.0769709742 C4 -0.0997388574 SP3
H7_0 H 1.1429394095 0.7351821364 1.1134402214 H 0.0376391286 UNKNOWN
C2_0 C 1.1207017637 0.6982287896 1.0494066827 C4 -0.0997388574 SP3
C6_0 C 0.3366952639 0.6586611294 1.2059056699 C4 -0.1487623963 SP3
H4_0 H 0.6591871398 0.7629221326 1.0527645886 H 0.0339885397 UNKNOWN
H5_0 H 0.9529217986 0.8025237110 1.0615173578 H 0.0339885397 UNKNOWN
H6_0 H 0.7209987372 0.7907380627 1.1061648788 H 0.0339885397 UNKNOWN
H8_0 H 0.9712414089 0.6835347061 1.0250570420 H 0.0339885397 UNKNOWN
H9_0 H 1.2528972337 0.6649809999 1.0589184891 H 0.0339885397 UNKNOWN
H10_0 H 1.2482141058 0.7277892365 1.0325250805 H 0.0339885397 UNKNOWN
N1_0 N 0.4919063782 0.6768191891 1.2446402924 N 0.0221306260 SP2
H12_0 H 0.1751173901 0.6880121098 1.2003132004 H 0.0830283419 UNKNOWN
H13_0 H 0.2324099473 0.6209089825 1.2123725722 H 0.0830283419 UNKNOWN
C7_0 C 0.4631268449 0.7325091863 1.2564660681 C4 -0.3466354395 SP3
C8_0 C 0.7024355922 0.6480090028 1.2628844537 C3 0.4504585531 SP2
H14_0 H 0.5653365302 0.7395742288 1.2882109680 H 0.1281697200 UNKNOWN
H15_0 H 0.2460100635 0.7412868156 1.2602532347 H 0.1281697200 UNKNOWN
H16_0 H 0.5492355720 0.7588865640 1.2309113132 H 0.1281697200 UNKNOWN
O0_0 O 0.8792844935 0.6686540244 1.2869468033 O1 -0.5000867960 SP2
N2_0 N 0.7035314863 0.5945203354 1.2523134608 N -0.4634931766 SP2
H1_0 H 0.5235676006 0.5768208681 1.2434740225 H 0.2782037190 UNKNOWN
C9_0 C 0.9017082512 0.5593966265 1.2730355919 C4 -0.0960662838 SP3
H17_0 H 1.0725021955 0.5846028433 1.2835518953 H 0.0887883809 UNKNOWN
C10_0 C 0.7892678895 0.5300486899 1.3145912020 C4 0.1527739273 SP3
C13_0 C 1.0171971476 0.5199639550 1.2386764472 C3 0.5071730574 SP2
H18_0 H 0.6108508344 0.5068911163 1.3036486087 H 0.0076747989 UNKNOWN
C11_0 C 0.6965956750 0.5697350535 1.3500405495 C4 -0.1271370482 SP3
C12_0 C 1.0007230199 0.4916139062 1.3333867152 C4 -0.1271370482 SP3
O1_0 O 1.2678329020 0.5183337848 1.2306566345 O1 -0.5056344530 SP2
N3_0 N 0.8381041275 0.4869233477 1.2193626670 N -0.4641630755 SP2
H19_0 H 0.8693049925 0.5930867816 1.3625648116 H 0.0339885397 UNKNOWN
H20_0 H 0.6044318198 0.5488972514 1.3783757476 H 0.0339885397 UNKNOWN
H21_0 H 0.5452567800 0.5976677014 1.3369756109 H 0.0339885397 UNKNOWN
H22_0 H 1.1883606955 0.5128225898 1.3423627516 H 0.0339885397 UNKNOWN
H23_0 H 1.0512130202 0.4599521254 1.3096861462 H 0.0339885397 UNKNOWN
H24_0 H 0.9237116426 0.4724537271 1.3636470227 H 0.0339885397 UNKNOWN
H2_0 H 0.6346874327 0.4923145406 1.2255147355 H 0.2782037190 UNKNOWN
C14_0 C 0.9135671695 0.4427523085 1.1899318993 C4 0.1700597173 SP3
H25_0 H 1.1215234347 0.4312721833 1.1990395742 H 0.0301078526 UNKNOWN
C15_0 C 0.7230645056 0.3954069556 1.1987139207 C4 -0.1327351901 SP3
C22_0 C 0.9153782848 0.4613060481 1.1412196917 C4 0.1276542024 SP3
H26_0 H 0.5138390547 0.4061205358 1.1893049316 H 0.0501704717 UNKNOWN
H27_0 H 0.7835460209 0.3631986634 1.1762113849 H 0.0501704717 UNKNOWN
C16_0 C 0.7344665994 0.3762159268 1.2462401194 C3 0.2023935386 SP2
H33_0 H 0.7144517243 0.4782860084 1.1334575707 H -0.0181395754 UNKNOWN
H34_0 H 1.0645355745 0.4939165318 1.1388130513 H -0.0181395754 UNKNOWN
C23_0 C 0.9812530228 0.4176868791 1.1068804797 C4 0.0203457255 SP3
C17_0 C 0.9363480106 0.3404522165 1.2600098115 C3 -0.2235830278 SP2
C21_0 C 0.5466393985 0.3941976153 1.2779438578 C3 -0.2235830278 SP2
O2_0 O 1.1845069647 0.3824090502 1.1235688592 O2 -0.5906347980 SP3
H35_0 H 0.7930087827 0.3953852843 1.0997571816 H 0.0707808211 UNKNOWN
C24_0 C 1.0894355981 0.4423172364 1.0630055015 C4 0.2165496877 SP3
H28_0 H 1.0850764192 0.3260915919 1.2358307899 H 0.1359153180 UNKNOWN
C18_0 C 0.9485527054 0.3226273669 1.3039777404 C3 -0.1359153180 SP2
C20_0 C 0.5586289953 0.3768307657 1.3219684745 C3 -0.1359153180 SP2
H32_0 H 0.3866267988 0.4216682183 1.2678527245 H 0.1359153180 UNKNOWN
H0_0 H 1.1083009055 0.3461095131 1.1200823300 H 0.4234947290 UNKNOWN
N4_0 N 1.1606848179 0.4015443989 1.0303443740 N -0.4594359152 SP2
H36_0 H 1.2856213380 0.4606801322 1.0719070446 H 0.0301078526 UNKNOWN
C25_0 C 0.9050406302 0.4857557002 1.0431207495 C4 -0.1327351901 SP3
H29_0 H 1.1047233853 0.2941407695 1.3138130599 H 0.1359153180 UNKNOWN
C19_0 C 0.7593473819 0.3409003630 1.3351208190 C3 -0.1359153180 SP2
H31_0 H 0.4073689961 0.3907042565 1.3457962421 H 0.1359153180 UNKNOWN
H3_0 H 1.3616856040 0.3927266944 1.0253120509 H 0.2782037190 UNKNOWN
C32_0 C 0.9781579704 0.3711497618 1.0085526150 C3 0.5659241222 SP2
H37_0 H 0.7171623625 0.4677213092 1.0305020804 H 0.0501704717 UNKNOWN
H38_0 H 0.8480673276 0.5130134795 1.0700797954 H 0.0501704717 UNKNOWN
C26_0 C 1.0400895527 0.5174733118 1.0067941231 C3 0.2023935386 SP2
H30_0 H 0.7664361255 0.3269325995 1.3694495009 H 0.1359153180 UNKNOWN
O3_0 O 0.7275307878 0.3746618616 1.0102018326 O1 -0.4927113580 SP2
O4_0 O 1.1111666672 0.3339305043 0.9832760467 O2 -0.2639511140 SP3
C27_0 C 1.2516351835 0.5528783940 1.0169447438 C3 -0.2235830278 SP2
C31_0 C 0.9554211161 0.5130925837 0.9624628198 C3 -0.2235830278 SP2
C33_0 C 0.9404704898 0.3015986561 0.9543921269 C4 -0.0655839846 SP3
H39_0 H 1.3187794992 0.5572202417 1.0514108136 H 0.1359153180 UNKNOWN
C28_0 C 1.3764993763 0.5830009131 0.9837858010 C3 -0.1359153180 SP2
C30_0 C 1.0782508059 0.5435330968 0.9292254520 C3 -0.1359153180 SP2
H43_0 H 0.7884850284 0.4862335092 0.9542299285 H 0.1359153180 UNKNOWN
H44_0 H 0.7804230515 0.3265148874 0.9397431483 H 0.1082855290 UNKNOWN
H45_0 H 0.8419265966 0.2701385643 0.9740216003 H 0.1082855290 UNKNOWN
C34_0 C 1.1236817191 0.2772388222 0.9205767168 C3 -0.0495218978 SP2
H40_0 H 1.5432205554 0.6096933184 0.9924035733 H 0.1359153180 UNKNOWN
C29_0 C 1.2893460642 0.5784591272 0.9396869655 C3 -0.1359153180 SP2
H42_0 H 1.0082960185 0.5400633728 0.8949315849 H 0.1359153180 UNKNOWN
S1_0 S 1.2691054338 0.3131602852 0.8771030505 S2 0.0624399908 SP3
C35_0 C 1.2187632257 0.2260140558 0.9191987906 C3 0.2238209688 SP2
H41_0 H 1.3871788132 0.6017263560 0.9135829091 H 0.1359153180 UNKNOWN
C36_0 C 1.4467551758 0.2570133215 0.8611368088 C3 -0.0146347389 SP2
N5_0 N 1.4016970116 0.2147907262 0.8857609691 N -0.4602882670 SP2
H46_0 H 1.1584749992 0.1949063822 0.9423702791 H 0.0579746117 UNKNOWN
H47_0 H 1.5804101541 0.2594691445 0.8323725318 H 0.1754356130 UNKNOWN
#END
