# Supplementary material for: Predicting the ritonavir crisis by revisiting the polymorph landscape with crystal structure prediction and form 4 structure solution
Source: Commun Chem. 2025 Dec 22;8:404. doi: 10.1038/s42004-025-01814-6 (PMC12722319; doi:10.1038/s42004-025-01814-6)
Supplement: Supplementary file 4 — Supplementary Dataset 1, containing the .cif of the optimized predicted crystal structures [file 42004_2025_1814_MOESM4_ESM.zip › key_structures/CSP_structure_rank_14.cif]

#############################################
# Avant-garde Materials Simulation           
#############################################

data_structure_000017
_cell_length_a 13.3407003769
_cell_length_b 5.2642510087
_cell_length_c 27.1399582768
_cell_angle_alpha 90.0000000000
_cell_angle_beta 76.1329190054
_cell_angle_gamma 90.0000000000
_cell_volume 1850.4547638309
_exptl_crystal_density_diffrn 1.2939252584
_total_energy -3684890.2669232413
_electrostatic_energy 0.0000000000
_vdw_energy -269.9144274089
_bond_energy 0.0000000000
_angle_energy 0.0000000000
_stretch_bend_coupling_energy 0.0000000000
_torsion_energy 0.0000000000
_inversion_energy 0.0000000000
_last_operation minimize_crystal_energy
_last_operation_comment none
_symmetry_cell_setting monoclinic
_symmetry_space_group_name_H-M 'P 2_1'
_symmetry_Int_Tables_number 4
loop_
_symmetry_equiv_pos_site_id
_symmetry_equiv_pos_as_xyz
1 x,y,z
2 -x,y+1/2,-z
loop_
_atom_site_label
_atom_site_type_symbol
_atom_site_fract_x
_atom_site_fract_y
_atom_site_fract_z
_atom_site_fftype
_atom_site_charge
_atom_site_hybridization
S0_0 S -0.2401486590 0.8708189882 0.0952512824 S2 -0.0990037238 SP3
C3_0 C -0.2599642201 1.0626887208 0.0448857359 C3 0.3635824246 SP2
C4_0 C -0.3701971365 0.8014955396 0.1113076923 C3 -0.2814232254 SP2
N0_0 N -0.3565608634 1.0728447929 0.0423034869 N -0.5473010360 SP2
C1_0 C -0.1694691231 1.1801352709 0.0077068736 C4 0.0556587934 SP3
H11_0 H -0.4033430186 0.6806223377 0.1435006278 H 0.1949382340 UNKNOWN
C5_0 C -0.4195883127 0.9268793557 0.0795622082 C3 0.2849105427 SP2
C0_0 C -0.0853676821 1.2668328201 0.0338311877 C4 -0.0997388574 SP3
H7_0 H -0.1363632756 1.0282123722 -0.0195674071 H 0.0376391286 UNKNOWN
C2_0 C -0.2038863779 1.3955980646 -0.0223752359 C4 -0.0997388574 SP3
C6_0 C -0.5342218984 0.9153142844 0.0843508163 C4 -0.1487623963 SP3
H4_0 H -0.1126418205 1.4256397091 0.0598601950 H 0.0339885397 UNKNOWN
H5_0 H -0.0167160962 1.3288829089 0.0054087913 H 0.0339885397 UNKNOWN
H6_0 H -0.0610630152 1.1135979143 0.0558944185 H 0.0339885397 UNKNOWN
H8_0 H -0.2592510044 1.3275572675 -0.0434172628 H 0.0339885397 UNKNOWN
H9_0 H -0.1367534076 1.4749444276 -0.0496518935 H 0.0339885397 UNKNOWN
H10_0 H -0.2407367957 1.5482251881 0.0032471126 H 0.0339885397 UNKNOWN
N1_0 N -0.5891522123 1.1511837968 0.1032316979 N 0.0221306260 SP2
H12_0 H -0.5493471610 0.8788430937 0.0469451984 H 0.0830283419 UNKNOWN
H13_0 H -0.5666566347 0.7548287856 0.1087439719 H 0.0830283419 UNKNOWN
C7_0 C -0.6067827293 1.3278784940 0.0648807475 C4 -0.3466354395 SP3
C8_0 C -0.5941406277 1.2398353682 0.1515594971 C3 0.4504585531 SP2
H14_0 H -0.5357596996 1.4277192229 0.0455462705 H 0.1281697200 UNKNOWN
H15_0 H -0.6652864869 1.4671720399 0.0825283986 H 0.1281697200 UNKNOWN
H16_0 H -0.6353330537 1.2213545842 0.0363646042 H 0.1281697200 UNKNOWN
O0_0 O -0.6120428599 1.4683318490 0.1634429488 O1 -0.5000867960 SP2
N2_0 N -0.5803337132 1.0619265407 0.1864247920 N -0.4634931766 SP2
H1_0 H -0.5789112143 0.8724631365 0.1784074021 H 0.2782037190 UNKNOWN
C9_0 C -0.5689737468 1.1398944167 0.2361779633 C4 -0.0960662838 SP3
H17_0 H -0.5777188623 1.3477965689 0.2367722115 H 0.0887883809 UNKNOWN
C10_0 C -0.6511949472 1.0281933133 0.2808772297 C4 0.1527739273 SP3
C13_0 C -0.4591972063 1.0683907010 0.2401529720 C3 0.5071730574 SP2
H18_0 H -0.6324052525 0.8256468133 0.2843563490 H 0.0076747989 UNKNOWN
C11_0 C -0.7593591311 1.0481428554 0.2715138983 C4 -0.1271370482 SP3
C12_0 C -0.6446604198 1.1667779565 0.3296290658 C4 -0.1271370482 SP3
O1_0 O -0.4325087285 0.8419892275 0.2413854137 O1 -0.5056344530 SP2
N3_0 N -0.3958066900 1.2684442047 0.2409212822 N -0.4641630755 SP2
H19_0 H -0.7650866432 0.9428635462 0.2373867584 H 0.0339885397 UNKNOWN
H20_0 H -0.7800319176 1.2472626505 0.2665330341 H 0.0339885397 UNKNOWN
H21_0 H -0.8165810655 0.9713627490 0.3041206858 H 0.0339885397 UNKNOWN
H22_0 H -0.7027935146 1.0958109422 0.3624907053 H 0.0339885397 UNKNOWN
H23_0 H -0.6599043873 1.3709383839 0.3263175842 H 0.0339885397 UNKNOWN
H24_0 H -0.5683060408 1.1441813651 0.3378003993 H 0.0339885397 UNKNOWN
H2_0 H -0.4239421517 1.4490451083 0.2397041198 H 0.2782037190 UNKNOWN
C14_0 C -0.2867372327 1.2435718839 0.2418194354 C4 0.1700597173 SP3
H25_0 H -0.2686799665 1.0406842810 0.2353426796 H 0.0301078526 UNKNOWN
C15_0 C -0.2229198474 1.4046213397 0.1974032101 C4 -0.1327351901 SP3
C22_0 C -0.2689966279 1.3185039172 0.2940136393 C4 0.1276542024 SP3
H26_0 H -0.2379739384 1.3284290224 0.1620886775 H 0.0501704717 UNKNOWN
H27_0 H -0.2542804406 1.5991447412 0.2023548831 H 0.0501704717 UNKNOWN
C16_0 C -0.1077485177 1.4154663619 0.1928453369 C3 0.2023935386 SP2
H33_0 H -0.2541603122 1.5234750198 0.2952353951 H -0.0181395754 UNKNOWN
H34_0 H -0.3393576800 1.2756565654 0.3233940217 H -0.0181395754 UNKNOWN
C23_0 C -0.1806021564 1.1672772980 0.3067880046 C4 0.0203457255 SP3
C17_0 C -0.0407715234 1.2323930704 0.1650693123 C3 -0.2235830278 SP2
C21_0 C -0.0649402482 1.6101461809 0.2166628417 C3 -0.2235830278 SP2
O2_0 O -0.2103204787 0.9090207824 0.3180958790 O2 -0.5906347980 SP3
H35_0 H -0.1159931286 1.1601362074 0.2728655095 H 0.0707808211 UNKNOWN
C24_0 C -0.1352947790 1.2860681816 0.3489990385 C4 0.2165496877 SP3
H28_0 H -0.0725842167 1.0764048345 0.1470796012 H 0.1359153180 UNKNOWN
C18_0 C 0.0656801387 1.2448067018 0.1608346562 C3 -0.1359153180 SP2
C20_0 C 0.0412802349 1.6220341179 0.2127938404 C3 -0.1359153180 SP2
H32_0 H -0.1158035179 1.7511641632 0.2393053151 H 0.1359153180 UNKNOWN
H0_0 H -0.2787446467 0.9083985923 0.3425298968 H 0.4234947290 UNKNOWN
N4_0 N -0.2065922116 1.2534961348 0.3985922925 N -0.4594359152 SP2
H36_0 H -0.1259788955 1.4917315768 0.3423603762 H 0.0301078526 UNKNOWN
C25_0 C -0.0298075833 1.1608312576 0.3470075596 C4 -0.1327351901 SP3
H29_0 H 0.1162530298 1.0995674504 0.1393241506 H 0.1359153180 UNKNOWN
C19_0 C 0.1074677532 1.4404893542 0.1845537329 C3 -0.1359153180 SP2
H31_0 H 0.0724431135 1.7761365774 0.2315293584 H 0.1359153180 UNKNOWN
H3_0 H -0.2239381619 1.0714507231 0.4110505481 H 0.2782037190 UNKNOWN
C32_0 C -0.2380430197 1.4463648010 0.4316361848 C3 0.5659241222 SP2
H37_0 H -0.0429870033 0.9560823724 0.3538873991 H 0.0501704717 UNKNOWN
H38_0 H 0.0167984489 1.1838533967 0.3078817828 H 0.0501704717 UNKNOWN
C26_0 C 0.0279780067 1.2688774255 0.3834509308 C3 0.2023935386 SP2
H30_0 H 0.1906395613 1.4514118234 0.1810764494 H 0.1359153180 UNKNOWN
O3_0 O -0.2134547535 1.6712431570 0.4264300947 O1 -0.4927113580 SP2
O4_0 O -0.3081313741 1.3537455731 0.4743158854 O2 -0.2639511140 SP3
C27_0 C 0.0248367469 1.1489112116 0.4298834901 C3 -0.2235830278 SP2
C31_0 C 0.0871533646 1.4907471897 0.3715146831 C3 -0.2235830278 SP2
C33_0 C -0.3509321070 1.5471561683 0.5113520654 C4 -0.0655839846 SP3
H39_0 H -0.0201692727 0.9751781494 0.4393058874 H 0.1359153180 UNKNOWN
C28_0 C 0.0801829329 1.2454454266 0.4634223422 C3 -0.1359153180 SP2
C30_0 C 0.1417972047 1.5892099541 0.4050295271 C3 -0.1359153180 SP2
H43_0 H 0.0908077365 1.5856298137 0.3353100058 H 0.1359153180 UNKNOWN
H44_0 H -0.3867558002 1.6988046352 0.4935614664 H 0.1082855290 UNKNOWN
H45_0 H -0.2882441747 1.6325478365 0.5258152959 H 0.1082855290 UNKNOWN
C34_0 C -0.4300852077 1.4272282761 0.5530404200 C3 -0.0495218978 SP2
H40_0 H 0.0768305586 1.1476917680 0.4992564600 H 0.1359153180 UNKNOWN
C29_0 C 0.1387354215 1.4666651770 0.4511090165 C3 -0.1359153180 SP2
H42_0 H 0.1865780001 1.7629984661 0.3952500748 H 0.1359153180 UNKNOWN
S1_0 S -0.4037009226 1.1663107252 0.5873271702 S2 0.0624399908 SP3
C35_0 C -0.5289359836 1.5095904765 0.5739577637 C3 0.2238209688 SP2
H41_0 H 0.1805826571 1.5447006742 0.4776557208 H 0.1359153180 UNKNOWN
C36_0 C -0.5258300728 1.1932575407 0.6271791615 C3 -0.0146347389 SP2
N5_0 N -0.5825515416 1.3779233260 0.6158740374 N -0.4602882670 SP2
H46_0 H -0.5660197781 1.6677658021 0.5594689420 H 0.0579746117 UNKNOWN
H47_0 H -0.5510855343 1.0646987652 0.6590625141 H 0.1754356130 UNKNOWN
#END
