# Supplementary material for: Predicting the ritonavir crisis by revisiting the polymorph landscape with crystal structure prediction and form 4 structure solution
Source: Commun Chem. 2025 Dec 22;8:404. doi: 10.1038/s42004-025-01814-6 (PMC12722319; doi:10.1038/s42004-025-01814-6)
Supplement: Supplementary file 4 — Supplementary Dataset 1, containing the .cif of the optimized predicted crystal structures [file 42004_2025_1814_MOESM4_ESM.zip › key_structures/CSP_structure_rank_15.cif]

#############################################
# Avant-garde Materials Simulation           
#############################################

data_structure_000005
_cell_length_a 9.6437748906
_cell_length_b 14.2762102016
_cell_length_c 26.7481810923
_cell_angle_alpha 90.0000000000
_cell_angle_beta 90.0000000000
_cell_angle_gamma 90.0000000000
_cell_volume 3682.5974914975
_exptl_crystal_density_diffrn 1.3003594142
_total_energy -7369786.2193852626
_electrostatic_energy 0.0000000000
_vdw_energy -543.1959770161
_bond_energy 0.0000000000
_angle_energy 0.0000000000
_stretch_bend_coupling_energy 0.0000000000
_torsion_energy 0.0000000000
_inversion_energy 0.0000000000
_last_operation minimize_crystal_energy
_last_operation_comment none
_symmetry_cell_setting orthorhombic
_symmetry_space_group_name_H-M 'P 2_1 2_1 2_1'
_symmetry_Int_Tables_number 19
loop_
_symmetry_equiv_pos_site_id
_symmetry_equiv_pos_as_xyz
1 x,y,z
2 -x+1/2,-y,z+1/2
3 -x,y+1/2,-z+1/2
4 x+1/2,-y+1/2,-z
loop_
_atom_site_label
_atom_site_type_symbol
_atom_site_fract_x
_atom_site_fract_y
_atom_site_fract_z
_atom_site_fftype
_atom_site_charge
_atom_site_hybridization
S0_0 S 0.0178074035 0.5812735550 0.3226835076 S2 -0.0990037238 SP3
C3_0 C -0.0214732347 0.6340138114 0.3808993336 C3 0.3635824246 SP2
C4_0 C 0.1218505865 0.6759316746 0.3080955094 C3 -0.2814232254 SP2
N0_0 N 0.0409298457 0.7144335255 0.3875183977 N -0.5473010360 SP2
C1_0 C -0.1191374654 0.5873377099 0.4171490231 C4 0.0556587934 SP3
H11_0 H 0.1769948884 0.6785255581 0.2726483676 H 0.1949382340 UNKNOWN
C5_0 C 0.1212177655 0.7391027524 0.3467854971 C3 0.2849105427 SP2
C0_0 C -0.1392105543 0.6482692253 0.4635438665 C4 -0.0997388574 SP3
H7_0 H -0.2207861651 0.5820319443 0.3983522495 H 0.0376391286 UNKNOWN
C2_0 C -0.0712244218 0.4875032167 0.4298999385 C4 -0.0997388574 SP3
C6_0 C 0.1997548477 0.8296530933 0.3466785910 C4 -0.1487623963 SP3
H4_0 H -0.1851156218 0.7157556657 0.4530822370 H 0.0339885397 UNKNOWN
H5_0 H -0.0396867059 0.6621451788 0.4820746597 H 0.0339885397 UNKNOWN
H6_0 H -0.2093637540 0.6129661143 0.4898192989 H 0.0339885397 UNKNOWN
H8_0 H -0.1372882385 0.4569465441 0.4590116658 H 0.0339885397 UNKNOWN
H9_0 H 0.0356878837 0.4879240655 0.4441210253 H 0.0339885397 UNKNOWN
H10_0 H -0.0745788096 0.4412182919 0.3970741513 H 0.0339885397 UNKNOWN
N1_0 N 0.1106622725 0.9115972229 0.3369499859 N 0.0221306260 SP2
H12_0 H 0.2474610122 0.8413325356 0.3832185335 H 0.0830283419 UNKNOWN
H13_0 H 0.2833817864 0.8264491002 0.3187189295 H 0.0830283419 UNKNOWN
C7_0 C 0.0486169108 0.9172836919 0.2871371605 C4 -0.3466354395 SP3
C8_0 C 0.1429893111 0.9921477229 0.3629775919 C3 0.4504585531 SP2
H14_0 H 0.0315787582 0.8457378375 0.2735762009 H 0.1281697200 UNKNOWN
H15_0 H 0.1175544072 0.9534873332 0.2605155099 H 0.1281697200 UNKNOWN
H16_0 H -0.0523693664 0.9527004894 0.2877479494 H 0.1281697200 UNKNOWN
O0_0 O 0.2367398137 0.9921799633 0.3956358941 O1 -0.5000867960 SP2
N2_0 N 0.0685974908 1.0708203709 0.3516465782 N -0.4634931766 SP2
H1_0 H -0.0186650136 1.0689538991 0.3296916426 H 0.2782037190 UNKNOWN
C9_0 C 0.1130354568 1.1625680020 0.3692738961 C4 -0.0960662838 SP3
H17_0 H 0.2209581262 1.1548768697 0.3816335883 H 0.0887883809 UNKNOWN
C10_0 C 0.1120715368 1.2351230074 0.3265598524 C4 0.1527739273 SP3
C13_0 C 0.0239552193 1.1925618304 0.4144608220 C3 0.5071730574 SP2
H18_0 H 0.0036494210 1.2438541573 0.3141554647 H 0.0076747989 UNKNOWN
C11_0 C 0.2007693786 1.2006212643 0.2827846193 C4 -0.1271370482 SP3
C12_0 C 0.1678473126 1.3289368719 0.3454268699 C4 -0.1271370482 SP3
O1_0 O -0.1033001748 1.2064983928 0.4100848304 O1 -0.5056344530 SP2
N3_0 N 0.0946944956 1.2008312702 0.4577240885 N -0.4641630755 SP2
H19_0 H 0.2068812170 1.2548862512 0.2538110652 H 0.0339885397 UNKNOWN
H20_0 H 0.1588289670 1.1370084660 0.2654799472 H 0.0339885397 UNKNOWN
H21_0 H 0.3075750911 1.1858515017 0.2951583277 H 0.0339885397 UNKNOWN
H22_0 H 0.1129447783 1.3542400851 0.3787310505 H 0.0339885397 UNKNOWN
H23_0 H 0.1592085105 1.3831055557 0.3164250719 H 0.0339885397 UNKNOWN
H24_0 H 0.2785663266 1.3220117444 0.3548422907 H 0.0339885397 UNKNOWN
H2_0 H 0.1984957168 1.1830581763 0.4574235523 H 0.2782037190 UNKNOWN
C14_0 C 0.0320879680 1.2199719051 0.5065695574 C4 0.1700597173 SP3
H25_0 H -0.0802539430 1.2245256234 0.5001380067 H 0.0301078526 UNKNOWN
C15_0 C 0.0661720473 1.1392489666 0.5431136930 C4 -0.1327351901 SP3
C22_0 C 0.0862999472 1.3137282710 0.5275793491 C4 0.1276542024 SP3
H26_0 H 0.1791263680 1.1279368058 0.5417210328 H 0.0501704717 UNKNOWN
H27_0 H 0.0436212478 1.1640796853 0.5811792288 H 0.0501704717 UNKNOWN
C16_0 C -0.0103573363 1.0482676928 0.5349614531 C3 0.2023935386 SP2
H33_0 H 0.1925965795 1.3032127818 0.5415725946 H -0.0181395754 UNKNOWN
H34_0 H 0.0912927906 1.3651685045 0.4970890282 H -0.0181395754 UNKNOWN
C23_0 C -0.0051678120 1.3539988224 0.5690173711 C4 0.0203457255 SP3
C17_0 C -0.1195496766 1.0239170262 0.5670810102 C3 -0.2235830278 SP2
C21_0 C 0.0258566579 0.9851060254 0.4968428630 C3 -0.2235830278 SP2
O2_0 O -0.1331649623 1.3837600235 0.5464938305 O2 -0.5906347980 SP3
H35_0 H -0.0266033611 1.2991395064 0.5973512914 H 0.0707808211 UNKNOWN
C24_0 C 0.0606921981 1.4362974469 0.5983572184 C4 0.2165496877 SP3
H28_0 H -0.1477838191 1.0713163799 0.5973901889 H 0.1359153180 UNKNOWN
C18_0 C -0.1909636081 0.9395156042 0.5614427299 C3 -0.1359153180 SP2
C20_0 C -0.0457488259 0.9006296730 0.4908233169 C3 -0.1359153180 SP2
H32_0 H 0.1114310948 1.0011095523 0.4715904852 H 0.1359153180 UNKNOWN
H0_0 H -0.1791455007 1.4301704766 0.5690083629 H 0.4234947290 UNKNOWN
N4_0 N 0.1730060188 1.4029485837 0.6304754615 N -0.4594359152 SP2
H36_0 H -0.0205821207 1.4634821614 0.6231707403 H 0.0301078526 UNKNOWN
C25_0 C 0.1100857624 1.5171709571 0.5642931037 C4 -0.1327351901 SP3
H29_0 H -0.2741600682 0.9214170192 0.5872841952 H 0.1359153180 UNKNOWN
C19_0 C -0.1547869378 0.8778113402 0.5230874445 C3 -0.1359153180 SP2
H31_0 H -0.0158351775 0.8523678444 0.4610055281 H 0.1359153180 UNKNOWN
H3_0 H 0.2602883489 1.3740518751 0.6143254687 H 0.2782037190 UNKNOWN
C32_0 C 0.1880566650 1.4211484315 0.6797329692 C3 0.5659241222 SP2
H37_0 H 0.2073356022 1.4970039380 0.5456350094 H 0.0501704717 UNKNOWN
H38_0 H 0.0314696813 1.5272485488 0.5350802788 H 0.0501704717 UNKNOWN
C26_0 C 0.1291757185 1.6069477126 0.5931510020 C3 0.2023935386 SP2
H30_0 H -0.2115138673 0.8122667953 0.5186364750 H 0.1359153180 UNKNOWN
O3_0 O 0.2980547764 1.4089609774 0.7029819176 O1 -0.4927113580 SP2
O4_0 O 0.0691625530 1.4537608183 0.7015458584 O2 -0.2639511140 SP3
C27_0 C 0.2471083311 1.6218019240 0.6228641385 C3 -0.2235830278 SP2
C31_0 C 0.0263777741 1.6764522441 0.5924616708 C3 -0.2235830278 SP2
C33_0 C 0.0755727880 1.4673543963 0.7551705886 C4 -0.0655839846 SP3
H39_0 H 0.3316778940 1.5710810689 0.6222564412 H 0.1359153180 UNKNOWN
C28_0 C 0.2585357749 1.7018258639 0.6524911288 C3 -0.1359153180 SP2
C30_0 C 0.0387658926 1.7576922050 0.6212417838 C3 -0.1359153180 SP2
H43_0 H -0.0646443274 1.6664694615 0.5688725359 H 0.1359153180 UNKNOWN
H44_0 H 0.1842492893 1.4790969161 0.7658743224 H 0.1082855290 UNKNOWN
H45_0 H 0.0410247245 1.4022061170 0.7732660562 H 0.1082855290 UNKNOWN
C34_0 C -0.0128507064 1.5494102654 0.7693970778 C3 -0.0495218978 SP2
H40_0 H 0.3507146261 1.7121459104 0.6752875671 H 0.1359153180 UNKNOWN
C29_0 C 0.1542918904 1.7698136987 0.6520257374 C3 -0.1359153180 SP2
H42_0 H -0.0414853676 1.8114206984 0.6193091137 H 0.1359153180 UNKNOWN
S1_0 S -0.1279392632 1.5458141355 0.8194975364 S2 0.0624399908 SP3
C35_0 C -0.0141721144 1.6382353431 0.7493828069 C3 0.2238209688 SP2
H41_0 H 0.1648189154 1.8323394960 0.6751956761 H 0.1359153180 UNKNOWN
C36_0 C -0.1665859350 1.6638304826 0.8096131424 C3 -0.0146347389 SP2
N5_0 N -0.1004714448 1.7021618980 0.7719536524 N -0.4602882670 SP2
H46_0 H 0.0474575591 1.6594663394 0.7171797610 H 0.0579746117 UNKNOWN
H47_0 H -0.2393226705 1.7003979807 0.8340076664 H 0.1754356130 UNKNOWN
#END
