# Supplementary material for: Predicting the ritonavir crisis by revisiting the polymorph landscape with crystal structure prediction and form 4 structure solution
Source: Commun Chem. 2025 Dec 22;8:404. doi: 10.1038/s42004-025-01814-6 (PMC12722319; doi:10.1038/s42004-025-01814-6)
Supplement: Supplementary file 4 — Supplementary Dataset 1, containing the .cif of the optimized predicted crystal structures [file 42004_2025_1814_MOESM4_ESM.zip › key_structures/CSP_structure_rank_16.cif]

#############################################
# Avant-garde Materials Simulation           
#############################################

data_structure_000008
_cell_length_a 9.8250888831
_cell_length_b 18.7447217758
_cell_length_c 20.5276714331
_cell_angle_alpha 90.0000000000
_cell_angle_beta 90.0000000000
_cell_angle_gamma 90.0000000000
_cell_volume 3780.5516374159
_exptl_crystal_density_diffrn 1.2666670836
_total_energy -7369783.1907633701
_electrostatic_energy 0.0000000000
_vdw_energy -527.4169567930
_bond_energy 0.0000000000
_angle_energy 0.0000000000
_stretch_bend_coupling_energy 0.0000000000
_torsion_energy 0.0000000000
_inversion_energy 0.0000000000
_last_operation minimize_crystal_energy
_last_operation_comment none
_symmetry_cell_setting orthorhombic
_symmetry_space_group_name_H-M 'P 2_1 2_1 2_1'
_symmetry_Int_Tables_number 19
loop_
_symmetry_equiv_pos_site_id
_symmetry_equiv_pos_as_xyz
1 x,y,z
2 -x+1/2,-y,z+1/2
3 -x,y+1/2,-z+1/2
4 x+1/2,-y+1/2,-z
loop_
_atom_site_label
_atom_site_type_symbol
_atom_site_fract_x
_atom_site_fract_y
_atom_site_fract_z
_atom_site_fftype
_atom_site_charge
_atom_site_hybridization
S0_0 S 0.5045933717 0.7749284786 0.6348150746 S2 -0.0990037238 SP3
C3_0 C 0.5096752987 0.6833506200 0.6543736114 C3 0.3635824246 SP2
C4_0 C 0.4716017141 0.7530797791 0.5547725599 C3 -0.2814232254 SP2
N0_0 N 0.4869709430 0.6418308614 0.6041892956 N -0.5473010360 SP2
C1_0 C 0.5320456546 0.6578509916 0.7230803320 C4 0.0556587934 SP3
H11_0 H 0.4598726889 0.7939336481 0.5176043970 H 0.1949382340 UNKNOWN
C5_0 C 0.4650777351 0.6802195476 0.5478799527 C3 0.2849105427 SP2
C0_0 C 0.3939927846 0.6417736281 0.7554910310 C4 -0.0997388574 SP3
H7_0 H 0.5883908323 0.6072243355 0.7185451743 H 0.0376391286 UNKNOWN
C2_0 C 0.6175387499 0.7099704738 0.7634156369 C4 -0.0997388574 SP3
C6_0 C 0.4268668175 0.6428946905 0.4858541577 C4 -0.1487623963 SP3
H4_0 H 0.3343606412 0.6910897192 0.7610479299 H 0.0339885397 UNKNOWN
H5_0 H 0.4093107146 0.6183513405 0.8040245873 H 0.0339885397 UNKNOWN
H6_0 H 0.3337598594 0.6042410648 0.7262372665 H 0.0339885397 UNKNOWN
H8_0 H 0.7156315154 0.7211032241 0.7398965312 H 0.0339885397 UNKNOWN
H9_0 H 0.6381746229 0.6876193803 0.8118607557 H 0.0339885397 UNKNOWN
H10_0 H 0.5644017909 0.7611019403 0.7705972073 H 0.0339885397 UNKNOWN
N1_0 N 0.5282650669 0.5924109635 0.4613109660 N 0.0221306260 SP2
H12_0 H 0.3332730697 0.6121716393 0.4937866539 H 0.0830283419 UNKNOWN
H13_0 H 0.4050837949 0.6837093518 0.4487263236 H 0.0830283419 UNKNOWN
C7_0 C 0.6532205681 0.6214436045 0.4337826434 C4 -0.3466354395 SP3
C8_0 C 0.4859462805 0.5232407583 0.4495224175 C3 0.4504585531 SP2
H14_0 H 0.6489322539 0.6269134951 0.3802495704 H 0.1281697200 UNKNOWN
H15_0 H 0.7411895429 0.5879861595 0.4462312038 H 0.1281697200 UNKNOWN
H16_0 H 0.6708976100 0.6742678149 0.4551268422 H 0.1281697200 UNKNOWN
O0_0 O 0.3749390407 0.5013169197 0.4724143290 O1 -0.5000867960 SP2
N2_0 N 0.5683572075 0.4815395614 0.4121263248 N -0.4634931766 SP2
H1_0 H 0.6584527094 0.4993049286 0.3924512763 H 0.2782037190 UNKNOWN
C9_0 C 0.5301782708 0.4086015826 0.3956101365 C4 -0.0960662838 SP3
H17_0 H 0.4197499737 0.4039020274 0.4029404240 H 0.0887883809 UNKNOWN
C10_0 C 0.5613445960 0.3910110459 0.3234096744 C4 0.1527739273 SP3
C13_0 C 0.6052512391 0.3561172764 0.4406117218 C3 0.5071730574 SP2
H18_0 H 0.6725826442 0.3941525623 0.3173400263 H 0.0076747989 UNKNOWN
C11_0 C 0.4947545729 0.4451526803 0.2776584906 C4 -0.1271370482 SP3
C12_0 C 0.5143253254 0.3151000097 0.3073660969 C4 -0.1271370482 SP3
O1_0 O 0.7319225557 0.3566663461 0.4441622591 O1 -0.5056344530 SP2
N3_0 N 0.5258929787 0.3092713005 0.4729700862 N -0.4641630755 SP2
H19_0 H 0.5344783382 0.4991425354 0.2854876461 H 0.0339885397 UNKNOWN
H20_0 H 0.3837160653 0.4468859345 0.2847666192 H 0.0339885397 UNKNOWN
H21_0 H 0.5137755182 0.4306176056 0.2266054826 H 0.0339885397 UNKNOWN
H22_0 H 0.4040279668 0.3095706970 0.3157832375 H 0.0339885397 UNKNOWN
H23_0 H 0.5667316407 0.2741975267 0.3363260037 H 0.0339885397 UNKNOWN
H24_0 H 0.5331509783 0.3037529514 0.2556552461 H 0.0339885397 UNKNOWN
H2_0 H 0.4227421931 0.3186623020 0.4735898974 H 0.2782037190 UNKNOWN
C14_0 C 0.5806311509 0.2558401706 0.5179378079 C4 0.1700597173 SP3
H25_0 H 0.6918194710 0.2611704059 0.5147518611 H 0.0301078526 UNKNOWN
C15_0 C 0.5333335393 0.2723349976 0.5879986779 C4 -0.1327351901 SP3
C22_0 C 0.5379297509 0.1805422356 0.4963036227 C4 0.1276542024 SP3
H26_0 H 0.4212534775 0.2744437002 0.5884007968 H 0.0501704717 UNKNOWN
H27_0 H 0.5628438165 0.2272219821 0.6190812634 H 0.0501704717 UNKNOWN
C16_0 C 0.5925798509 0.3401102420 0.6153390897 C3 0.2023935386 SP2
H33_0 H 0.4285988720 0.1735815565 0.5060195267 H -0.0181395754 UNKNOWN
H34_0 H 0.5537838299 0.1760108641 0.4434080766 H -0.0181395754 UNKNOWN
C23_0 C 0.6189892571 0.1210325216 0.5293506508 C4 0.0203457255 SP3
C17_0 C 0.5299286721 0.4061997570 0.6040206798 C3 -0.2235830278 SP2
C21_0 C 0.7146719922 0.3388751076 0.6508488087 C3 -0.2235830278 SP2
O2_0 O 0.7554188286 0.1235891222 0.5045823423 O2 -0.5906347980 SP3
H35_0 H 0.6206797938 0.1293984051 0.5827736736 H 0.0707808211 UNKNOWN
C24_0 C 0.5567856603 0.0454573476 0.5193025995 C4 0.2165496877 SP3
H28_0 H 0.4355003662 0.4080533556 0.5761159970 H 0.1359153180 UNKNOWN
C18_0 C 0.5862940421 0.4693537632 0.6281363728 C3 -0.1359153180 SP2
C20_0 C 0.7708933171 0.4016696675 0.6757026168 C3 -0.1359153180 SP2
H32_0 H 0.7668222983 0.2880843067 0.6587169491 H 0.1359153180 UNKNOWN
H0_0 H 0.8013197057 0.0775873229 0.5157085046 H 0.4234947290 UNKNOWN
N4_0 N 0.4359307485 0.0353253181 0.5600623033 N -0.4594359152 SP2
H36_0 H 0.6335690202 0.0069286553 0.5358284660 H 0.0301078526 UNKNOWN
C25_0 C 0.5229845305 0.0311002205 0.4471358241 C4 -0.1327351901 SP3
H29_0 H 0.5371994247 0.5204797302 0.6179049544 H 0.1359153180 UNKNOWN
C19_0 C 0.7060582020 0.4669466560 0.6648658560 C3 -0.1359153180 SP2
H31_0 H 0.8671357086 0.4002348065 0.7020092134 H 0.1359153180 UNKNOWN
H3_0 H 0.3517385032 0.0669694576 0.5510777032 H 0.2782037190 UNKNOWN
C32_0 C 0.4325451719 0.0062865010 0.6204602765 C3 0.5659241222 SP2
H37_0 H 0.4279892699 0.0588299538 0.4343347358 H 0.0501704717 UNKNOWN
H38_0 H 0.6036734137 0.0559170714 0.4177737306 H 0.0501704717 UNKNOWN
C26_0 C 0.5117826805 -0.0465161507 0.4285037413 C3 0.2023935386 SP2
H30_0 H 0.7505047024 0.5157451706 0.6844722960 H 0.1359153180 UNKNOWN
O3_0 O 0.3279113876 -0.0000241773 0.6535669710 O1 -0.4927113580 SP2
O4_0 O 0.5568826075 -0.0168658413 0.6423114507 O2 -0.2639511140 SP3
C27_0 C 0.6281803956 -0.0850502696 0.4098377606 C3 -0.2235830278 SP2
C31_0 C 0.3852049206 -0.0812926775 0.4266670238 C3 -0.2235830278 SP2
C33_0 C 0.5505180905 -0.0502423009 0.7061359747 C4 -0.0655839846 SP3
H39_0 H 0.7277296621 -0.0590785159 0.4112060254 H 0.1359153180 UNKNOWN
C28_0 C 0.6181226622 -0.1556238584 0.3884793260 C3 -0.1359153180 SP2
C30_0 C 0.3743006524 -0.1517378517 0.4048113143 C3 -0.1359153180 SP2
H43_0 H 0.2935727577 -0.0520730434 0.4404209033 H 0.1359153180 UNKNOWN
H44_0 H 0.4742182104 -0.0931725056 0.7048688274 H 0.1082855290 UNKNOWN
H45_0 H 0.5161284716 -0.0115625772 0.7427503856 H 0.1082855290 UNKNOWN
C34_0 C 0.6879655911 -0.0777770825 0.7236033411 C3 -0.0495218978 SP2
H40_0 H 0.7095429056 -0.1843173751 0.3735025513 H 0.1359153180 UNKNOWN
C29_0 C 0.4908281954 -0.1887630981 0.3851720097 C3 -0.1359153180 SP2
H42_0 H 0.2745257443 -0.1772645836 0.4025490028 H 0.1359153180 UNKNOWN
S1_0 S 0.7960467574 -0.1178943499 0.6676311145 S2 0.0624399908 SP3
C35_0 C 0.7456405878 -0.0822166979 0.7845925038 C3 0.2238209688 SP2
H41_0 H 0.4823667482 -0.2432900220 0.3670732833 H 0.1359153180 UNKNOWN
C36_0 C 0.9076111986 -0.1377741773 0.7308112306 C3 -0.0146347389 SP2
N5_0 N 0.8688483792 -0.1163759440 0.7886753567 N -0.4602882670 SP2
H46_0 H 0.6981477441 -0.0613934377 0.8285444722 H 0.0579746117 UNKNOWN
H47_0 H 1.0032638914 -0.1651284798 0.7210462138 H 0.1754356130 UNKNOWN
#END
