# Supplementary material for: Predicting the ritonavir crisis by revisiting the polymorph landscape with crystal structure prediction and form 4 structure solution
Source: Commun Chem. 2025 Dec 22;8:404. doi: 10.1038/s42004-025-01814-6 (PMC12722319; doi:10.1038/s42004-025-01814-6)
Supplement: Supplementary file 4 — Supplementary Dataset 1, containing the .cif of the optimized predicted crystal structures [file 42004_2025_1814_MOESM4_ESM.zip › key_structures/CSP_structure_rank_17.cif]

#############################################
# Avant-garde Materials Simulation           
#############################################

data_structure_000020
_cell_length_a 13.5196782798
_cell_length_b 5.1602005967
_cell_length_c 26.9182198934
_cell_angle_alpha 90.0000000000
_cell_angle_beta 97.1252129977
_cell_angle_gamma 90.0000000000
_cell_volume 1863.4270716816
_exptl_crystal_density_diffrn 1.2849175559
_total_energy -3684890.7185278460
_electrostatic_energy 0.0000000000
_vdw_energy -269.2948916766
_bond_energy 0.0000000000
_angle_energy 0.0000000000
_stretch_bend_coupling_energy 0.0000000000
_torsion_energy 0.0000000000
_inversion_energy 0.0000000000
_last_operation minimize_crystal_energy
_last_operation_comment none
_symmetry_cell_setting monoclinic
_symmetry_space_group_name_H-M 'P 2_1'
_symmetry_Int_Tables_number 4
loop_
_symmetry_equiv_pos_site_id
_symmetry_equiv_pos_as_xyz
1 x,y,z
2 -x,y+1/2,-z
loop_
_atom_site_label
_atom_site_type_symbol
_atom_site_fract_x
_atom_site_fract_y
_atom_site_fract_z
_atom_site_fftype
_atom_site_charge
_atom_site_hybridization
S0_0 S -0.2063293637 0.4414714842 0.0796785370 S2 -0.0990037238 SP3
C3_0 C -0.2233781980 0.2010441835 0.0331516586 C3 0.3635824246 SP2
C4_0 C -0.0823151343 0.3540303329 0.0920182160 C3 -0.2814232254 SP2
N0_0 N -0.1419676202 0.0703581654 0.0281007216 N -0.5473010360 SP2
C1_0 C -0.3220558873 0.1606554505 0.0014615385 C4 0.0556587934 SP3
H11_0 H -0.0335534713 0.4575202708 0.1205264725 H 0.1949382340 UNKNOWN
C5_0 C -0.0621509126 0.1539664360 0.0610858648 C3 0.2849105427 SP2
C0_0 C -0.3320877407 0.3380974800 -0.0448535184 C4 -0.0997388574 SP3
H7_0 H -0.3203158995 -0.0416259621 -0.0115690656 H 0.0376391286 UNKNOWN
C2_0 C -0.4102595764 0.1923036511 0.0316232873 C4 -0.0997388574 SP3
C6_0 C 0.0368755636 0.0176614253 0.0608145020 C4 -0.1487623963 SP3
H4_0 H -0.3364182172 0.5423873655 -0.0336250684 H 0.0339885397 UNKNOWN
H5_0 H -0.4002291914 0.2911525664 -0.0699245382 H 0.0339885397 UNKNOWN
H6_0 H -0.2678680527 0.3182501505 -0.0658420441 H 0.0339885397 UNKNOWN
H8_0 H -0.4809085083 0.1674952639 0.0072469244 H 0.0339885397 UNKNOWN
H9_0 H -0.4110465220 0.3867036069 0.0484866681 H 0.0339885397 UNKNOWN
H10_0 H -0.4072383769 0.0496094330 0.0620041942 H 0.0339885397 UNKNOWN
N1_0 N 0.1119203596 0.1003985655 0.1013725912 N 0.0221306260 SP2
H12_0 H 0.0247459687 -0.1919556364 0.0636014453 H 0.0830283419 UNKNOWN
H13_0 H 0.0661058743 0.0527125906 0.0250314336 H 0.0830283419 UNKNOWN
C7_0 C 0.1699953828 0.3335731894 0.0939814719 C4 -0.3466354395 SP3
C8_0 C 0.1051870883 0.0013514478 0.1484584922 C3 0.4504585531 SP2
H14_0 H 0.2472722371 0.3070540161 0.1115037360 H 0.1281697200 UNKNOWN
H15_0 H 0.1392405165 0.5096155791 0.1094056603 H 0.1281697200 UNKNOWN
H16_0 H 0.1695781456 0.3623192508 0.0535953923 H 0.1281697200 UNKNOWN
O0_0 O 0.0680115701 -0.2151395277 0.1550825501 O1 -0.5000867960 SP2
N2_0 N 0.1464558758 0.1545649448 0.1881468317 N -0.4634931766 SP2
H1_0 H 0.1405856003 0.3503878101 0.1824663338 H 0.2782037190 UNKNOWN
C9_0 C 0.1310061084 0.0695610702 0.2385551103 C4 -0.0960662838 SP3
H17_0 H 0.1382915398 -0.1427954066 0.2385873152 H 0.0887883809 UNKNOWN
C10_0 C 0.2078720666 0.1825477715 0.2797650935 C4 0.1527739273 SP3
C13_0 C 0.0238928607 0.1431630234 0.2471683220 C3 0.5071730574 SP2
H18_0 H 0.1911060344 0.3909233126 0.2831390800 H 0.0076747989 UNKNOWN
C11_0 C 0.3145902783 0.1520866579 0.2674155609 C4 -0.1271370482 SP3
C12_0 C 0.1947208451 0.0486286289 0.3293246497 C4 -0.1271370482 SP3
O1_0 O -0.0005721899 0.3747184657 0.2505611869 O1 -0.5056344530 SP2
N3_0 N -0.0388864624 -0.0589518517 0.2488694435 N -0.4641630755 SP2
H19_0 H 0.3674266816 0.2351194956 0.2975131789 H 0.0339885397 UNKNOWN
H20_0 H 0.3253783234 0.2475529829 0.2320339356 H 0.0339885397 UNKNOWN
H21_0 H 0.3340431348 -0.0538947838 0.2641074153 H 0.0339885397 UNKNOWN
H22_0 H 0.2486055927 0.1208435440 0.3600495486 H 0.0339885397 UNKNOWN
H23_0 H 0.2078398817 -0.1611716514 0.3264466060 H 0.0339885397 UNKNOWN
H24_0 H 0.1194686659 0.0785547815 0.3397217088 H 0.0339885397 UNKNOWN
H2_0 H -0.0129508183 -0.2414975294 0.2426116532 H 0.2782037190 UNKNOWN
C14_0 C -0.1467957735 -0.0293459716 0.2483096138 C4 0.1700597173 SP3
H25_0 H -0.1618070879 0.1784802049 0.2422089937 H 0.0301078526 UNKNOWN
C15_0 C -0.1967859051 -0.1889573939 0.2031521920 C4 -0.1327351901 SP3
C22_0 C -0.1805643085 -0.1077651975 0.2988238210 C4 0.1276542024 SP3
H26_0 H -0.1696210763 -0.1111491524 0.1692422230 H 0.0501704717 UNKNOWN
H27_0 H -0.1689572660 -0.3892025223 0.2079622736 H 0.0501704717 UNKNOWN
C16_0 C -0.3093427040 -0.1905255843 0.1965137604 C3 0.2023935386 SP2
H33_0 H -0.1963037011 -0.3163515722 0.2992961301 H -0.0181395754 UNKNOWN
H34_0 H -0.1194967233 -0.0675730595 0.3287398880 H -0.0181395754 UNKNOWN
C23_0 C -0.2711666161 0.0470217747 0.3106064187 C4 0.0203457255 SP3
C17_0 C -0.3625389033 -0.3791541712 0.2198899833 C3 -0.2235830278 SP2
C21_0 C -0.3634653224 -0.0004620025 0.1673999644 C3 -0.2235830278 SP2
O2_0 O -0.2445278981 0.3102246103 0.3219580901 O2 -0.5906347980 SP3
H35_0 H -0.3261367399 0.0548432564 0.2768659095 H 0.0707808211 UNKNOWN
C24_0 C -0.3270500460 -0.0726149209 0.3520169654 C4 0.2165496877 SP3
H28_0 H -0.3218102672 -0.5263116168 0.2432515722 H 0.1359153180 UNKNOWN
C18_0 C -0.4666403010 -0.3768933774 0.2146097080 C3 -0.1359153180 SP2
C20_0 C -0.4676444431 0.0017164520 0.1618349625 C3 -0.1359153180 SP2
H32_0 H -0.3232604809 0.1486280994 0.1492048099 H 0.1359153180 UNKNOWN
H0_0 H -0.1820278780 0.3106677365 0.3455161162 H 0.4234947290 UNKNOWN
N4_0 N -0.2694125691 -0.0369485297 0.4010927482 N -0.4594359152 SP2
H36_0 H -0.3344564205 -0.2826508149 0.3457675916 H 0.0301078526 UNKNOWN
C25_0 C -0.4307694369 0.0556532764 0.3492081140 C4 -0.1327351901 SP3
H29_0 H -0.5061900817 -0.5260927253 0.2330731347 H 0.1359153180 UNKNOWN
C19_0 C -0.5197667415 -0.1868044212 0.1853902284 C3 -0.1359153180 SP2
H31_0 H -0.5081119417 0.1528223444 0.1393396327 H 0.1359153180 UNKNOWN
H3_0 H -0.2550493316 0.1494885360 0.4130039037 H 0.2782037190 UNKNOWN
C32_0 C -0.2452575037 -0.2323483987 0.4337837328 C3 0.5659241222 SP2
H37_0 H -0.4193723516 0.2646272537 0.3558423240 H 0.0501704717 UNKNOWN
H38_0 H -0.4664233234 0.0312365938 0.3104275831 H 0.0501704717 UNKNOWN
C26_0 C -0.4978503480 -0.0522643628 0.3847238726 C3 0.2023935386 SP2
H30_0 H -0.6011328284 -0.1848916405 0.1810232650 H 0.1359153180 UNKNOWN
O3_0 O -0.2685169913 -0.4619806777 0.4290790784 O1 -0.4927113580 SP2
O4_0 O -0.1853402710 -0.1372620548 0.4755021548 O2 -0.2639511140 SP3
C27_0 C -0.5055114250 0.0694526112 0.4306330005 C3 -0.2235830278 SP2
C31_0 C -0.5551982859 -0.2751410517 0.3724429420 C3 -0.2235830278 SP2
C33_0 C -0.1514003292 -0.3345359721 0.5120151325 C4 -0.0655839846 SP3
H39_0 H -0.4619380746 0.2440403415 0.4403220702 H 0.1359153180 UNKNOWN
C28_0 C -0.5696742504 -0.0259439422 0.4632285730 C3 -0.1359153180 SP2
C30_0 C -0.6185448082 -0.3728301099 0.4050698088 C3 -0.1359153180 SP2
H43_0 H -0.5503389766 -0.3717206327 0.3366889400 H 0.1359153180 UNKNOWN
H44_0 H -0.1114592924 -0.4881778067 0.4943758686 H 0.1082855290 UNKNOWN
H45_0 H -0.2165032176 -0.4230323458 0.5261941695 H 0.1082855290 UNKNOWN
C34_0 C -0.0834883836 -0.2120874561 0.5532187060 C3 -0.0495218978 SP2
H40_0 H -0.5748685979 0.0737715056 0.4985749218 H 0.1359153180 UNKNOWN
C29_0 C -0.6263008446 -0.2482157562 0.4505711271 C3 -0.1359153180 SP2
H42_0 H -0.6617269980 -0.5475753839 0.3950518695 H 0.1359153180 UNKNOWN
S1_0 S -0.1197148761 0.0460039611 0.5885613961 S2 0.0624399908 SP3
C35_0 C 0.0105334950 -0.2903378679 0.5728162213 C3 0.2238209688 SP2
H41_0 H -0.6751030230 -0.3255721133 0.4764116967 H 0.1359153180 UNKNOWN
C36_0 C -0.0074497451 0.0231220738 0.6270348492 C3 -0.0146347389 SP2
N5_0 N 0.0530299847 -0.1579968047 0.6145228423 N -0.4602882670 SP2
H46_0 H 0.0519350643 -0.4463632682 0.5575783169 H 0.0579746117 UNKNOWN
H47_0 H 0.0087183849 0.1500277408 0.6592350092 H 0.1754356130 UNKNOWN
#END
