# Supplementary material for: Predicting the ritonavir crisis by revisiting the polymorph landscape with crystal structure prediction and form 4 structure solution
Source: Commun Chem. 2025 Dec 22;8:404. doi: 10.1038/s42004-025-01814-6 (PMC12722319; doi:10.1038/s42004-025-01814-6)
Supplement: Supplementary file 4 — Supplementary Dataset 1, containing the .cif of the optimized predicted crystal structures [file 42004_2025_1814_MOESM4_ESM.zip › key_structures/CSP_structure_rank_18.cif]

#############################################
# Avant-garde Materials Simulation           
#############################################

data_structure_000023
_cell_length_a 19.2001134577
_cell_length_b 38.5283386814
_cell_length_c 5.1017598782
_cell_angle_alpha 90.0000000000
_cell_angle_beta 90.0000000000
_cell_angle_gamma 90.0000000000
_cell_volume 3774.0190847021
_exptl_crystal_density_diffrn 1.2688595922
_total_energy -7369778.6115984945
_electrostatic_energy 0.0000000000
_vdw_energy -532.7259898054
_bond_energy 0.0000000000
_angle_energy 0.0000000000
_stretch_bend_coupling_energy 0.0000000000
_torsion_energy 0.0000000000
_inversion_energy 0.0000000000
_last_operation minimize_crystal_energy
_last_operation_comment none
_symmetry_cell_setting orthorhombic
_symmetry_space_group_name_H-M 'P 2_1 2_1 2'
_symmetry_Int_Tables_number 18
loop_
_symmetry_equiv_pos_site_id
_symmetry_equiv_pos_as_xyz
1 x,y,z
2 -x,-y,z
3 -x+1/2,y+1/2,-z
4 x+1/2,-y+1/2,-z
loop_
_atom_site_label
_atom_site_type_symbol
_atom_site_fract_x
_atom_site_fract_y
_atom_site_fract_z
_atom_site_fftype
_atom_site_charge
_atom_site_hybridization
S0_0 S 0.6440822015 0.5446575476 0.3048341229 S2 -0.0990037238 SP3
C3_0 C 0.6406475175 0.5863825646 0.1701377786 C3 0.3635824246 SP2
C4_0 C 0.5763158185 0.5322413485 0.1042484214 C3 -0.2814232254 SP2
N0_0 N 0.5912594683 0.5902399856 -0.0065012361 N -0.5473010360 SP2
C1_0 C 0.6887215734 0.6152520474 0.2539713001 C4 0.0556587934 SP3
H11_0 H 0.5584629358 0.5055228076 0.1099420885 H 0.1949382340 UNKNOWN
C5_0 C 0.5547100929 0.5597515703 -0.0466504604 C3 0.2849105427 SP2
C0_0 C 0.7593564205 0.6021696419 0.3525801434 C4 -0.0997388574 SP3
H7_0 H 0.6974580231 0.6309096143 0.0759723727 H 0.0376391286 UNKNOWN
C2_0 C 0.6538981761 0.6385219350 0.4608065723 C4 -0.0997388574 SP3
C6_0 C 0.4982731830 0.5589560964 -0.2514660813 C4 -0.1487623963 SP3
H4_0 H 0.7941277418 0.6242275334 0.3907853576 H 0.0339885397 UNKNOWN
H5_0 H 0.7847498784 0.5851985384 0.2081237677 H 0.0339885397 UNKNOWN
H6_0 H 0.7535709484 0.5876532613 0.5371550468 H 0.0339885397 UNKNOWN
H8_0 H 0.6051344203 0.6497032344 0.3868692493 H 0.0339885397 UNKNOWN
H9_0 H 0.6889206952 0.6600029384 0.5131540091 H 0.0339885397 UNKNOWN
H10_0 H 0.6415709976 0.6234959500 0.6381233437 H 0.0339885397 UNKNOWN
N1_0 N 0.4272308632 0.5578378137 -0.1427752403 N 0.0221306260 SP2
H12_0 H 0.5050335374 0.5821182052 -0.3767502474 H 0.0830283419 UNKNOWN
H13_0 H 0.5038674232 0.5361755045 -0.3781690583 H 0.0830283419 UNKNOWN
C7_0 C 0.4085052894 0.5853649366 0.0411226682 C4 -0.3466354395 SP3
C8_0 C 0.3772705165 0.5425618995 -0.3023728635 C3 0.4504585531 SP2
H14_0 H 0.4553066779 0.5924621964 0.1518080496 H 0.1281697200 UNKNOWN
H15_0 H 0.3703057384 0.5762174799 0.1846321447 H 0.1281697200 UNKNOWN
H16_0 H 0.3885048827 0.6087041625 -0.0597204089 H 0.1281697200 UNKNOWN
O0_0 O 0.3929818572 0.5272628022 -0.5086354981 O1 -0.5000867960 SP2
N2_0 N 0.3089432206 0.5448510037 -0.2183534392 N -0.4634931766 SP2
H1_0 H 0.2965738628 0.5563576626 -0.0438560776 H 0.2782037190 UNKNOWN
C9_0 C 0.2521949294 0.5392876479 -0.4039808213 C4 -0.0960662838 SP3
H17_0 H 0.2736691819 0.5237024909 -0.5651724488 H 0.0887883809 UNKNOWN
C10_0 C 0.1895920119 0.5199256199 -0.2806577929 C4 0.1527739273 SP3
C13_0 C 0.2292952531 0.5740694577 -0.5272934330 C3 0.5071730574 SP2
H18_0 H 0.1712177217 0.5354042417 -0.1121730336 H 0.0076747989 UNKNOWN
C11_0 C 0.2121064058 0.4842690923 -0.1798592138 C4 -0.1271370482 SP3
C12_0 C 0.1297749833 0.5168026468 -0.4783755592 C4 -0.1271370482 SP3
O1_0 O 0.2310499112 0.5791347827 -0.7694604333 O1 -0.5056344530 SP2
N3_0 N 0.2075120419 0.5981224851 -0.3534943856 N -0.4641630755 SP2
H19_0 H 0.2558100809 0.4861567017 -0.0420661746 H 0.0339885397 UNKNOWN
H20_0 H 0.2289557708 0.4676685805 -0.3434040843 H 0.0339885397 UNKNOWN
H21_0 H 0.1685625986 0.4712068318 -0.0802406227 H 0.0339885397 UNKNOWN
H22_0 H 0.1463195311 0.5019213861 -0.6518268684 H 0.0339885397 UNKNOWN
H23_0 H 0.1108706605 0.5422567937 -0.5444087411 H 0.0339885397 UNKNOWN
H24_0 H 0.0852623218 0.5032501032 -0.3896817751 H 0.0339885397 UNKNOWN
H2_0 H 0.2109471926 0.5924751726 -0.1576452658 H 0.2782037190 UNKNOWN
C14_0 C 0.1892332167 0.6338121874 -0.4219150030 C4 0.1700597173 SP3
H25_0 H 0.1775423404 0.6338147686 -0.6328416732 H 0.0301078526 UNKNOWN
C15_0 C 0.1243342574 0.6449971154 -0.2648802156 C4 -0.1327351901 SP3
C22_0 C 0.2524879998 0.6571606009 -0.3684813766 C4 0.1276542024 SP3
H26_0 H 0.1376272493 0.6444364586 -0.0546443709 H 0.0501704717 UNKNOWN
H27_0 H 0.1120162151 0.6721460835 -0.3132014075 H 0.0501704717 UNKNOWN
C16_0 C 0.0614602823 0.6225311102 -0.3166522147 C3 0.2023935386 SP2
H33_0 H 0.2604320883 0.6582645694 -0.1549798956 H -0.0181395754 UNKNOWN
H34_0 H 0.2987423803 0.6446229320 -0.4540907341 H -0.0181395754 UNKNOWN
C23_0 C 0.2471931167 0.6939856237 -0.4795068720 C4 0.0203457255 SP3
C17_0 C 0.0460879617 0.5938415288 -0.1574777799 C3 -0.2235830278 SP2
C21_0 C 0.0174524505 0.6297211439 -0.5292053230 C3 -0.2235830278 SP2
O2_0 O 0.2486886098 0.6936001951 -0.7603685350 O2 -0.5906347980 SP3
H35_0 H 0.1965915676 0.7056438773 -0.4281092824 H 0.0707808211 UNKNOWN
C24_0 C 0.3033730455 0.7178324185 -0.3587543746 C4 0.2165496877 SP3
H28_0 H 0.0790942032 0.5881038713 0.0113844805 H 0.1359153180 UNKNOWN
C18_0 C -0.0117956951 0.5729575392 -0.2094178729 C3 -0.1359153180 SP2
C20_0 C -0.0405506819 0.6089906231 -0.5816303321 C3 -0.1359153180 SP2
H32_0 H 0.0280303165 0.6521809255 -0.6535190670 H 0.1359153180 UNKNOWN
H0_0 H 0.2972991231 0.6901991567 -0.8180158945 H 0.4234947290 UNKNOWN
N4_0 N 0.3725155698 0.7019807062 -0.3690863444 N -0.4594359152 SP2
H36_0 H 0.2902999932 0.7205740943 -0.1504410415 H 0.0301078526 UNKNOWN
C25_0 C 0.3056581924 0.7545650563 -0.4802056254 C4 -0.1327351901 SP3
H29_0 H -0.0231488620 0.5509580152 -0.0813856964 H 0.1359153180 UNKNOWN
C19_0 C -0.0553146445 0.5804635150 -0.4216753403 C3 -0.1359153180 SP2
H31_0 H -0.0741406702 0.6153679475 -0.7471272699 H 0.1359153180 UNKNOWN
H3_0 H 0.3947160132 0.6983186798 -0.5494611298 H 0.2782037190 UNKNOWN
C32_0 C 0.4071931429 0.6904281907 -0.1575090705 C3 0.5659241222 SP2
H37_0 H 0.3333570106 0.7538546423 -0.6688933574 H 0.0501704717 UNKNOWN
H38_0 H 0.2518856196 0.7625930374 -0.5228545341 H 0.0501704717 UNKNOWN
C26_0 C 0.3384841967 0.7802272099 -0.2936557979 C3 0.2023935386 SP2
H30_0 H -0.1007695395 0.5643143403 -0.4613371111 H 0.1359153180 UNKNOWN
O3_0 O 0.3863585262 0.6919420615 0.0729783980 O1 -0.4927113580 SP2
O4_0 O 0.4694335550 0.6761452566 -0.2275287951 O2 -0.2639511140 SP3
C27_0 C 0.2959998038 0.8018167774 -0.1404323035 C3 -0.2235830278 SP2
C31_0 C 0.4108388047 0.7816532719 -0.2546629700 C3 -0.2235830278 SP2
C33_0 C 0.5195345698 0.6718561545 -0.0134148870 C4 -0.0655839846 SP3
H39_0 H 0.2396328280 0.8010400081 -0.1683153989 H 0.1359153180 UNKNOWN
C28_0 C 0.3245911887 0.8238495816 0.0485420469 C3 -0.1359153180 SP2
C30_0 C 0.4394555730 0.8031978907 -0.0625110516 C3 -0.1359153180 SP2
H43_0 H 0.4452287684 0.7658148182 -0.3757343323 H 0.1359153180 UNKNOWN
H44_0 H 0.5520168043 0.6497789453 -0.0728895811 H 0.1082855290 UNKNOWN
H45_0 H 0.4914327414 0.6647848402 0.1660920825 H 0.1082855290 UNKNOWN
C34_0 C 0.5589744904 0.7047460749 0.0277008494 C3 -0.0495218978 SP2
H40_0 H 0.2906607588 0.8403851039 0.1663088905 H 0.1359153180 UNKNOWN
C29_0 C 0.3964757543 0.8244197873 0.0899129372 C3 -0.1359153180 SP2
H42_0 H 0.4956018689 0.8032374755 -0.0296104612 H 0.1359153180 UNKNOWN
S1_0 S 0.6244509035 0.7186589173 -0.1836903808 S2 0.0624399908 SP3
C35_0 C 0.5487155652 0.7299175765 0.2154224175 C3 0.2238209688 SP2
H41_0 H 0.4189369156 0.8411972272 0.2396294531 H 0.1359153180 UNKNOWN
C36_0 C 0.6321968414 0.7566276849 -0.0025121070 C3 -0.0146347389 SP2
N5_0 N 0.5900396220 0.7588990235 0.1997034350 N -0.4602882670 SP2
H46_0 H 0.5106053161 0.7277279655 0.3725079860 H 0.0579746117 UNKNOWN
H47_0 H 0.6703463484 0.7762148638 -0.0606852146 H 0.1754356130 UNKNOWN
#END
