# Supplementary material for: Predicting the ritonavir crisis by revisiting the polymorph landscape with crystal structure prediction and form 4 structure solution
Source: Commun Chem. 2025 Dec 22;8:404. doi: 10.1038/s42004-025-01814-6 (PMC12722319; doi:10.1038/s42004-025-01814-6)
Supplement: Supplementary file 4 — Supplementary Dataset 1, containing the .cif of the optimized predicted crystal structures [file 42004_2025_1814_MOESM4_ESM.zip › key_structures/CSP_structure_rank_19.cif]

#############################################
# Avant-garde Materials Simulation           
#############################################

data_structure_000024
_cell_length_a 4.9196926195
_cell_length_b 18.9238618375
_cell_length_c 40.4337806850
_cell_angle_alpha 90.0000000000
_cell_angle_beta 90.0000000000
_cell_angle_gamma 90.0000000000
_cell_volume 3764.3681376512
_exptl_crystal_density_diffrn 1.2721126473
_total_energy -7369776.7076436346
_electrostatic_energy 0.0000000000
_vdw_energy -533.6526788803
_bond_energy 0.0000000000
_angle_energy 0.0000000000
_stretch_bend_coupling_energy 0.0000000000
_torsion_energy 0.0000000000
_inversion_energy 0.0000000000
_last_operation minimize_crystal_energy
_last_operation_comment none
_symmetry_cell_setting orthorhombic
_symmetry_space_group_name_H-M 'P 2_1 2_1 2_1'
_symmetry_Int_Tables_number 19
loop_
_symmetry_equiv_pos_site_id
_symmetry_equiv_pos_as_xyz
1 x,y,z
2 -x+1/2,-y,z+1/2
3 -x,y+1/2,-z+1/2
4 x+1/2,-y+1/2,-z
loop_
_atom_site_label
_atom_site_type_symbol
_atom_site_fract_x
_atom_site_fract_y
_atom_site_fract_z
_atom_site_fftype
_atom_site_charge
_atom_site_hybridization
S0_0 S 0.6897239599 0.6281861890 0.4606075179 S2 -0.0990037238 SP3
C3_0 C 0.7228026259 0.6476513680 0.4183581415 C3 0.3635824246 SP2
C4_0 C 0.4498598194 0.6941222869 0.4641020039 C3 -0.2814232254 SP2
N0_0 N 0.5643707195 0.6994911116 0.4083453959 N -0.5473010360 SP2
C1_0 C 0.9186463197 0.6084221667 0.3961564534 C4 0.0556587934 SP3
H11_0 H 0.3508196594 0.7035014524 0.4877130299 H 0.1949382340 UNKNOWN
C5_0 C 0.4102227082 0.7263704706 0.4340234948 C3 0.2849105427 SP2
C0_0 C 0.7827649394 0.5884514076 0.3632483007 C4 -0.0997388574 SP3
H7_0 H 1.0865346839 0.6455125258 0.3908105297 H 0.0376391286 UNKNOWN
C2_0 C 1.0448051803 0.5437581938 0.4129485882 C4 -0.0997388574 SP3
C6_0 C 0.2115787503 0.7853627697 0.4276530125 C4 -0.1487623963 SP3
H4_0 H 0.6179360578 0.5501268804 0.3672867880 H 0.0339885397 UNKNOWN
H5_0 H 0.9312353647 0.5635858845 0.3465518212 H 0.0339885397 UNKNOWN
H6_0 H 0.6958486413 0.6350121862 0.3509959894 H 0.0339885397 UNKNOWN
H8_0 H 1.1541012507 0.5582916952 0.4356578649 H 0.0339885397 UNKNOWN
H9_0 H 1.1918983369 0.5184935261 0.3962669319 H 0.0339885397 UNKNOWN
H10_0 H 0.8883640837 0.5044114384 0.4192251867 H 0.0339885397 UNKNOWN
N1_0 N 0.3282209070 0.8562122503 0.4312258518 N 0.0221306260 SP2
H12_0 H 0.1286044937 0.7793765218 0.4024461583 H 0.0830283419 UNKNOWN
H13_0 H 0.0410830677 0.7824181025 0.4450320293 H 0.0830283419 UNKNOWN
C7_0 C 0.5361658815 0.8778751966 0.4074852204 C4 -0.3466354395 SP3
C8_0 C 0.1943667717 0.9036678726 0.4513209147 C3 0.4504585531 SP2
H14_0 H 0.7108731180 0.9015620805 0.4201534571 H 0.1281697200 UNKNOWN
H15_0 H 0.4549282230 0.9147401182 0.3888350299 H 0.1281697200 UNKNOWN
H16_0 H 0.6101599979 0.8305248873 0.3947558730 H 0.1281697200 UNKNOWN
O0_0 O -0.0154602935 0.8880118967 0.4669526734 O1 -0.5000867960 SP2
N2_0 N 0.3062015184 0.9708706000 0.4533065357 N -0.4634931766 SP2
H1_0 H 0.4819065783 0.9821452986 0.4408986342 H 0.2782037190 UNKNOWN
C9_0 C 0.1244772661 1.0307032760 0.4590190499 C4 -0.0960662838 SP3
H17_0 H -0.0473988241 1.0104237426 0.4735696271 H 0.0887883809 UNKNOWN
C10_0 C 0.2644946847 1.0914009888 0.4780923371 C4 0.1527739273 SP3
C13_0 C 0.0031647869 1.0560836124 0.4259640401 C3 0.5071730574 SP2
H18_0 H 0.4480271695 1.1065186053 0.4641252965 H 0.0076747989 UNKNOWN
C11_0 C 0.3527517539 1.0656904830 0.5122913597 C4 -0.1271370482 SP3
C12_0 C 0.0795087115 1.1564267186 0.4803843497 C4 -0.1271370482 SP3
O1_0 O -0.2475869846 1.0547904204 0.4206961314 O1 -0.5056344530 SP2
N3_0 N 0.1843272073 1.0789386228 0.4034272291 N -0.4641630755 SP2
H19_0 H 0.1755665942 1.0487595846 0.5269403217 H 0.0339885397 UNKNOWN
H20_0 H 0.4560987347 1.1081170241 0.5259375924 H 0.0339885397 UNKNOWN
H21_0 H 0.4908660306 1.0202800820 0.5103732828 H 0.0339885397 UNKNOWN
H22_0 H 0.0251070112 1.1768711494 0.4558179158 H 0.0339885397 UNKNOWN
H23_0 H 0.1840853070 1.1993746940 0.4935386171 H 0.0339885397 UNKNOWN
H24_0 H -0.1092660938 1.1443574538 0.4938739148 H 0.0339885397 UNKNOWN
H2_0 H 0.3877230493 1.0742713205 0.4086417741 H 0.2782037190 UNKNOWN
C14_0 C 0.1100259546 1.0990449163 0.3697728826 C4 0.1700597173 SP3
H25_0 H -0.1042361598 1.1151577630 0.3706160357 H 0.0301078526 UNKNOWN
C15_0 C 0.2855119057 1.1618403457 0.3581605225 C4 -0.1327351901 SP3
C22_0 C 0.1397350359 1.0341100177 0.3472607439 C4 0.1276542024 SP3
H26_0 H 0.4930312368 1.1425352956 0.3532679937 H 0.0501704717 UNKNOWN
H27_0 H 0.2025851219 1.1793414828 0.3342565483 H 0.0501704717 UNKNOWN
C16_0 C 0.2926690325 1.2244338955 0.3812938140 C3 0.2023935386 SP2
H33_0 H 0.3530985764 1.0165264571 0.3478932204 H -0.0181395754 UNKNOWN
H34_0 H 0.0134095846 0.9913882037 0.3575206877 H -0.0181395754 UNKNOWN
C23_0 C 0.0602443687 1.0454756794 0.3112764758 C4 0.0203457255 SP3
C17_0 C 0.4863572289 1.2290497818 0.4066842418 C3 -0.2235830278 SP2
C21_0 C 0.1094328956 1.2805109956 0.3772570014 C3 -0.2235830278 SP2
O2_0 O -0.2247709268 1.0598781734 0.3094174908 O2 -0.5906347980 SP3
H35_0 H 0.1750281249 1.0908120723 0.3012251735 H 0.0707808211 UNKNOWN
C24_0 C 0.1492299833 0.9819849415 0.2897845724 C4 0.2165496877 SP3
H28_0 H 0.6317745288 1.1861901025 0.4102890260 H 0.1359153180 UNKNOWN
C18_0 C 0.4991144398 1.2885955050 0.4270018831 C3 -0.1359153180 SP2
C20_0 C 0.1227232469 1.3404558498 0.3973168501 C3 -0.1359153180 SP2
H32_0 H -0.0435022735 1.2780224146 0.3577825266 H 0.1359153180 UNKNOWN
H0_0 H -0.2602616879 1.0845460409 0.2882035463 H 0.4234947290 UNKNOWN
N4_0 N 0.0594963504 0.9145075192 0.3032984129 N -0.4594359152 SP2
H36_0 H 0.3725651427 0.9810116410 0.2905850669 H 0.0301078526 UNKNOWN
C25_0 C 0.0547881484 0.9921754109 0.2537049705 C4 -0.1327351901 SP3
H29_0 H 0.6539100381 1.2915860120 0.4462412637 H 0.1359153180 UNKNOWN
C19_0 C 0.3193377635 1.3448502591 0.4221758078 C3 -0.1359153180 SP2
H31_0 H -0.0210211185 1.3835314279 0.3933631285 H 0.1359153180 UNKNOWN
H3_0 H -0.1441394488 0.9037541568 0.3057224621 H 0.2782037190 UNKNOWN
C32_0 C 0.2396830317 0.8648626269 0.3128976449 C3 0.5659241222 SP2
H37_0 H -0.1681186826 0.9873450300 0.2527867628 H 0.0501704717 UNKNOWN
H38_0 H 0.1053776404 1.0468758037 0.2468470574 H 0.0501704717 UNKNOWN
C26_0 C 0.1820207848 0.9426642808 0.2290232420 C3 0.2023935386 SP2
H30_0 H 0.3334226911 1.3919758716 0.4376197829 H 0.1359153180 UNKNOWN
O3_0 O 0.4900003728 0.8700248596 0.3123126511 O1 -0.4927113580 SP2
O4_0 O 0.1092196543 0.8047658190 0.3235698015 O2 -0.2639511140 SP3
C27_0 C 0.3926842956 0.9657063398 0.2082323994 C3 -0.2235830278 SP2
C31_0 C 0.0904016418 0.8727922777 0.2259113038 C3 -0.2235830278 SP2
C33_0 C 0.2879118456 0.7441927981 0.3278798780 C4 -0.0655839846 SP3
H39_0 H 0.4639185900 1.0202582913 0.2101583722 H 0.1359153180 UNKNOWN
C28_0 C 0.5094770457 0.9201677755 0.1850380092 C3 -0.1359153180 SP2
C30_0 C 0.2080216820 0.8270800745 0.2029489935 C3 -0.1359153180 SP2
H43_0 H -0.0779250769 0.8548985943 0.2412812460 H 0.1359153180 UNKNOWN
H44_0 H 0.1648567205 0.7059619038 0.3416671841 H 0.1082855290 UNKNOWN
H45_0 H 0.4639382422 0.7590305957 0.3430148497 H 0.1082855290 UNKNOWN
C34_0 C 0.3687536374 0.7132423345 0.2952859629 C3 -0.0495218978 SP2
H40_0 H 0.6738653444 0.9385721009 0.1690874883 H 0.1359153180 UNKNOWN
C29_0 C 0.4175181835 0.8505480211 0.1823571486 C3 -0.1359153180 SP2
H42_0 H 0.1344437519 0.7727782531 0.2009777250 H 0.1359153180 UNKNOWN
S1_0 S 0.6190578578 0.7504042802 0.2703759520 S2 0.0624399908 SP3
C35_0 C 0.2560881103 0.6565544595 0.2789058503 C3 0.2238209688 SP2
H41_0 H 0.5085261819 0.8154500231 0.1640653331 H 0.1359153180 UNKNOWN
C36_0 C 0.5512569184 0.6880166455 0.2405721961 C3 -0.0146347389 SP2
N5_0 N 0.3578797109 0.6423320815 0.2479469882 N -0.4602882670 SP2
H46_0 H 0.0940570152 0.6237515100 0.2889860476 H 0.0579746117 UNKNOWN
H47_0 H 0.6584642465 0.6884993974 0.2170496899 H 0.1754356130 UNKNOWN
#END
