# Supplementary material for: Predicting the ritonavir crisis by revisiting the polymorph landscape with crystal structure prediction and form 4 structure solution
Source: Commun Chem. 2025 Dec 22;8:404. doi: 10.1038/s42004-025-01814-6 (PMC12722319; doi:10.1038/s42004-025-01814-6)
Supplement: Supplementary file 4 — Supplementary Dataset 1, containing the .cif of the optimized predicted crystal structures [file 42004_2025_1814_MOESM4_ESM.zip › key_structures/CSP_structure_rank_1.cif]

#############################################
# Avant-garde Materials Simulation           
#############################################

data_structure_000001
_cell_length_a 9.8110598745
_cell_length_b 18.6006208341
_cell_length_c 20.4263542355
_cell_angle_alpha 90.0000000000
_cell_angle_beta 90.0000000000
_cell_angle_gamma 90.0000000000
_cell_volume 3727.6422480150
_exptl_crystal_density_diffrn 1.2846458963
_total_energy -7369795.8605063213
_electrostatic_energy 0.0000000000
_vdw_energy -535.4697627230
_bond_energy 0.0000000000
_angle_energy 0.0000000000
_stretch_bend_coupling_energy 0.0000000000
_torsion_energy 0.0000000000
_inversion_energy 0.0000000000
_last_operation minimize_crystal_energy
_last_operation_comment none
_symmetry_cell_setting orthorhombic
_symmetry_space_group_name_H-M 'P 2_1 2_1 2_1'
_symmetry_Int_Tables_number 19
loop_
_symmetry_equiv_pos_site_id
_symmetry_equiv_pos_as_xyz
1 x,y,z
2 -x+1/2,-y,z+1/2
3 -x,y+1/2,-z+1/2
4 x+1/2,-y+1/2,-z
loop_
_atom_site_label
_atom_site_type_symbol
_atom_site_fract_x
_atom_site_fract_y
_atom_site_fract_z
_atom_site_fftype
_atom_site_charge
_atom_site_hybridization
S0_0 S 0.5232708240 0.7768218550 0.6306361361 S2 -0.0990037238 SP3
C3_0 C 0.5205735879 0.6844359856 0.6499697675 C3 0.3635824246 SP2
C4_0 C 0.4812282145 0.7560507911 0.5508742113 C3 -0.2814232254 SP2
N0_0 N 0.4903163597 0.6433865013 0.5999090389 N -0.5473010360 SP2
C1_0 C 0.5448860403 0.6575981573 0.7185136701 C4 0.0556587934 SP3
H11_0 H 0.4699974852 0.7976444086 0.5138894999 H 0.1949382340 UNKNOWN
C5_0 C 0.4674920377 0.6829271562 0.5438936522 C3 0.2849105427 SP2
C0_0 C 0.4077369841 0.6373132793 0.7501950919 C4 -0.0997388574 SP3
H7_0 H 0.6055229608 0.6080312377 0.7133123264 H 0.0376391286 UNKNOWN
C2_0 C 0.6254801318 0.7110335253 0.7602522654 C4 -0.0997388574 SP3
C6_0 C 0.4242703042 0.6457235731 0.4821100183 C4 -0.1487623963 SP3
H4_0 H 0.3420555083 0.6849553706 0.7547361220 H 0.0339885397 UNKNOWN
H5_0 H 0.4239594838 0.6148244376 0.7993441353 H 0.0339885397 UNKNOWN
H6_0 H 0.3528883951 0.5975295743 0.7204904631 H 0.0339885397 UNKNOWN
H8_0 H 0.7233739045 0.7247020787 0.7373578496 H 0.0339885397 UNKNOWN
H9_0 H 0.6465884615 0.6880778831 0.8087275566 H 0.0339885397 UNKNOWN
H10_0 H 0.5682313095 0.7612473195 0.7677910430 H 0.0339885397 UNKNOWN
N1_0 N 0.5246158443 0.5944101393 0.4570780294 N 0.0221306260 SP2
H12_0 H 0.3307568282 0.6151552150 0.4917709738 H 0.0830283419 UNKNOWN
H13_0 H 0.4019643636 0.6864464450 0.4445248258 H 0.0830283419 UNKNOWN
C7_0 C 0.6494116640 0.6234295283 0.4285910507 C4 -0.3466354395 SP3
C8_0 C 0.4829327738 0.5246663037 0.4469411359 C3 0.4504585531 SP2
H14_0 H 0.6412645162 0.6296582130 0.3750672968 H 0.1281697200 UNKNOWN
H15_0 H 0.7371699944 0.5892024189 0.4404076016 H 0.1281697200 UNKNOWN
H16_0 H 0.6686025718 0.6762888731 0.4505201624 H 0.1281697200 UNKNOWN
O0_0 O 0.3715000229 0.5027501030 0.4702614068 O1 -0.5000867960 SP2
N2_0 N 0.5661051102 0.4814986835 0.4107021891 N -0.4634931766 SP2
H1_0 H 0.6552645786 0.4993433927 0.3898786419 H 0.2782037190 UNKNOWN
C9_0 C 0.5274104462 0.4078511269 0.3954376676 C4 -0.0960662838 SP3
H17_0 H 0.4170922069 0.4032661564 0.4037144044 H 0.0887883809 UNKNOWN
C10_0 C 0.5557787548 0.3888132161 0.3229899073 C4 0.1527739273 SP3
C13_0 C 0.6035551714 0.3557621783 0.4409995611 C3 0.5071730574 SP2
H18_0 H 0.6665684323 0.3937118432 0.3153833056 H 0.0076747989 UNKNOWN
C11_0 C 0.4828454024 0.4409334460 0.2769019888 C4 -0.1271370482 SP3
C12_0 C 0.5128546488 0.3110901474 0.3096121164 C4 -0.1271370482 SP3
O1_0 O 0.7305579640 0.3552186046 0.4432007608 O1 -0.5056344530 SP2
N3_0 N 0.5242749987 0.3106148150 0.4759437883 N -0.4641630755 SP2
H19_0 H 0.5160210901 0.4965695625 0.2846989300 H 0.0339885397 UNKNOWN
H20_0 H 0.3717190165 0.4391541621 0.2843358553 H 0.0339885397 UNKNOWN
H21_0 H 0.5030930196 0.4265852076 0.2256579789 H 0.0339885397 UNKNOWN
H22_0 H 0.4040543586 0.3032801091 0.3210235747 H 0.0339885397 UNKNOWN
H23_0 H 0.5717424137 0.2726097322 0.3390080873 H 0.0339885397 UNKNOWN
H24_0 H 0.5277595647 0.2977131834 0.2577814606 H 0.0339885397 UNKNOWN
H2_0 H 0.4209478832 0.3201449917 0.4765442064 H 0.2782037190 UNKNOWN
C14_0 C 0.5789251278 0.2570934580 0.5214657671 C4 0.1700597173 SP3
H25_0 H 0.6903261831 0.2624155868 0.5185713574 H 0.0301078526 UNKNOWN
C15_0 C 0.5301095750 0.2735158939 0.5917039779 C4 -0.1327351901 SP3
C22_0 C 0.5359150010 0.1812861783 0.4992093125 C4 0.1276542024 SP3
H26_0 H 0.4180182321 0.2778245982 0.5909130157 H 0.0501704717 UNKNOWN
H27_0 H 0.5543769603 0.2267857302 0.6224386010 H 0.0501704717 UNKNOWN
C16_0 C 0.5924221926 0.3398543662 0.6218944832 C3 0.2023935386 SP2
H33_0 H 0.4267642096 0.1741343546 0.5096462491 H -0.0181395754 UNKNOWN
H34_0 H 0.5496661269 0.1781208691 0.4458289109 H -0.0181395754 UNKNOWN
C23_0 C 0.6181189862 0.1202827816 0.5300976168 C4 0.0203457255 SP3
C17_0 C 0.5507788176 0.4091843811 0.6033354942 C3 -0.2235830278 SP2
C21_0 C 0.6935982063 0.3336811196 0.6701843342 C3 -0.2235830278 SP2
O2_0 O 0.7531621117 0.1227447456 0.5032667598 O2 -0.5906347980 SP3
H35_0 H 0.6229930272 0.1274663123 0.5839159797 H 0.0707808211 UNKNOWN
C24_0 C 0.5543624022 0.0444771869 0.5192308004 C4 0.2165496877 SP3
H28_0 H 0.4693988167 0.4159053959 0.5675516587 H 0.1359153180 UNKNOWN
C18_0 C 0.6104680499 0.4702911681 0.6309133640 C3 -0.1359153180 SP2
C20_0 C 0.7513904770 0.3945581985 0.6991970966 C3 -0.1359153180 SP2
H32_0 H 0.7261812696 0.2802510681 0.6859250148 H 0.1359153180 UNKNOWN
H0_0 H 0.7995503174 0.0764652379 0.5146084910 H 0.4234947290 UNKNOWN
N4_0 N 0.4330448263 0.0344265468 0.5598815284 N -0.4594359152 SP2
H36_0 H 0.6306714675 0.0053114774 0.5357231033 H 0.0301078526 UNKNOWN
C25_0 C 0.5222710734 0.0303006822 0.4464441864 C4 -0.1327351901 SP3
H29_0 H 0.5751691059 0.5234169231 0.6155030816 H 0.1359153180 UNKNOWN
C19_0 C 0.7111919699 0.4630911092 0.6789483208 C3 -0.1359153180 SP2
H31_0 H 0.8260087315 0.3887543957 0.7384440732 H 0.1359153180 UNKNOWN
H3_0 H 0.3496433812 0.0671139878 0.5514621177 H 0.2782037190 UNKNOWN
C32_0 C 0.4303863608 0.0053181370 0.6207195263 C3 0.5659241222 SP2
H37_0 H 0.4274525343 0.0582430186 0.4328493308 H 0.0501704717 UNKNOWN
H38_0 H 0.6055247569 0.0551143050 0.4183282033 H 0.0501704717 UNKNOWN
C26_0 C 0.5126988517 -0.0478375604 0.4268550430 C3 0.2023935386 SP2
H30_0 H 0.7570640027 0.5103497372 0.7015664697 H 0.1359153180 UNKNOWN
O3_0 O 0.3269999848 0.0013437217 0.6551938147 O1 -0.4927113580 SP2
O4_0 O 0.5540613407 -0.0207275763 0.6409368528 O2 -0.2639511140 SP3
C27_0 C 0.6304682622 -0.0859318508 0.4085179865 C3 -0.2235830278 SP2
C31_0 C 0.3865784890 -0.0833289385 0.4235458430 C3 -0.2235830278 SP2
C33_0 C 0.5498655866 -0.0515334054 0.7060625169 C4 -0.0655839846 SP3
H39_0 H 0.7298322705 -0.0595084628 0.4110777541 H 0.1359153180 UNKNOWN
C28_0 C 0.6218169886 -0.1565873464 0.3855807419 C3 -0.1359153180 SP2
C30_0 C 0.3775302643 -0.1538573381 0.4001635989 C3 -0.1359153180 SP2
H43_0 H 0.2940326219 -0.0547258484 0.4376281156 H 0.1359153180 UNKNOWN
H44_0 H 0.4720078646 -0.0940975574 0.7075844779 H 0.1082855290 UNKNOWN
H45_0 H 0.5180607480 -0.0104584709 0.7414847241 H 0.1082855290 UNKNOWN
C34_0 C 0.6881419069 -0.0803714899 0.7214146090 C3 -0.0495218978 SP2
H40_0 H 0.7143620535 -0.1847672672 0.3707734868 H 0.1359153180 UNKNOWN
C29_0 C 0.4949993891 -0.1904676723 0.3802615877 C3 -0.1359153180 SP2
H42_0 H 0.2780990916 -0.1799538277 0.3970685486 H 0.1359153180 UNKNOWN
S1_0 S 0.7410858939 -0.0931939245 0.8017916189 S2 0.0624399908 SP3
C35_0 C 0.7888706742 -0.1035519070 0.6797358875 C3 0.2238209688 SP2
H41_0 H 0.4876673797 -0.2448243128 0.3603213412 H 0.1359153180 UNKNOWN
C36_0 C 0.8928019967 -0.1291593428 0.7724660085 C3 -0.0146347389 SP2
N5_0 N 0.9041986779 -0.1313257871 0.7085507495 N -0.4602882670 SP2
H46_0 H 0.7819631532 -0.0996160520 0.6267578112 H 0.0579746117 UNKNOWN
H47_0 H 0.9704446418 -0.1475178847 0.8066064819 H 0.1754356130 UNKNOWN
#END
