# Supplementary material for: Predicting the ritonavir crisis by revisiting the polymorph landscape with crystal structure prediction and form 4 structure solution
Source: Commun Chem. 2025 Dec 22;8:404. doi: 10.1038/s42004-025-01814-6 (PMC12722319; doi:10.1038/s42004-025-01814-6)
Supplement: Supplementary file 4 — Supplementary Dataset 1, containing the .cif of the optimized predicted crystal structures [file 42004_2025_1814_MOESM4_ESM.zip › key_structures/CSP_structure_rank_20.cif]

#############################################
# Avant-garde Materials Simulation           
#############################################

data_structure_000011
_cell_length_a 13.7091476382
_cell_length_b 5.1448692098
_cell_length_c 26.4321341285
_cell_angle_alpha 90.0000000000
_cell_angle_beta 80.0274589152
_cell_angle_gamma 90.0000000000
_cell_volume 1836.1371986412
_exptl_crystal_density_diffrn 1.3040148417
_total_energy -3684890.7298089755
_electrostatic_energy 0.0000000000
_vdw_energy -273.2843640169
_bond_energy 0.0000000000
_angle_energy 0.0000000000
_stretch_bend_coupling_energy 0.0000000000
_torsion_energy 0.0000000000
_inversion_energy 0.0000000000
_last_operation minimize_crystal_energy
_last_operation_comment none
_symmetry_cell_setting monoclinic
_symmetry_space_group_name_H-M 'P 2_1'
_symmetry_Int_Tables_number 4
loop_
_symmetry_equiv_pos_site_id
_symmetry_equiv_pos_as_xyz
1 x,y,z
2 -x,y+1/2,-z
loop_
_atom_site_label
_atom_site_type_symbol
_atom_site_fract_x
_atom_site_fract_y
_atom_site_fract_z
_atom_site_fftype
_atom_site_charge
_atom_site_hybridization
S0_0 S -0.9521194267 0.8159078850 0.5592372957 S2 -0.0990037238 SP3
C3_0 C -0.9342712120 0.8801983274 0.6224449753 C3 0.3635824246 SP2
C4_0 C -0.8570857723 1.0298997161 0.5366733423 C3 -0.2814232254 SP2
N0_0 N -0.8635165671 1.0480354762 0.6249673381 N -0.5473010360 SP2
C1_0 C -0.9965311367 0.7525876950 0.6683231747 C4 0.0556587934 SP3
H11_0 H -0.8332759780 1.0606878970 0.4957541022 H 0.1949382340 UNKNOWN
C5_0 C -0.8194876239 1.1344717643 0.5771174475 C3 0.2849105427 SP2
C0_0 C -1.0548825154 0.9569269683 0.7035829267 C4 -0.0997388574 SP3
H7_0 H -1.0491144404 0.6217774327 0.6537483487 H 0.0376391286 UNKNOWN
C2_0 C -0.9314456231 0.5929752822 0.6984974143 C4 -0.0997388574 SP3
C6_0 C -0.7363777000 1.3304920536 0.5732370990 C4 -0.1487623963 SP3
H4_0 H -1.1061841580 0.8635666173 0.7348334662 H 0.0339885397 UNKNOWN
H5_0 H -1.0978021356 1.0850341362 0.6825288044 H 0.0339885397 UNKNOWN
H6_0 H -1.0031851652 1.0784410279 0.7205334963 H 0.0339885397 UNKNOWN
H8_0 H -0.9767139140 0.5221604436 0.7342725657 H 0.0339885397 UNKNOWN
H9_0 H -0.8716757451 0.7141354878 0.7083957545 H 0.0339885397 UNKNOWN
H10_0 H -0.8976070053 0.4252997485 0.6766172205 H 0.0339885397 UNKNOWN
N1_0 N -0.6565917525 1.2450425323 0.5994405400 N 0.0221306260 SP2
H12_0 H -0.7066488643 1.3672045351 0.5324701680 H 0.0830283419 UNKNOWN
H13_0 H -0.7647472491 1.5149092363 0.5909227939 H 0.0830283419 UNKNOWN
C7_0 C -0.6044511349 1.0085242400 0.5800664467 C4 -0.3466354395 SP3
C8_0 C -0.6559318087 1.3353341023 0.6489554289 C3 0.4504585531 SP2
H14_0 H -0.5321793677 1.0041411553 0.5924914184 H 0.1281697200 UNKNOWN
H15_0 H -0.5915879091 1.0173403576 0.5378980873 H 0.1281697200 UNKNOWN
H16_0 H -0.6452672257 0.8295846518 0.5930370063 H 0.1281697200 UNKNOWN
O0_0 O -0.6825715510 1.5601422279 0.6623702411 O1 -0.5000867960 SP2
N2_0 N -0.6199023549 1.1627378578 0.6809891342 N -0.4634931766 SP2
H1_0 H -0.6254431917 0.9677615109 0.6744728516 H 0.2782037190 UNKNOWN
C9_0 C -0.6077471334 1.2467740622 0.7321201759 C4 -0.0960662838 SP3
H17_0 H -0.6153902303 1.4596292119 0.7317374812 H 0.0887883809 UNKNOWN
C10_0 C -0.6859366596 1.1385626742 0.7763369800 C4 0.1527739273 SP3
C13_0 C -0.5026432827 1.1729568850 0.7393735542 C3 0.5071730574 SP2
H18_0 H -0.6706705111 0.9291863905 0.7799811318 H 0.0076747989 UNKNOWN
C11_0 C -0.7909387113 1.1725258870 0.7652942932 C4 -0.1271370482 SP3
C12_0 C -0.6741810289 1.2770826614 0.8262352970 C4 -0.1271370482 SP3
O1_0 O -0.4761766813 0.9412263926 0.7396944761 O1 -0.5056344530 SP2
N3_0 N -0.4428181194 1.3765964815 0.7448310873 N -0.4641630755 SP2
H19_0 H -0.8001941008 1.0803613549 0.7289886581 H 0.0339885397 UNKNOWN
H20_0 H -0.8087392514 1.3798399726 0.7626954158 H 0.0339885397 UNKNOWN
H21_0 H -0.8447832549 1.0872566766 0.7965279350 H 0.0339885397 UNKNOWN
H22_0 H -0.6002897427 1.2466262895 0.8360262351 H 0.0339885397 UNKNOWN
H23_0 H -0.7293609259 1.2093953488 0.8587068611 H 0.0339885397 UNKNOWN
H24_0 H -0.6861450918 1.4874439182 0.8224762012 H 0.0339885397 UNKNOWN
H2_0 H -0.4689506551 1.5614120215 0.7411505383 H 0.2782037190 UNKNOWN
C14_0 C -0.3364176596 1.3477496986 0.7439321915 C4 0.1700597173 SP3
H25_0 H -0.3215240332 1.1387851604 0.7383600892 H 0.0301078526 UNKNOWN
C15_0 C -0.2789536202 1.5034513355 0.6981547103 C4 -0.1327351901 SP3
C22_0 C -0.3060428400 1.4327817762 0.7949489858 C4 0.1276542024 SP3
H26_0 H -0.2963793522 1.7107755077 0.7049475346 H 0.0501704717 UNKNOWN
H27_0 H -0.1993769798 1.4795439064 0.6986046519 H 0.0501704717 UNKNOWN
C16_0 C -0.3021805289 1.4235269213 0.6466243822 C3 0.2023935386 SP2
H33_0 H -0.2922402390 1.6431036937 0.7943905930 H -0.0181395754 UNKNOWN
H34_0 H -0.3669034865 1.3897954369 0.8267180567 H -0.0181395754 UNKNOWN
C23_0 C -0.2146804284 1.2860399454 0.8052453252 C4 0.0203457255 SP3
C17_0 C -0.2506726204 1.2197600777 0.6184408592 C3 -0.2235830278 SP2
C21_0 C -0.3782302447 1.5474896574 0.6264130809 C3 -0.2235830278 SP2
O2_0 O -0.2376218913 1.0175261456 0.8149082055 O2 -0.5906347980 SP3
H35_0 H -0.1578522446 1.2897677710 0.7701937085 H 0.0707808211 UNKNOWN
C24_0 C -0.1639750574 1.4023349998 0.8482512245 C4 0.2165496877 SP3
H28_0 H -0.1911870484 1.1205031390 0.6332796778 H 0.1359153180 UNKNOWN
C18_0 C -0.2744165033 1.1404906000 0.5715589148 C3 -0.1359153180 SP2
C20_0 C -0.4026210777 1.4676570946 0.5796430824 C3 -0.1359153180 SP2
H32_0 H -0.4181956395 1.7085314203 0.6475516553 H 0.1359153180 UNKNOWN
H0_0 H -0.3008390518 1.0090364364 0.8394899496 H 0.4234947290 UNKNOWN
N4_0 N -0.2267866382 1.3676398925 0.8983531906 N -0.4594359152 SP2
H36_0 H -0.1548761451 1.6129312694 0.8419501988 H 0.0301078526 UNKNOWN
C25_0 C -0.0624693215 1.2688784499 0.8464308793 C4 -0.1327351901 SP3
H29_0 H -0.2330135049 0.9822404740 0.5503058196 H 0.1359153180 UNKNOWN
C19_0 C -0.3509252258 1.2637263814 0.5521427619 C3 -0.1359153180 SP2
H31_0 H -0.4629346909 1.5637884279 0.5649367826 H 0.1359153180 UNKNOWN
H3_0 H -0.2410890843 1.1808444156 0.9110082681 H 0.2782037190 UNKNOWN
C32_0 C -0.2538462773 1.5640753584 0.9318203904 C3 0.5659241222 SP2
H37_0 H -0.0761900218 1.0613200701 0.8548043052 H 0.0501704717 UNKNOWN
H38_0 H -0.0226660106 1.2819633058 0.8066003654 H 0.0501704717 UNKNOWN
C26_0 C 0.0019816209 1.3795770878 0.8818326006 C3 0.2023935386 SP2
H30_0 H -0.3697253689 1.2016837708 0.5155672736 H 0.1359153180 UNKNOWN
O3_0 O -0.2308808481 1.7946107091 0.9266913501 O1 -0.4927113580 SP2
O4_0 O -0.3164014490 1.4686289666 0.9747419288 O2 -0.2639511140 SP3
C27_0 C 0.0608477588 1.6000014048 0.8678175695 C3 -0.2235830278 SP2
C31_0 C 0.0070930265 1.2593007084 0.9288708428 C3 -0.2235830278 SP2
C33_0 C -0.3533967976 1.6655712683 1.0124447006 C4 -0.0655839846 SP3
H39_0 H 0.0586337258 1.6949833794 0.8310497593 H 0.1359153180 UNKNOWN
C28_0 C 0.1231505497 1.6966960541 0.8998920917 C3 -0.1359153180 SP2
C30_0 C 0.0700769881 1.3538375318 0.9609379976 C3 -0.1359153180 SP2
H43_0 H -0.0373002090 1.0858808406 0.9397901684 H 0.1359153180 UNKNOWN
H44_0 H -0.3922795428 1.8184702923 0.9947199243 H 0.1082855290 UNKNOWN
H45_0 H -0.2903992236 1.7559970113 1.0265363619 H 0.1082855290 UNKNOWN
C34_0 C -0.4228847361 1.5396904798 1.0549864711 C3 -0.0495218978 SP2
H40_0 H 0.1677699341 1.8691308738 0.8884542587 H 0.1359153180 UNKNOWN
C29_0 C 0.1281727317 1.5736436203 0.9465678230 C3 -0.1359153180 SP2
H42_0 H 0.0732676671 1.2548519283 0.9971463283 H 0.1359153180 UNKNOWN
S1_0 S -0.3878862356 1.2814879792 1.0904780691 S2 0.0624399908 SP3
C35_0 C -0.5179469706 1.6127494795 1.0756535912 C3 0.2238209688 SP2
H41_0 H 0.1761190877 1.6503967454 0.9719945310 H 0.1359153180 UNKNOWN
C36_0 C -0.5021633837 1.2971110670 1.1304022917 C3 -0.0146347389 SP2
N5_0 N -0.5624334019 1.4760898909 1.1183009793 N -0.4602882670 SP2
H46_0 H -0.5586231509 1.7680478549 1.0605091512 H 0.0579746117 UNKNOWN
H47_0 H -0.5196246861 1.1664170890 1.1629988681 H 0.1754356130 UNKNOWN
#END
