# Supplementary material for: Predicting the ritonavir crisis by revisiting the polymorph landscape with crystal structure prediction and form 4 structure solution
Source: Commun Chem. 2025 Dec 22;8:404. doi: 10.1038/s42004-025-01814-6 (PMC12722319; doi:10.1038/s42004-025-01814-6)
Supplement: Supplementary file 4 — Supplementary Dataset 1, containing the .cif of the optimized predicted crystal structures [file 42004_2025_1814_MOESM4_ESM.zip › key_structures/CSP_structure_rank_21.cif]

#############################################
# Avant-garde Materials Simulation           
#############################################

data_structure_000001
_cell_length_a 13.7234445766
_cell_length_b 5.1028552005
_cell_length_c 25.8357359050
_cell_angle_alpha 90.0000000000
_cell_angle_beta 99.5474466438
_cell_angle_gamma 90.0000000000
_cell_volume 1784.1837150564
_exptl_crystal_density_diffrn 1.3419863315
_total_energy -3691296.5427551661
_electrostatic_energy 0.0000000000
_vdw_energy -281.6471965944
_bond_energy 0.0000000000
_angle_energy 0.0000000000
_stretch_bend_coupling_energy 0.0000000000
_torsion_energy 0.0000000000
_inversion_energy 0.0000000000
_last_operation minimize_crystal_energy
_last_operation_comment none
_symmetry_cell_setting monoclinic
_symmetry_space_group_name_H-M 'P 2_1'
_symmetry_Int_Tables_number 4
loop_
_symmetry_equiv_pos_site_id
_symmetry_equiv_pos_as_xyz
1 x,y,z
2 -x,y+1/2,-z
loop_
_atom_site_label
_atom_site_type_symbol
_atom_site_fract_x
_atom_site_fract_y
_atom_site_fract_z
_atom_site_fftype
_atom_site_charge
_atom_site_hybridization
S1 S 0.1067370725 0.4121865723 -0.0906098279 SAN~~|_SAN[~CTR-~][~CTR-~]| 0.0624399908 SP3
S2 S -0.4387658833 0.8780717214 0.4482330762 SAN~~|_SAN[~CTR-~][~CTR-~]| -0.0990037237 SP3
O1 O 0.1902789875 0.2244835928 0.0244486996 OAN--|_OAN[-CTE---][-CTR-=]| -0.2639511141 SP3
O2 O 0.2786259664 -0.1017431362 0.0723494358 O[=DTR]|_O[=CTR--]| -0.4927113577 SP2
O3 O 0.2695250624 0.6825354492 0.1843190373 OAN--H|_OAN-H[-CTE---]| -0.5906347981 SP3
O4 O 0.0223328280 0.7572217566 0.2555111371 O[=DTR]|_O[=CTR--]| -0.5056344527 SP2
O5 O -0.1825699512 0.1390942099 0.3377201919 O[=DTR]|_O[=CTR--]| -0.5000867963 SP2
N1 N -0.0680384505 0.2183035932 -0.1147835016 NAN~~|_NAN[~CTR-~][~CTR-~]| -0.4602882664 SP2
N2 N 0.2864676833 0.3301778925 0.1001274719 NTR---H|_NTR-H[-CTE---][-CTR-=]| -0.4594359153 SP2
N3 N 0.0550992789 0.3185839490 0.2498428118 NTR---H|_NTR-H[-CTE---][-CTR-=]| -0.4641630756 SP2
N4 N -0.1156103056 0.5341349256 0.3183979506 NTR---H|_NTR-H[-CTE---][-CTR-=]| -0.4634931766 SP2
N5 N -0.1455697529 0.4483335375 0.4030120806 NTR---|_NTR[-CTE---][-CTE---][-CTR-=]| 0.0221306260 SP2
N6 N -0.3382544348 0.6888965002 0.3811146269 NAN~~|_NAN[~CTR-~][~CTR-~]| -0.5473010359 SP2
C1 C -0.0091418755 0.3999705506 -0.1283153826 CTR-~~|_CTR-H[~NAN~][~SAN~]| -0.0146347389 SP2
C2 C -0.0201859353 0.0770473185 -0.0725938207 CTR-~~|_CTR-H[~CTR-~][~NAN~]| 0.2238209685 SP2
C3 C 0.0757589486 0.1501198302 -0.0539679164 CTR-~~|_CTR[-CTE---][~CTR-~][~SAN~]| -0.0495218978 SP2
C4 C 0.1490599810 0.0232146913 -0.0125311282 CTE----|_CTE-H-H[-CTR~~][-OAN-]| -0.0655839857 SP3
C5 C 0.2557431107 0.1307275512 0.0670855402 CTR--=|_CTR=O[-NTR--H][-OAN-]| 0.5659241224 SP2
C6 C 0.3459655304 0.2941774338 0.1519444405 CTE----|_CTE-H[-CTE---][-CTE---][-NTR--H]| 0.2165496880 SP3
C7 C 0.4479945893 0.4271025307 0.1559276229 CTE----|_CTE-H-H[-CTE---][-CTR~~]| -0.1327351900 SP3
C8 C 0.5120671405 0.3216580633 0.1187740522 CTR-~~|_CTR[-CTE---][~CTR-~][~CTR-~]| 0.2023935386 SP2
C9 C 0.5149197186 0.4471301725 0.0707985046 CTR-~~|_CTR-H[~CTR-~][~CTR-~]| -0.2235830274 SP2
C10 C 0.5756947464 0.3549250554 0.0364076684 CTR-~~|_CTR-H[~CTR-~][~CTR-~]| -0.1359153176 SP2
C11 C 0.6336516466 0.1316477592 0.0493181197 CTR-~~|_CTR-H[~CTR-~][~CTR-~]| -0.1359153176 SP2
C12 C 0.6308689819 0.0038336129 0.0969337002 CTR-~~|_CTR-H[~CTR-~][~CTR-~]| -0.1359153176 SP2
C13 C 0.5709216215 0.0985480826 0.1314054178 CTR-~~|_CTR-H[~CTR-~][~CTR-~]| -0.2235830274 SP2
C14 C 0.2911038147 0.4113576693 0.1943995093 CTE----|_CTE-H[-CTE---][-CTE---][-OAN-H]| 0.0203457254 SP3
C15 C 0.1972542544 0.2646909665 0.2012785106 CTE----|_CTE-H-H[-CTE---][-CTE---]| 0.1276542023 SP3
C16 C 0.1619095947 0.3461060312 0.2523749212 CTE----|_CTE-H[-CTE---][-CTE---][-NTR--H]| 0.1700597176 SP3
C17 C 0.2149672274 0.1810415821 0.2986295985 CTE----|_CTE-H-H[-CTE---][-CTR~~]| -0.1327351900 SP3
C18 C 0.1933216336 0.2666765431 0.3513015739 CTR-~~|_CTR[-CTE---][~CTR-~][~CTR-~]| 0.2023935386 SP2
C19 C 0.2440436114 0.4785248001 0.3780621225 CTR-~~|_CTR-H[~CTR-~][~CTR-~]| -0.2235830274 SP2
C20 C 0.2234658285 0.5585160894 0.4267260066 CTR-~~|_CTR-H[~CTR-~][~CTR-~]| -0.1359153176 SP2
C21 C 0.1508685225 0.4293744599 0.4491159457 CTR-~~|_CTR-H[~CTR-~][~CTR-~]| -0.1359153176 SP2
C22 C 0.0990184843 0.2204379035 0.4226110108 CTR-~~|_CTR-H[~CTR-~][~CTR-~]| -0.1359153176 SP2
C23 C 0.1202680786 0.1393256718 0.3740624577 CTR-~~|_CTR-H[~CTR-~][~CTR-~]| -0.2235830274 SP2
C24 C -0.0042358672 0.5238211122 0.2560277681 CTR--=|_CTR=O[-CTE---][-NTR--H]| 0.5071730572 SP2
C25 C -0.1082674237 0.4506688275 0.2653189385 CTE----|_CTE-H[-CTE---][-CTR-=][-NTR--H]|+ -0.0960662839 SP3
C26 C -0.1885239108 0.5631467625 0.2220490976 CTE----|_CTE-H[-CTE---][-CTE---][-CTE---]| 0.1527739277 SP3
C27 C -0.1828505597 0.4174386898 0.1708276269 CTE----|_CTE-H-H-H[-CTE---]| -0.1271370483 SP3
C28 C -0.2912978755 0.5412319376 0.2372328966 CTE----|_CTE-H-H-H[-CTE---]| -0.1271370483 SP3
C29 C -0.1512908134 0.3618129195 0.3516040222 CTR--=|_CTR=O[-NTR--H][-NTR--]| 0.4504585534 SP2
C30 C -0.0927185995 0.6878489506 0.4212359768 CTE----|_CTE-H-H-H[-NTR--]| -0.3466354402 SP3
C31 C -0.2235950865 0.3655717430 0.4314249940 CTE----|_CTE-H-H[-CTR~~][-NTR--]| -0.1487623963 SP3
C32 C -0.3057536750 0.5652733789 0.4281433300 CTR-~~|_CTR[-CTE---][~CTR-~][~NAN~]| 0.2849105426 SP2
C33 C -0.3516897011 0.6423481234 0.4690471386 CTR-~~|_CTR-H[~CTR-~][~SAN~]| -0.2814232253 SP2
C34 C -0.4073668110 0.8614697355 0.3850831927 CTR-~~|_CTR[-CTE---][~NAN~][~SAN~]| 0.3635824243 SP2
C35 C -0.4531096845 1.0419934788 0.3415686429 CTE----|_CTE-H[-CTE---][-CTE---][-CTR~~]| 0.0556587934 SP3
C36 C -0.5018881244 0.8890478869 0.2927547021 CTE----|_CTE-H-H-H[-CTE---]| -0.0997388575 SP3
C37 C -0.5256821909 1.2334731852 0.3600805069 CTE----|_CTE-H-H-H[-CTE---]| -0.0997388575 SP3
H1 H -0.0291578175 0.5348274786 -0.1608307634 H-|_H[-CTR~~]| 0.1754356127 UNKNOWN
H2 H -0.0593230870 -0.0806610207 -0.0563725813 H-|_H[-CTR~~]| 0.0579746117 UNKNOWN
H2A H 0.2700991450 0.5182858282 0.0876759713 H-N|_H[-NTR--]| 0.2782037187 UNKNOWN
H3 H 0.0289544508 0.1327388885 0.2542729209 H-N|_H[-NTR--]| 0.2782037187 UNKNOWN
H3A H 0.2081143142 0.6909093936 0.1582255957 H-O|_H[-OAN-]| 0.4234947291 UNKNOWN
H4 H -0.1205251011 0.7306878850 0.3252826802 H-N|_H[-NTR--]| 0.2782037187 UNKNOWN
H4A H 0.1129346445 -0.1289648284 0.0076805989 H-|_H[-CTE---]| 0.1082855293 UNKNOWN
H4B H 0.2092877935 -0.0691179657 -0.0292855094 H-|_H[-CTE---]| 0.1082855293 UNKNOWN
H6 H 0.3542071704 0.0817534944 0.1583873736 H-|_H[-CTE---]| 0.0301078526 UNKNOWN
H7A H 0.4355975308 0.6382571468 0.1492459390 H-|_H[-CTE---]| 0.0501704717 UNKNOWN
H7B H 0.4861562266 0.4032348412 0.1966475989 H-|_H[-CTE---]| 0.0501704717 UNKNOWN
H9 H 0.4703318453 0.6223375496 0.0609436510 H-|_H[-CTR~~]| 0.1359153176 UNKNOWN
H10 H 0.5772270403 0.4578964348 -0.0004667080 H-|_H[-CTR~~]| 0.1359153176 UNKNOWN
H11 H 0.6797598697 0.0560089257 0.0221009441 H-|_H[-CTR~~]| 0.1359153176 UNKNOWN
H12 H 0.6754359019 -0.1709650952 0.1072546397 H-|_H[-CTR~~]| 0.1359153176 UNKNOWN
H13 H 0.5705013145 -0.0002934347 0.1688794486 H-|_H[-CTR~~]| 0.1359153176 UNKNOWN
H14 H 0.3441946255 0.4062173428 0.2315246429 H-|_H[-CTE---]| 0.0707808211 UNKNOWN
H15A H 0.2103531738 0.0526217773 0.2014870341 H-|_H[-CTE---]| -0.0181395754 UNKNOWN
H15B H 0.1403133506 0.3134897445 0.1675541320 H-|_H[-CTE---]| -0.0181395754 UNKNOWN
H16 H 0.1773779540 0.5556879950 0.2593049799 H-|_H[-CTE---]| 0.0301078526 UNKNOWN
H17A H 0.1925715499 -0.0244869020 0.2913202805 H-|_H[-CTE---]| 0.0501704717 UNKNOWN
H17B H 0.2946638637 0.1914152179 0.2979994092 H-|_H[-CTE---]| 0.0501704717 UNKNOWN
H19 H 0.3005915067 0.5813729721 0.3607523358 H-|_H[-CTR~~]| 0.1359153176 UNKNOWN
H20 H 0.2642486288 0.7217458647 0.4471664067 H-|_H[-CTR~~]| 0.1359153176 UNKNOWN
H21 H 0.1351740068 0.4906914609 0.4872684340 H-|_H[-CTR~~]| 0.1359153176 UNKNOWN
H22 H 0.0412320655 0.1213876024 0.4394938023 H-|_H[-CTR~~]| 0.1359153176 UNKNOWN
H23 H 0.0805625789 -0.0256791903 0.3534938687 H-|_H[-CTR~~]| 0.1359153176 UNKNOWN
H25 H -0.1165686998 0.2362980791 0.2655420768 H-|_H[-CTE---]| 0.0887883809 UNKNOWN
H26 H -0.1714838107 0.7723549006 0.2172037774 H-|_H[-CTE---]| 0.0076747989 UNKNOWN
H27A H -0.1971661440 0.2072731364 0.1755206817 H-|_H[-CTE---]| 0.0339885397 UNKNOWN
H27B H -0.1099499709 0.4392426175 0.1589755045 H-|_H[-CTE---]| 0.0339885397 UNKNOWN
H27C H -0.2388698229 0.4877926375 0.1385039169 H-|_H[-CTE---]| 0.0339885397 UNKNOWN
H28A H -0.3469615786 0.6203785132 0.2056313957 H-|_H[-CTE---]| 0.0339885397 UNKNOWN
H28B H -0.2954393706 0.6490451764 0.2735628401 H-|_H[-CTE---]| 0.0339885397 UNKNOWN
H28C H -0.3099652682 0.3350868298 0.2434553740 H-|_H[-CTE---]| 0.0339885397 UNKNOWN
H30A H -0.0220275423 0.6910812964 0.4067914034 H-|_H[-CTE---]| 0.1281697202 UNKNOWN
H30B H -0.0769145571 0.6811881153 0.4642926799 H-|_H[-CTE---]| 0.1281697202 UNKNOWN
H30C H -0.1344088982 0.8671606895 0.4083570878 H-|_H[-CTE---]| 0.1281697202 UNKNOWN
H31A H -0.1922934130 0.3330510629 0.4729094123 H-|_H[-CTE---]| 0.0830283419 UNKNOWN
H31B H -0.2521673654 0.1779044018 0.4144694035 H-|_H[-CTE---]| 0.0830283419 UNKNOWN
H33 H -0.3373356613 0.5802029626 0.5097645835 H-|_H[-CTR~~]| 0.1949382339 UNKNOWN
H35 H -0.3905632655 1.1539778302 0.3307422411 H-|_H[-CTE---]| 0.0376391286 UNKNOWN
H36A H -0.4518558905 0.7391810397 0.2818126041 H-|_H[-CTE---]| 0.0339885397 UNKNOWN
H36B H -0.5216105058 1.0230009017 0.2593424002 H-|_H[-CTE---]| 0.0339885397 UNKNOWN
H36C H -0.5703688207 0.7933991342 0.2997489703 H-|_H[-CTE---]| 0.0339885397 UNKNOWN
H37A H -0.5538160730 1.3703165207 0.3283832964 H-|_H[-CTE---]| 0.0339885397 UNKNOWN
H37B H -0.4908195557 1.3508221353 0.3937137632 H-|_H[-CTE---]| 0.0339885397 UNKNOWN
H37C H -0.5892026433 1.1297309475 0.3713872491 H-|_H[-CTE---]| 0.0339885397 UNKNOWN
#END
