# Supplementary material for: Predicting the ritonavir crisis by revisiting the polymorph landscape with crystal structure prediction and form 4 structure solution
Source: Commun Chem. 2025 Dec 22;8:404. doi: 10.1038/s42004-025-01814-6 (PMC12722319; doi:10.1038/s42004-025-01814-6)
Supplement: Supplementary file 4 — Supplementary Dataset 1, containing the .cif of the optimized predicted crystal structures [file 42004_2025_1814_MOESM4_ESM.zip › key_structures/CSP_structure_rank_22.cif]

#############################################
# Avant-garde Materials Simulation           
#############################################

data_structure_000014
_cell_length_a 13.7746521304
_cell_length_b 5.1206036387
_cell_length_c 26.1420962626
_cell_angle_alpha 90.0000000000
_cell_angle_beta 97.0373111937
_cell_angle_gamma 90.0000000000
_cell_volume 1830.0295439005
_exptl_crystal_density_diffrn 1.3083669422
_total_energy -3684890.1211585375
_electrostatic_energy 0.0000000000
_vdw_energy -274.0830506773
_bond_energy 0.0000000000
_angle_energy 0.0000000000
_stretch_bend_coupling_energy 0.0000000000
_torsion_energy 0.0000000000
_inversion_energy 0.0000000000
_last_operation minimize_crystal_energy
_last_operation_comment none
_symmetry_cell_setting monoclinic
_symmetry_space_group_name_H-M 'P 2_1'
_symmetry_Int_Tables_number 4
loop_
_symmetry_equiv_pos_site_id
_symmetry_equiv_pos_as_xyz
1 x,y,z
2 -x,y+1/2,-z
loop_
_atom_site_label
_atom_site_type_symbol
_atom_site_fract_x
_atom_site_fract_y
_atom_site_fract_z
_atom_site_fftype
_atom_site_charge
_atom_site_hybridization
S0_0 S -0.2092461768 0.8276495064 0.5649629070 S2 -0.0990037238 SP3
C3_0 C -0.1469898812 0.8773163124 0.6269918294 C3 0.3635824246 SP2
C4_0 C -0.1312087132 1.0476568612 0.5407726306 C3 -0.2814232254 SP2
N0_0 N -0.0749173118 1.0448654305 0.6281706833 N -0.5473010360 SP2
C1_0 C -0.1789872884 0.7430855324 0.6733616556 C4 0.0556587934 SP3
H11_0 H -0.1384627085 1.0939107435 0.4999515480 H 0.1949382340 UNKNOWN
C5_0 C -0.0651232261 1.1430625627 0.5800446287 C3 0.2849105427 SP2
C0_0 C -0.2196289989 0.9437334811 0.7088004292 C4 -0.0997388574 SP3
H7_0 H -0.2377079585 0.6052472589 0.6591679693 H 0.0376391286 UNKNOWN
C2_0 C -0.0942086508 0.5915382180 0.7030069230 C4 -0.0997388574 SP3
C6_0 C 0.0133885129 1.3434969197 0.5743008308 C4 -0.1487623963 SP3
H4_0 H -0.2485969068 0.8467718071 0.7411930993 H 0.0339885397 UNKNOWN
H5_0 H -0.2786524764 1.0606140377 0.6881319110 H 0.0339885397 UNKNOWN
H6_0 H -0.1608908208 1.0770628245 0.7242682114 H 0.0339885397 UNKNOWN
H8_0 H -0.1167890372 0.5178920645 0.7392198446 H 0.0339885397 UNKNOWN
H9_0 H -0.0305754329 0.7191287165 0.7122904685 H 0.0339885397 UNKNOWN
H10_0 H -0.0716420180 0.4250633779 0.6809489734 H 0.0339885397 UNKNOWN
N1_0 N 0.1107985230 1.2597093480 0.5966924071 N 0.0221306260 SP2
H12_0 H 0.0136141226 1.3871162549 0.5330827615 H 0.0830283419 UNKNOWN
H13_0 H -0.0029420190 1.5252170119 0.5939239986 H 0.0830283419 UNKNOWN
C7_0 C 0.1492521709 1.0232817431 0.5753339413 C4 -0.3466354395 SP3
C8_0 C 0.1443637516 1.3467262332 0.6463068952 C3 0.4504585531 SP2
H14_0 H 0.2291073995 1.0201179099 0.5848252263 H 0.1281697200 UNKNOWN
H15_0 H 0.1328159690 1.0332108472 0.5331478281 H 0.1281697200 UNKNOWN
H16_0 H 0.1186788009 0.8423023073 0.5895884046 H 0.1281697200 UNKNOWN
O0_0 O 0.1270646762 1.5721898545 0.6606084710 O1 -0.5000867960 SP2
N2_0 N 0.2000730234 1.1712929161 0.6769803827 N -0.4634931766 SP2
H1_0 H 0.1903923350 0.9757508839 0.6700332623 H 0.2782037190 UNKNOWN
C9_0 C 0.2433276980 1.2515972298 0.7282484248 C4 -0.0960662838 SP3
H17_0 H 0.2364594027 1.4656174206 0.7285086670 H 0.0887883809 UNKNOWN
C10_0 C 0.1918444041 1.1407830910 0.7730062123 C4 0.1527739273 SP3
C13_0 C 0.3517205674 1.1739880978 0.7349508869 C3 0.5071730574 SP2
H18_0 H 0.2088769093 0.9301394413 0.7759489807 H 0.0076747989 UNKNOWN
C11_0 C 0.0810945661 1.1765286773 0.7633486338 C4 -0.1271370482 SP3
C12_0 C 0.2335179888 1.2765826464 0.8231597984 C4 -0.1271370482 SP3
O1_0 O 0.3771030281 0.9403580876 0.7348892226 O1 -0.5056344530 SP2
N3_0 N 0.4151602384 1.3764347008 0.7412005209 N -0.4641630755 SP2
H19_0 H 0.0496848092 1.0890802318 0.7267061016 H 0.0339885397 UNKNOWN
H20_0 H 0.0623641517 1.3851197384 0.7621832283 H 0.0339885397 UNKNOWN
H21_0 H 0.0463814799 1.0867674618 0.7947247179 H 0.0339885397 UNKNOWN
H22_0 H 0.3126200123 1.2444337020 0.8323715078 H 0.0339885397 UNKNOWN
H23_0 H 0.1976500656 1.2069601818 0.8558603620 H 0.0339885397 UNKNOWN
H24_0 H 0.2198561636 1.4883125043 0.8199285626 H 0.0339885397 UNKNOWN
H2_0 H 0.3879494710 1.5630772578 0.7374173195 H 0.2782037190 UNKNOWN
C14_0 C 0.5207190817 1.3443130332 0.7415730856 C4 0.1700597173 SP3
H25_0 H 0.5319417784 1.1337407049 0.7365583975 H 0.0301078526 UNKNOWN
C15_0 C 0.5545682851 1.4970725522 0.6958379316 C4 -0.1327351901 SP3
C22_0 C 0.5778077307 1.4313997197 0.7932482798 C4 0.1276542024 SP3
H26_0 H 0.5410116937 1.7060555447 0.7019242975 H 0.0501704717 UNKNOWN
H27_0 H 0.6342183351 1.4722877147 0.6975266976 H 0.0501704717 UNKNOWN
C16_0 C 0.5050218540 1.4145529600 0.6436389825 C3 0.2023935386 SP2
H33_0 H 0.5910152666 1.6428175736 0.7926178638 H -0.0181395754 UNKNOWN
H34_0 H 0.5338121502 1.3887191162 0.8245851617 H -0.0181395754 UNKNOWN
C23_0 C 0.6745513509 1.2847131976 0.8047961900 C4 0.0203457255 SP3
C17_0 C 0.5425545694 1.2103610846 0.6161014064 C3 -0.2235830278 SP2
C21_0 C 0.4187287653 1.5383441132 0.6219006236 C3 -0.2235830278 SP2
O2_0 O 0.6569720131 1.0154842744 0.8148708143 O2 -0.5906347980 SP3
H35_0 H 0.7122271086 1.2867276088 0.7699575915 H 0.0707808211 UNKNOWN
C24_0 C 0.7487496145 1.4026229568 0.8481660674 C4 0.2165496877 SP3
H28_0 H 0.6098273962 1.1120072454 0.6320404570 H 0.1359153180 UNKNOWN
C18_0 C 0.4953057213 1.1295989230 0.5684283952 C3 -0.1359153180 SP2
C20_0 C 0.3711459691 1.4579783804 0.5742326029 C3 -0.1359153180 SP2
H32_0 H 0.3894556157 1.7007806518 0.6423457349 H 0.1359153180 UNKNOWN
H0_0 H 0.6073731397 1.0079769048 0.8392367721 H 0.4234947290 UNKNOWN
N4_0 N 0.7139777930 1.3676743014 0.8982887350 N -0.4594359152 SP2
H36_0 H 0.7542246153 1.6141793027 0.8418199045 H 0.0301078526 UNKNOWN
C25_0 C 0.8488476615 1.2680825181 0.8467267985 C4 -0.1327351901 SP3
H29_0 H 0.5253635906 0.9700515803 0.5476502360 H 0.1359153180 UNKNOWN
C19_0 C 0.4090253853 1.2529299251 0.5474485145 C3 -0.1359153180 SP2
H31_0 H 0.3043077095 1.5573422273 0.5579863192 H 0.1359153180 UNKNOWN
H3_0 H 0.7070408050 1.1797851036 0.9109321340 H 0.2782037190 UNKNOWN
C32_0 C 0.7064346623 1.5642769594 0.9320737183 C3 0.5659241222 SP2
H37_0 H 0.8398165957 1.0601320388 0.8555987699 H 0.0501704717 UNKNOWN
H38_0 H 0.8659120841 1.2782180533 0.8067378255 H 0.0501704717 UNKNOWN
C26_0 C 0.9335444760 1.3797869177 0.8818310934 C3 0.2023935386 SP2
H30_0 H 0.3719853714 1.1888685984 0.5102909267 H 0.1359153180 UNKNOWN
O3_0 O 0.7268736201 1.7957904093 0.9271969650 O1 -0.4927113580 SP2
O4_0 O 0.6682567692 1.4678680967 0.9750496933 O2 -0.2639511140 SP3
C27_0 C 0.9846470434 1.5993707744 0.8672117816 C3 -0.2235830278 SP2
C31_0 C 0.9658345346 1.2595857323 0.9290160285 C3 -0.2235830278 SP2
C33_0 C 0.6532801206 1.6651405011 1.0130770203 C4 -0.0655839846 SP3
H39_0 H 0.9612092684 1.6945435579 0.8303482144 H 0.1359153180 UNKNOWN
C28_0 C 1.0658274234 1.6951481556 0.8988151295 C3 -0.1359153180 SP2
C30_0 C 1.0476209758 1.3532220271 0.9606238338 C3 -0.1359153180 SP2
H43_0 H 0.9275659558 1.0866231956 0.9403750385 H 0.1359153180 UNKNOWN
H44_0 H 0.6047450937 1.8196159123 0.9954771015 H 0.1082855290 UNKNOWN
H45_0 H 0.7241376396 1.7550140423 1.0271965415 H 0.1082855290 UNKNOWN
C34_0 C 0.6081511549 1.5385105436 1.0557353601 C3 -0.0495218978 SP2
H40_0 H 1.1040584139 1.8670550233 0.8869138346 H 0.1359153180 UNKNOWN
C29_0 C 1.0977783487 1.5720514763 0.9456375536 C3 -0.1359153180 SP2
H42_0 H 1.0717298636 1.2540904339 0.9969343520 H 0.1359153180 UNKNOWN
S1_0 S 0.6632959230 1.2802385877 1.0915995774 S2 0.0624399908 SP3
C35_0 C 0.5249013702 1.6111486187 1.0762458607 C3 0.2238209688 SP2
H41_0 H 1.1606513606 1.6481241120 0.9707260872 H 0.1359153180 UNKNOWN
C36_0 C 0.5717639055 1.2952513325 1.1314484857 C3 -0.0146347389 SP2
N5_0 N 0.5046722324 1.4741054263 1.1190436247 N -0.4602882670 SP2
H46_0 H 0.4756890267 1.7664982324 1.0608823913 H 0.0579746117 UNKNOWN
H47_0 H 0.5727729921 1.1644419845 1.1642379166 H 0.1754356130 UNKNOWN
#END
