# Supplementary material for: Predicting the ritonavir crisis by revisiting the polymorph landscape with crystal structure prediction and form 4 structure solution
Source: Commun Chem. 2025 Dec 22;8:404. doi: 10.1038/s42004-025-01814-6 (PMC12722319; doi:10.1038/s42004-025-01814-6)
Supplement: Supplementary file 4 — Supplementary Dataset 1, containing the .cif of the optimized predicted crystal structures [file 42004_2025_1814_MOESM4_ESM.zip › key_structures/CSP_structure_rank_23.cif]

#############################################
# Avant-garde Materials Simulation           
#############################################

data_structure_000001
_cell_length_a 9.8774090845
_cell_length_b 11.8105574892
_cell_length_c 33.5399645825
_cell_angle_alpha 89.2311435837
_cell_angle_beta 82.3310288200
_cell_angle_gamma 78.0421527823
_cell_volume 3793.1451606936
_exptl_crystal_density_diffrn 1.2624616549
_total_energy -7382582.9322470818
_electrostatic_energy 0.0000000000
_vdw_energy -527.4110502325
_bond_energy 0.0000000000
_angle_energy 0.0000000000
_stretch_bend_coupling_energy 0.0000000000
_torsion_energy 0.0000000000
_inversion_energy 0.0000000000
_last_operation minimize_crystal_energy
_last_operation_comment none
_symmetry_cell_setting triclinic
_symmetry_space_group_name_H-M 'P 1'
_symmetry_Int_Tables_number 1
loop_
_symmetry_equiv_pos_site_id
_symmetry_equiv_pos_as_xyz
1 x,y,z
loop_
_atom_site_label
_atom_site_type_symbol
_atom_site_fract_x
_atom_site_fract_y
_atom_site_fract_z
_atom_site_fftype
_atom_site_charge
_atom_site_hybridization
C1 C 0.7286983260 0.3632105642 0.4194156584 CTE----|_CTE-H-H-H[-CTE---]| -0.0997388575 SP3
H1 H 0.7771696657 0.4291568399 0.4311623950 H-|_H[-CTE---]| 0.0339885397 UNKNOWN
H2 H 0.8121006441 0.2936448905 0.4051146550 H-|_H[-CTE---]| 0.0339885397 UNKNOWN
H3 H 0.6676023885 0.4031808950 0.3959382364 H-|_H[-CTE---]| 0.0339885397 UNKNOWN
C2 C 0.6350087768 0.3157963216 0.4531825414 CTE----|_CTE-H[-CTE---][-CTE---][-CTR~~]| 0.0556587934 SP3
H4 H 0.5520650189 0.3879765462 0.4661950708 H-|_H[-CTE---]| 0.0376391286 UNKNOWN
C3 C 0.5668275351 0.2235068090 0.4369356357 CTE----|_CTE-H-H-H[-CTE---]| -0.0997388575 SP3
H5 H 0.5010850083 0.1884305980 0.4609567194 H-|_H[-CTE---]| 0.0339885397 UNKNOWN
H6 H 0.5005563192 0.2613183659 0.4142760516 H-|_H[-CTE---]| 0.0339885397 UNKNOWN
H7 H 0.6455444967 0.1514639057 0.4220727758 H-|_H[-CTE---]| 0.0339885397 UNKNOWN
C4 C 0.7151721556 0.2737177920 0.4875918199 CTR-~~|_CTR[-CTE---][~NAN~][~SAN~]| 0.3635824243 SP2
C5 C 0.7977015753 0.2766922982 0.5462689197 CTR-~~|_CTR[-CTE---][~CTR-~][~NAN~]| 0.2849105426 SP2
C6 C 0.8801992023 0.1738844290 0.5316775930 CTR-~~|_CTR-H[~CTR-~][~SAN~]| -0.2814232253 SP2
H8 H 0.9605805789 0.1159383480 0.5454160324 H-|_H[-CTR~~]| 0.1949382339 UNKNOWN
C7 C 0.7949476162 0.3309580831 0.5868326115 CTE----|_CTE-H-H[-CTR~~][-NTR--]| -0.1487623963 SP3
H9 H 0.8112166211 0.4201003723 0.5827863308 H-|_H[-CTE---]| 0.0830283419 UNKNOWN
H10 H 0.6910116468 0.3362562452 0.6040713955 H-|_H[-CTE---]| 0.0830283419 UNKNOWN
C8 C 1.0297646299 0.3079248548 0.6085553995 CTE----|_CTE-H-H-H[-NTR--]| -0.3466354402 SP3
H11 H 1.0549141058 0.3400931065 0.5782415143 H-|_H[-CTE---]| 0.1281697202 UNKNOWN
H12 H 1.0209533304 0.3783147143 0.6306273156 H-|_H[-CTE---]| 0.1281697202 UNKNOWN
H13 H 1.1168590817 0.2373938049 0.6135523123 H-|_H[-CTE---]| 0.1281697202 UNKNOWN
C9 C 0.8531418045 0.1991782770 0.6409411831 CTR--=|_CTR=O[-NTR--H][-NTR--]| 0.4504585534 SP2
C10 C 0.9076972949 0.0799278293 0.6992550263 CTE----|_CTE-H[-CTE---][-CTR-=][-NTR--H]|+ -0.0960662839 SP3
H14 H 0.8018873657 0.0683353121 0.6961844587 H-|_H[-CTE---]| 0.0887883809 UNKNOWN
C11 C 1.0036782035 -0.0392545490 0.7025658531 CTE----|_CTE-H[-CTE---][-CTE---][-CTE---]| 0.1527739277 SP3
H15 H 1.1078419795 -0.0248329230 0.7065568905 H-|_H[-CTE---]| 0.0076747989 UNKNOWN
C12 C 1.0165957823 -0.1117589884 0.6643177078 CTE----|_CTE-H-H-H[-CTE---]| -0.1271370483 SP3
H16 H 1.0808519192 -0.1982557169 0.6675914180 H-|_H[-CTE---]| 0.0339885397 UNKNOWN
H17 H 0.9132576838 -0.1228559693 0.6582005906 H-|_H[-CTE---]| 0.0339885397 UNKNOWN
H18 H 1.0655211545 -0.0709930343 0.6382075381 H-|_H[-CTE---]| 0.0339885397 UNKNOWN
C13 C 0.9479090370 -0.1016214882 0.7396121262 CTE----|_CTE-H-H-H[-CTE---]| -0.1271370483 SP3
H19 H 1.0172322215 -0.1858205121 0.7431520952 H-|_H[-CTE---]| 0.0339885397 UNKNOWN
H20 H 0.9384777866 -0.0498946426 0.7672502032 H-|_H[-CTE---]| 0.0339885397 UNKNOWN
H21 H 0.8443138994 -0.1184467242 0.7362875132 H-|_H[-CTE---]| 0.0339885397 UNKNOWN
C14 C 0.9003965415 0.1576399503 0.7362748924 CTR--=|_CTR=O[-CTE---][-NTR--H]| 0.5071730572 SP2
C15 C 0.7473389650 0.3050776815 0.7823707118 CTE----|_CTE-H[-CTE---][-CTE---][-NTR--H]| 0.1700597176 SP3
H22 H 0.8493164821 0.3225982346 0.7866832230 H-|_H[-CTE---]| 0.0301078526 UNKNOWN
C16 C 0.6483411576 0.4188884019 0.7730573906 CTE----|_CTE-H-H[-CTE---][-CTR~~]| -0.1327351900 SP3
H23 H 0.5432762437 0.4015763335 0.7725808496 H-|_H[-CTE---]| 0.0501704717 UNKNOWN
H24 H 0.6419947646 0.4800324133 0.7981027118 H-|_H[-CTE---]| 0.0501704717 UNKNOWN
C17 C 0.6931349249 0.4736659021 0.7338326916 CTR-~~|_CTR[-CTE---][~CTR-~][~CTR-~]| 0.2023935386 SP2
C18 C 0.6211644562 0.4685996173 0.7008080155 CTR-~~|_CTR-H[~CTR-~][~CTR-~]| -0.2235830274 SP2
H25 H 0.5334399061 0.4247377173 0.7036344752 H-|_H[-CTR~~]| 0.1359153176 UNKNOWN
C19 C 0.6607620808 0.5194146352 0.6644626880 CTR-~~|_CTR-H[~CTR-~][~CTR-~]| -0.1359153176 SP2
H26 H 0.6012185788 0.5166151061 0.6394940643 H-|_H[-CTR~~]| 0.1359153176 UNKNOWN
C20 C 0.7747872806 0.5735657791 0.6602277752 CTR-~~|_CTR-H[~CTR-~][~CTR-~]| -0.1359153176 SP2
H27 H 0.8052869981 0.6133652687 0.6317703833 H-|_H[-CTR~~]| 0.1359153176 UNKNOWN
C21 C 0.8482386205 0.5782770945 0.6928698998 CTR-~~|_CTR-H[~CTR-~][~CTR-~]| -0.1359153176 SP2
H28 H 0.9375038048 0.6203712060 0.6900722445 H-|_H[-CTR~~]| 0.1359153176 UNKNOWN
C22 C 0.8065916395 0.5296208541 0.7295087369 CTR-~~|_CTR-H[~CTR-~][~CTR-~]| -0.2235830274 SP2
H29 H 0.8624330821 0.5366621058 0.7550289774 H-|_H[-CTR~~]| 0.1359153176 UNKNOWN
C23 C 0.6893069558 0.2478126247 0.8206352957 CTE----|_CTE-H-H[-CTE---][-CTE---]| 0.1276542023 SP3
H30 H 0.7504675785 0.1586645770 0.8211312127 H-|_H[-CTE---]| -0.0181395754 UNKNOWN
H31 H 0.5804085103 0.2427875768 0.8187259632 H-|_H[-CTE---]| -0.0181395754 UNKNOWN
C24 C 0.7002976551 0.3095981572 0.8595261875 CTE----|_CTE-H[-CTE---][-CTE---][-OAN-H]| 0.0203457254 SP3
H32 H 0.6442520554 0.4006299218 0.8594783648 H-|_H[-CTE---]| 0.0707808211 UNKNOWN
C25 C 0.6346839132 0.2560263933 0.8980416884 CTE----|_CTE-H[-CTE---][-CTE---][-NTR--H]| 0.2165496880 SP3
H33 H 0.5209125552 0.2771670281 0.8987571428 H-|_H[-CTE---]| 0.0301078526 UNKNOWN
C26 C 0.6716802147 0.3069788407 0.9363385412 CTE----|_CTE-H-H[-CTE---][-CTR~~]| -0.1327351900 SP3
H34 H 0.7856021515 0.2877763989 0.9358346632 H-|_H[-CTE---]| 0.0501704717 UNKNOWN
H35 H 0.6388934377 0.4017856445 0.9351821135 H-|_H[-CTE---]| 0.0501704717 UNKNOWN
C27 C 0.6031132321 0.2621144790 0.9743631946 CTR-~~|_CTR[-CTE---][~CTR-~][~CTR-~]| 0.2023935386 SP2
C28 C 0.4699535866 0.3180936086 0.9922865306 CTR-~~|_CTR-H[~CTR-~][~CTR-~]| -0.2235830274 SP2
H36 H 0.4167251908 0.3967843953 0.9788269850 H-|_H[-CTR~~]| 0.1359153176 UNKNOWN
C29 C 0.4053021149 0.2739664563 1.0269058782 CTR-~~|_CTR-H[~CTR-~][~CTR-~]| -0.1359153176 SP2
H37 H 0.3014176331 0.3182065368 1.0403889694 H-|_H[-CTR~~]| 0.1359153176 UNKNOWN
C30 C 0.4730670571 0.1726664531 1.0439339796 CTR-~~|_CTR-H[~CTR-~][~CTR-~]| -0.1359153176 SP2
H38 H 0.4219237499 0.1377761912 1.0706597555 H-|_H[-CTR~~]| 0.1359153176 UNKNOWN
C31 C 0.6057277582 0.1160637349 1.0262722867 CTR-~~|_CTR-H[~CTR-~][~CTR-~]| -0.1359153176 SP2
H39 H 0.6601796091 0.0371828542 1.0393037105 H-|_H[-CTR~~]| 0.1359153176 UNKNOWN
C32 C 0.6701209505 0.1609419784 0.9918249017 CTR-~~|_CTR-H[~CTR-~][~CTR-~]| -0.2235830274 SP2
H40 H 0.7747935793 0.1177885200 0.9787049105 H-|_H[-CTR~~]| 0.1359153176 UNKNOWN
C33 C 0.5978760465 0.0587403156 0.8865351579 CTR--=|_CTR=O[-NTR--H][-OAN-]| 0.5659241224 SP2
O1 O 0.6705153821 -0.0527465800 0.8824622503 OAN--|_OAN[-CTE---][-CTR-=]| -0.2639511141 SP3
C34 C 0.5951744898 -0.1339967678 0.8671202069 CTE----|_CTE-H-H[-CTR~~][-OAN-]| -0.0655839857 SP3
H41 H 0.5126757554 -0.1488762801 0.8906617741 H-|_H[-CTE---]| 0.1082855293 UNKNOWN
H42 H 0.5465826588 -0.0945467366 0.8413183864 H-|_H[-CTE---]| 0.1082855293 UNKNOWN
C35 C 0.6987639735 -0.2424041758 0.8550729788 CTR-~~|_CTR[-CTE---][~CTR-~][~SAN~]| -0.0495218978 SP2
C36 C 0.8509952329 -0.4340455558 0.8484284331 CTR-~~|_CTR-H[~NAN~][~SAN~]| -0.0146347389 SP2
H43 H 0.8974035802 -0.5250978424 0.8518583180 H-|_H[-CTR~~]| 0.1754356127 UNKNOWN
C37 C 0.8003705833 -0.2610186676 0.8221032173 CTR-~~|_CTR-H[~CTR-~][~NAN~]| 0.2238209685 SP2
H44 H 0.8153580112 -0.1962864478 0.7994363699 H-|_H[-CTR~~]| 0.0579746117 UNKNOWN
N1 N 0.8859901192 -0.3685885005 0.8184618597 NAN~~|_NAN[~CTR-~][~CTR-~]| -0.4602882664 SP2
S1 S 0.7117033834 -0.3676193212 0.8829813673 SAN~~|_SAN[~CTR-~][~CTR-~]| 0.0624399908 SP3
N2 N 0.7058311918 0.3321436056 0.5212280187 NAN~~|_NAN[~CTR-~][~CTR-~]| -0.5473010359 SP2
N3 N 0.8987390384 0.2676249872 0.6103548076 NTR---|_NTR[-CTE---][-CTE---][-CTR-=]| 0.0221306260 SP2
N4 N 0.9508828499 0.1432400090 0.6638525838 NTR---H|_NTR-H[-CTE---][-CTR-=]| -0.4634931766 SP2
H45 H 1.0551067659 0.1422047465 0.6568030921 H-N|_H[-NTR--]| 0.2782037187 UNKNOWN
N5 N 0.7735966909 0.2232589105 0.7485548403 NTR---H|_NTR-H[-CTE---][-CTR-=]| -0.4641630756 SP2
H46 H 0.6884143886 0.2100677099 0.7359541893 H-N|_H[-NTR--]| 0.2782037187 UNKNOWN
N6 N 0.6773946698 0.1296370872 0.8972786009 NTR---H|_NTR-H[-CTE---][-CTR-=]| -0.4594359153 SP2
H47 H 0.7819834679 0.0951592986 0.8962099705 H-N|_H[-NTR--]| 0.2782037187 UNKNOWN
O2 O 0.7291574480 0.1876126707 0.6468622684 O[=DTR]|_O[=CTR--]| -0.5000867963 SP2
O3 O 1.0068203874 0.1611556693 0.7522139777 O[=DTR]|_O[=CTR--]| -0.5056344527 SP2
O4 O 0.8426904872 0.3144321816 0.8616823027 OAN--H|_OAN-H[-CTE---]| -0.5906347981 SP3
H48 H 0.8944502450 0.2339995607 0.8639356336 H-O|_H[-OAN-]| 0.4234947291 UNKNOWN
O5 O 0.4735951558 0.0870101410 0.8807514919 O[=DTR]|_O[=CTR--]| -0.4927113577 SP2
S2 S 0.8402502031 0.1442221033 0.4850861087 SAN~~|_SAN[~CTR-~][~CTR-~]| -0.0990037237 SP3
C42 C 0.0892630277 0.6689668278 0.5841420671 CTE----|_CTE-H-H-H[-CTE---]| -0.0997388575 SP3
H53 H 0.1620119277 0.5892728954 0.5728682631 H-|_H[-CTE---]| 0.0339885397 UNKNOWN
H54 H 0.1490041445 0.7267114730 0.5959448764 H-|_H[-CTE---]| 0.0339885397 UNKNOWN
H55 H 0.0168576384 0.6463503942 0.6092747995 H-|_H[-CTE---]| 0.0339885397 UNKNOWN
C43 C 0.0091594340 0.7275679103 0.5505641005 CTE----|_CTE-H[-CTE---][-CTE---][-CTR~~]| 0.0556587934 SP3
H56 H -0.0418778868 0.6640603859 0.5381192224 H-|_H[-CTE---]| 0.0376391286 UNKNOWN
C44 C -0.1033292586 0.8329556164 0.5662680828 CTE----|_CTE-H-H-H[-CTE---]| -0.0997388575 SP3
H57 H -0.1628979792 0.8713738431 0.5423074818 H-|_H[-CTE---]| 0.0339885397 UNKNOWN
H58 H -0.1766525489 0.8071242104 0.5905507014 H-|_H[-CTE---]| 0.0339885397 UNKNOWN
H59 H -0.0580044058 0.8999366307 0.5788419555 H-|_H[-CTE---]| 0.0339885397 UNKNOWN
C45 C 0.1080592549 0.7569955017 0.5157481635 CTR-~~|_CTR[-CTE---][~NAN~][~SAN~]| 0.3635824243 SP2
C46 C 0.2482644940 0.7376147620 0.4573644181 CTR-~~|_CTR[-CTE---][~CTR-~][~NAN~]| 0.2849105426 SP2
C47 C 0.2698653930 0.8428552742 0.4688300635 CTR-~~|_CTR-H[~CTR-~][~SAN~]| -0.2814232253 SP2
H60 H 0.3344282739 0.8972593216 0.4528317416 H-|_H[-CTR~~]| 0.1949382339 UNKNOWN
C48 C 0.3079516744 0.6739052253 0.4181689240 CTE----|_CTE-H-H[-CTR~~][-NTR--]| -0.1487623963 SP3
H61 H 0.3651848832 0.5866545340 0.4245687480 H-|_H[-CTE---]| 0.0830283419 UNKNOWN
H62 H 0.2212836382 0.6630548527 0.4020739111 H-|_H[-CTE---]| 0.0830283419 UNKNOWN
C49 C 0.5507468287 0.6863727357 0.3913479551 CTE----|_CTE-H-H-H[-NTR--]| -0.3466354402 SP3
H63 H 0.5700552966 0.6552498680 0.4214268338 H-|_H[-CTE---]| 0.1281697202 UNKNOWN
H64 H 0.5883421313 0.6143256835 0.3693912533 H-|_H[-CTE---]| 0.1281697202 UNKNOWN
H65 H 0.6113085873 0.7536017681 0.3843270359 H-|_H[-CTE---]| 0.1281697202 UNKNOWN
C50 C 0.3444219140 0.8027553625 0.3625141015 CTR--=|_CTR=O[-NTR--H][-NTR--]| 0.4504585534 SP2
C51 C 0.3904151210 0.9276604479 0.3051018325 CTE----|_CTE-H[-CTE---][-CTR-=][-NTR--H]|+ -0.0960662839 SP3
H66 H 0.2757736408 0.9412574175 0.3083034589 H-|_H[-CTE---]| 0.0887883809 UNKNOWN
C52 C 0.4342075360 1.0455603428 0.3039891184 CTE----|_CTE-H[-CTE---][-CTE---][-CTE---]| 0.1527739277 SP3
H67 H 0.5485928385 1.0286123154 0.3029830858 H-|_H[-CTE---]| 0.0076747989 UNKNOWN
C53 C 0.3678459292 1.1167205266 0.3419573382 CTE----|_CTE-H-H-H[-CTE---]| -0.1271370483 SP3
H68 H 0.3964496181 1.2019460257 0.3406459247 H-|_H[-CTE---]| 0.0339885397 UNKNOWN
H69 H 0.2531371482 1.1308474390 0.3449865884 H-|_H[-CTE---]| 0.0339885397 UNKNOWN
H70 H 0.4024777729 1.0727568738 0.3689703442 H-|_H[-CTE---]| 0.0339885397 UNKNOWN
C54 C 0.3958889639 1.1108826940 0.2659629596 CTE----|_CTE-H-H-H[-CTE---]| -0.1271370483 SP3
H71 H 0.4240274105 1.1963168124 0.2656583683 H-|_H[-CTE---]| 0.0339885397 UNKNOWN
H72 H 0.4501955746 1.0629318051 0.2386045037 H-|_H[-CTE---]| 0.0339885397 UNKNOWN
H73 H 0.2827780156 1.1241861002 0.2647223261 H-|_H[-CTE---]| 0.0339885397 UNKNOWN
C55 C 0.4531609683 0.8550528613 0.2668758034 CTR--=|_CTR=O[-CTE---][-NTR--H]| 0.5071730572 SP2
C56 C 0.4082579003 0.7205530170 0.2171928432 CTE----|_CTE-H[-CTE---][-CTE---][-NTR--H]| 0.1700597176 SP3
H74 H 0.5229162808 0.7010608650 0.2129427472 H-|_H[-CTE---]| 0.0301078526 UNKNOWN
C57 C 0.3539285851 0.6083943324 0.2259433785 CTE----|_CTE-H-H[-CTE---][-CTR~~]| -0.1327351900 SP3
H75 H 0.2393490777 0.6314164224 0.2322651153 H-|_H[-CTE---]| 0.0501704717 UNKNOWN
H76 H 0.3813156939 0.5566352299 0.1979608057 H-|_H[-CTE---]| 0.0501704717 UNKNOWN
C58 C 0.4126955826 0.5369470915 0.2596638514 CTR-~~|_CTR[-CTE---][~CTR-~][~CTR-~]| 0.2023935386 SP2
C59 C 0.3388450657 0.5451018715 0.2986356426 CTR-~~|_CTR-H[~CTR-~][~CTR-~]| -0.2235830274 SP2
H77 H 0.2376037819 0.6044439016 0.3047455295 H-|_H[-CTR~~]| 0.1359153176 UNKNOWN
C60 C 0.3940167015 0.4769407331 0.3293986782 CTR-~~|_CTR-H[~CTR-~][~CTR-~]| -0.1359153176 SP2
H78 H 0.3344166483 0.4829447289 0.3593894834 H-|_H[-CTR~~]| 0.1359153176 UNKNOWN
C61 C 0.5236382534 0.4007586632 0.3218098531 CTR-~~|_CTR-H[~CTR-~][~CTR-~]| -0.1359153176 SP2
H79 H 0.5664615625 0.3472949600 0.3457717867 H-|_H[-CTR~~]| 0.1359153176 UNKNOWN
C62 C 0.5984469796 0.3926377376 0.2831227889 CTR-~~|_CTR-H[~CTR-~][~CTR-~]| -0.1359153176 SP2
H80 H 0.7002809533 0.3344354149 0.2769532642 H-|_H[-CTR~~]| 0.1359153176 UNKNOWN
C63 C 0.5426647236 0.4599030958 0.2523458902 CTR-~~|_CTR-H[~CTR-~][~CTR-~]| -0.2235830274 SP2
H81 H 0.6012722151 0.4529174961 0.2221926166 H-|_H[-CTR~~]| 0.1359153176 UNKNOWN
C64 C 0.3583855057 0.7776902440 0.1787285120 CTE----|_CTE-H-H[-CTE---][-CTE---]| 0.1276542023 SP3
H82 H 0.2449602769 0.7852363131 0.1797209466 H-|_H[-CTE---]| -0.0181395754 UNKNOWN
H83 H 0.3795928799 0.8656767337 0.1775385110 H-|_H[-CTE---]| -0.0181395754 UNKNOWN
C65 C 0.4346096127 0.7105519865 0.1407329712 CTE----|_CTE-H[-CTE---][-CTE---][-OAN-H]| 0.0203457254 SP3
H84 H 0.4171089926 0.6212625182 0.1418005735 H-|_H[-CTE---]| 0.0707808211 UNKNOWN
C66 C 0.3817496911 0.7621365592 0.1015803053 CTE----|_CTE-H[-CTE---][-CTE---][-NTR--H]| 0.2165496880 SP3
H85 H 0.2748653193 0.7484941490 0.1020452990 H-|_H[-CTE---]| 0.0301078526 UNKNOWN
C67 C 0.4775337344 0.7025147349 0.0643820018 CTE----|_CTE-H-H[-CTE---][-CTR~~]| -0.1327351900 SP3
H86 H 0.5813417476 0.7226774248 0.0643854280 H-|_H[-CTE---]| 0.0501704717 UNKNOWN
H87 H 0.4903479182 0.6082750367 0.0681602530 H-|_H[-CTE---]| 0.0501704717 UNKNOWN
C68 C 0.4251988416 0.7359327903 0.0248275314 CTR-~~|_CTR[-CTE---][~CTR-~][~CTR-~]| 0.2023935386 SP2
C69 C 0.3662014281 0.6593281683 0.0044098594 CTR-~~|_CTR-H[~CTR-~][~CTR-~]| -0.2235830274 SP2
H88 H 0.3583625034 0.5756104609 0.0177391140 H-|_H[-CTR~~]| 0.1359153176 UNKNOWN
C70 C 0.3181551053 0.6883938759 -0.0324559671 CTR-~~|_CTR-H[~CTR-~][~CTR-~]| -0.1359153176 SP2
H89 H 0.2717436976 0.6281135728 -0.0477651269 H-|_H[-CTR~~]| 0.1359153176 UNKNOWN
C71 C 0.3278171159 0.7956958325 -0.0494569306 CTR-~~|_CTR-H[~CTR-~][~CTR-~]| -0.1359153176 SP2
H90 H 0.2874073637 0.8196415242 -0.0777478352 H-|_H[-CTR~~]| 0.1359153176 UNKNOWN
C72 C 0.3869459208 0.8727327647 -0.0294997199 CTR-~~|_CTR-H[~CTR-~][~CTR-~]| -0.1359153176 SP2
H91 H 0.3967681631 0.9562908187 -0.0426156968 H-|_H[-CTR~~]| 0.1359153176 UNKNOWN
C73 C 0.4357938382 0.8429622429 0.0072438673 CTR-~~|_CTR-H[~CTR-~][~CTR-~]| -0.2235830274 SP2
H92 H 0.4842506249 0.9028774955 0.0220074223 H-|_H[-CTR~~]| 0.1359153176 UNKNOWN
C74 C 0.2492157878 0.9631159540 0.1039289535 CTR--=|_CTR=O[-NTR--H][-OAN-]| 0.5659241224 SP2
O6 O 0.2685466491 1.0710662227 0.1132602009 OAN--|_OAN[-CTE---][-CTR-=]| -0.2639511141 SP3
C75 C 0.1455325231 1.1634591651 0.1160153538 CTE----|_CTE-H-H[-CTR~~][-OAN-]| -0.0655839857 SP3
H93 H 0.0554564872 1.1310431857 0.1310796132 H-|_H[-CTE---]| 0.1082855293 UNKNOWN
H94 H 0.1228793273 1.1915036939 0.0858135702 H-|_H[-CTE---]| 0.1082855293 UNKNOWN
C76 C 0.1781402222 1.2596225244 0.1386058526 CTR-~~|_CTR[-CTE---][~CTR-~][~SAN~]| -0.0495218978 SP2
C77 C 0.2501504798 1.3806665446 0.1866171121 CTR-~~|_CTR-H[~NAN~][~SAN~]| -0.0146347389 SP2
H95 H 0.2890772913 1.4143324355 0.2118497362 H-|_H[-CTR~~]| 0.1754356127 UNKNOWN
C78 C 0.1563424798 1.3755212279 0.1304592651 CTR-~~|_CTR-H[~CTR-~][~NAN~]| 0.2238209685 SP2
H96 H 0.1093324070 1.4149681458 0.1047028060 H-|_H[-CTR~~]| 0.0579746117 UNKNOWN
N8 N 0.1964705570 1.4438473605 0.1577240325 NAN~~|_NAN[~CTR-~][~CTR-~]| -0.4602882664 SP2
S4 S 0.2545805545 1.2346722929 0.1823287675 SAN~~|_SAN[~CTR-~][~CTR-~]| 0.0624399908 SP3
N9 N 0.1576304475 0.6898968785 0.4840234331 NAN~~|_NAN[~CTR-~][~CTR-~]| -0.5473010359 SP2
N10 N 0.4009852601 0.7323750992 0.3922275655 NTR---|_NTR[-CTE---][-CTE---][-CTR-=]| 0.0221306260 SP2
N11 N 0.4342474363 0.8586633261 0.3392183188 NTR---H|_NTR-H[-CTE---][-CTR-=]| -0.4634931766 SP2
H97 H 0.5288799402 0.8641467791 0.3474736327 H-N|_H[-NTR--]| 0.2782037187 UNKNOWN
N12 N 0.3648389612 0.8006103469 0.2514277609 NTR---H|_NTR-H[-CTE---][-CTR-=]| -0.4641630756 SP2
H98 H 0.2620926800 0.8131286136 0.2643232269 H-N|_H[-NTR--]| 0.2782037187 UNKNOWN
N13 N 0.3724626534 0.8870170994 0.1008501833 NTR---H|_NTR-H[-CTE---][-CTR-=]| -0.4594359153 SP2
H99 H 0.4576709403 0.9177354156 0.1065988691 H-N|_H[-NTR--]| 0.2782037187 UNKNOWN
O7 O 0.2189883501 0.8148794934 0.3579189129 O[=DTR]|_O[=CTR--]| -0.5000867963 SP2
O8 O 0.5783627654 0.8458748426 0.2525021712 O[=DTR]|_O[=CTR--]| -0.5056344527 SP2
O9 O 0.5825408304 0.6989096640 0.1390739893 OAN--H|_OAN-H[-CTE---]| -0.5906347981 SP3
H100 H 0.6041392457 0.7771586880 0.1368132065 H-O|_H[-OAN-]| 0.4234947291 UNKNOWN
O10 O 0.1350680648 0.9432893513 0.0990974761 O[=DTR]|_O[=CTR--]| -0.4927113577 SP2
S5 S 0.1716294757 0.8850965946 0.5145623162 SAN~~|_SAN[~CTR-~][~CTR-~]| -0.0990037237 SP3
C83 C 0.1200856331 0.4315881938 0.4401894711 CTE----|_CTE-H-H-H[-CTE---]| -0.0997388575 SP3
H105 H 0.0416195971 0.4532063751 0.4194901509 H-|_H[-CTE---]| 0.0339885397 UNKNOWN
H106 H 0.1042381474 0.5041732290 0.4616598293 H-|_H[-CTE---]| 0.0339885397 UNKNOWN
H107 H 0.2235217512 0.4251476981 0.4223998984 H-|_H[-CTE---]| 0.0339885397 UNKNOWN
C84 C 0.1412152358 0.2160118572 0.4300708252 CTE----|_CTE-H-H-H[-CTE---]| -0.0997388575 SP3
H108 H 0.0660731317 0.2303768040 0.4082054919 H-|_H[-CTE---]| 0.0339885397 UNKNOWN
H109 H 0.2465016004 0.2089102825 0.4136197460 H-|_H[-CTE---]| 0.0339885397 UNKNOWN
H110 H 0.1365209240 0.1336241474 0.4450700444 H-|_H[-CTE---]| 0.0339885397 UNKNOWN
C85 C 0.1091546593 0.3166336045 0.4606141780 CTE----|_CTE-H[-CTE---][-CTE---][-CTR~~]| 0.0556587934 SP3
H111 H 0.0010418731 0.3241042317 0.4756732119 H-|_H[-CTE---]| 0.0376391286 UNKNOWN
C86 C 0.2017852796 0.2893474952 0.4931868914 CTR-~~|_CTR[-CTE---][~NAN~][~SAN~]| 0.3635824243 SP2
C87 C 0.3168688293 0.1882408565 0.5391116567 CTR-~~|_CTR[-CTE---][~CTR-~][~NAN~]| 0.2849105426 SP2
C88 C 0.3510743134 0.2927433326 0.5456629432 CTR-~~|_CTR-H[~CTR-~][~SAN~]| -0.2814232253 SP2
H112 H 0.4163124279 0.3139344901 0.5668515108 H-|_H[-CTR~~]| 0.1949382339 UNKNOWN
C89 C 0.3580530395 0.0785713570 0.5618441748 CTE----|_CTE-H-H[-CTR~~][-NTR--]| -0.1487623963 SP3
H113 H 0.2634800983 0.0510181506 0.5759179624 H-|_H[-CTE---]| 0.0830283419 UNKNOWN
H114 H 0.4164635372 0.0089926572 0.5407555124 H-|_H[-CTE---]| 0.0830283419 UNKNOWN
C90 C 0.5913510203 0.0800657584 0.5804103509 CTE----|_CTE-H-H-H[-NTR--]| -0.3466354402 SP3
H115 H 0.6056244193 0.1122224160 0.5496572091 H-|_H[-CTE---]| 0.1281697202 UNKNOWN
H116 H 0.6389998766 0.1311843667 0.5993498019 H-|_H[-CTE---]| 0.1281697202 UNKNOWN
H117 H 0.6469174212 -0.0110046554 0.5802534244 H-|_H[-CTE---]| 0.1281697202 UNKNOWN
C91 C 0.3843688849 0.0844298848 0.6327879752 CTR--=|_CTR=O[-NTR--H][-NTR--]| 0.4504585534 SP2
C92 C 0.4251312463 0.0567415906 0.7029331432 CTE----|_CTE-H[-CTE---][-CTR-=][-NTR--H]|+ -0.0960662839 SP3
H118 H 0.3234891355 0.0328120013 0.7025373243 H-|_H[-CTE---]| 0.0887883809 UNKNOWN
C93 C 0.5268091903 -0.0464178173 0.7189237306 CTE----|_CTE-H[-CTE---][-CTE---][-CTE---]| 0.1527739277 SP3
H119 H 0.6262531157 -0.0183830003 0.7198002869 H-|_H[-CTE---]| 0.0076747989 UNKNOWN
C94 C 0.5534008692 -0.1524804192 0.6911607233 CTE----|_CTE-H-H-H[-CTE---]| -0.1271370483 SP3
H120 H 0.6228387041 -0.2260416718 0.7031637763 H-|_H[-CTE---]| 0.0339885397 UNKNOWN
H121 H 0.4551852692 -0.1794961195 0.6879302393 H-|_H[-CTE---]| 0.0339885397 UNKNOWN
H122 H 0.6015873429 -0.1347861070 0.6609415883 H-|_H[-CTE---]| 0.0339885397 UNKNOWN
C95 C 0.4712917277 -0.0752031896 0.7619639504 CTE----|_CTE-H-H-H[-CTE---]| -0.1271370483 SP3
H123 H 0.5414170963 -0.1510577608 0.7725568506 H-|_H[-CTE---]| 0.0339885397 UNKNOWN
H124 H 0.4619877598 -0.0025391878 0.7829995508 H-|_H[-CTE---]| 0.0339885397 UNKNOWN
H125 H 0.3673794871 -0.0966659164 0.7631854666 H-|_H[-CTE---]| 0.0339885397 UNKNOWN
C96 C 0.4066659091 0.1626941102 0.7305435695 CTR--=|_CTR=O[-CTE---][-NTR--H]| 0.5071730572 SP2
C97 C 0.2426462366 0.2903235476 0.7810659485 CTE----|_CTE-H[-CTE---][-CTE---][-NTR--H]| 0.1700597176 SP3
H126 H 0.3410130166 0.3165268137 0.7843090471 H-|_H[-CTE---]| 0.0301078526 UNKNOWN
C98 C 0.1346852984 0.3948572569 0.7691925855 CTE----|_CTE-H-H[-CTE---][-CTR~~]| -0.1327351900 SP3
H127 H 0.1008382463 0.4547831166 0.7950652735 H-|_H[-CTE---]| 0.0501704717 UNKNOWN
H128 H 0.0430568573 0.3623237095 0.7628576267 H-|_H[-CTE---]| 0.0501704717 UNKNOWN
C99 C 0.1872950139 0.4602585856 0.7335895531 CTR-~~|_CTR[-CTE---][~CTR-~][~CTR-~]| 0.2023935386 SP2
C100 C 0.2062192045 0.4149563273 0.6942462460 CTR-~~|_CTR-H[~CTR-~][~CTR-~]| -0.2235830274 SP2
H129 H 0.1804862928 0.3313781091 0.6891066064 H-|_H[-CTR~~]| 0.1359153176 UNKNOWN
C101 C 0.2557811956 0.4766713581 0.6616454454 CTR-~~|_CTR-H[~CTR-~][~CTR-~]| -0.1359153176 SP2
H130 H 0.2693647507 0.4402643717 0.6312694793 H-|_H[-CTR~~]| 0.1359153176 UNKNOWN
C102 C 0.2861603141 0.5850646748 0.6678081393 CTR-~~|_CTR-H[~CTR-~][~CTR-~]| -0.1359153176 SP2
H131 H 0.3239994559 0.6336346009 0.6423930276 H-|_H[-CTR~~]| 0.1359153176 UNKNOWN
C103 C 0.2672780829 0.6312073017 0.7067603746 CTR-~~|_CTR-H[~CTR-~][~CTR-~]| -0.1359153176 SP2
H132 H 0.2915295744 0.7154648284 0.7118357521 H-|_H[-CTR~~]| 0.1359153176 UNKNOWN
C104 C 0.2179683437 0.5691791143 0.7392840821 CTR-~~|_CTR-H[~CTR-~][~CTR-~]| -0.2235830274 SP2
H133 H 0.2012631053 0.6057393026 0.7696807462 H-|_H[-CTR~~]| 0.1359153176 UNKNOWN
C105 C 0.1889729607 0.2362048525 0.8204968924 CTE----|_CTE-H-H[-CTE---][-CTE---]| 0.1276542023 SP3
H134 H 0.2501621189 0.1471119280 0.8212435968 H-|_H[-CTE---]| -0.0181395754 UNKNOWN
H135 H 0.0799073608 0.2299434441 0.8196752378 H-|_H[-CTE---]| -0.0181395754 UNKNOWN
C106 C 0.2047439624 0.3004632431 0.8583156765 CTE----|_CTE-H[-CTE---][-CTE---][-OAN-H]| 0.0203457254 SP3
H136 H 0.1505002514 0.3916590081 0.8580564363 H-|_H[-CTE---]| 0.0707808211 UNKNOWN
C107 C 0.1402040489 0.2498682910 0.8976463890 CTE----|_CTE-H[-CTE---][-CTE---][-NTR--H]| 0.2165496880 SP3
H137 H 0.0263488461 0.2754033345 0.8992834056 H-|_H[-CTE---]| 0.0301078526 UNKNOWN
C108 C 0.1837387270 0.2979808556 0.9354023531 CTE----|_CTE-H-H[-CTE---][-CTR~~]| -0.1327351900 SP3
H138 H 0.2925661051 0.2563830985 0.9380245041 H-|_H[-CTE---]| 0.0501704717 UNKNOWN
H139 H 0.1814545953 0.3905320860 0.9304697471 H-|_H[-CTE---]| 0.0501704717 UNKNOWN
C109 C 0.0895774497 0.2808654007 0.9732879536 CTR-~~|_CTR[-CTE---][~CTR-~][~CTR-~]| 0.2023935386 SP2
C110 C 0.1034517647 0.1729119990 0.9922291440 CTR-~~|_CTR-H[~CTR-~][~CTR-~]| -0.2235830274 SP2
H140 H 0.1873357143 0.1012959667 0.9803980420 H-|_H[-CTR~~]| 0.1359153176 UNKNOWN
C111 C 0.0117170906 0.1562446015 1.0262166099 CTR-~~|_CTR-H[~CTR-~][~CTR-~]| -0.1359153176 SP2
H141 H 0.0233667375 0.0719287286 1.0405335183 H-|_H[-CTR~~]| 0.1359153176 UNKNOWN
C112 C -0.0945360296 0.2478951546 1.0422476408 CTR-~~|_CTR-H[~CTR-~][~CTR-~]| -0.1359153176 SP2
H142 H -0.1662589316 0.2343176107 1.0686215599 H-|_H[-CTR~~]| 0.1359153176 UNKNOWN
C113 C -0.1082172253 0.3561302382 1.0241095620 CTR-~~|_CTR-H[~CTR-~][~CTR-~]| -0.1359153176 SP2
H143 H -0.1915972206 0.4275616787 1.0364482782 H-|_H[-CTR~~]| 0.1359153176 UNKNOWN
C114 C -0.0170586096 0.3723765317 0.9898369289 CTR-~~|_CTR-H[~CTR-~][~CTR-~]| -0.2235830274 SP2
H144 H -0.0283888417 0.4571514881 0.9756969884 H-|_H[-CTR~~]| 0.1359153176 UNKNOWN
C115 C 0.0939610518 0.0590883831 0.8826021299 CTR--=|_CTR=O[-NTR--H][-OAN-]| 0.5659241224 SP2
O11 O 0.1630862666 -0.0516914769 0.8743945814 OAN--|_OAN[-CTE---][-CTR-=]| -0.2639511141 SP3
C116 C 0.0843916389 -0.1244536846 0.8558660126 CTE----|_CTE-H-H[-CTR~~][-OAN-]| -0.0655839857 SP3
H145 H -0.0234103478 -0.1091918859 0.8709865207 H-|_H[-CTE---]| 0.1082855293 UNKNOWN
H146 H 0.0826785299 -0.0992189384 0.8242239097 H-|_H[-CTE---]| 0.1082855293 UNKNOWN
C117 C 0.1545024432 -0.2465238799 0.8607639246 CTR-~~|_CTR[-CTE---][~CTR-~][~SAN~]| -0.0495218978 SP2
C118 C 0.3080798444 -0.4366256965 0.8607996179 CTR-~~|_CTR-H[~NAN~][~SAN~]| -0.0146347389 SP2
H147 H 0.3888890447 -0.5146013752 0.8546908029 H-|_H[-CTR~~]| 0.1754356127 UNKNOWN
C119 C 0.1093559862 -0.3250770338 0.8871873889 CTR-~~|_CTR-H[~CTR-~][~NAN~]| 0.2238209685 SP2
H148 H 0.0120420325 -0.3063361566 0.9077572251 H-|_H[-CTR~~]| 0.0579746117 UNKNOWN
N15 N 0.1955660483 -0.4320945738 0.8870288633 NAN~~|_NAN[~CTR-~][~CTR-~]| -0.4602882664 SP2
S7 S 0.3150861177 -0.3102739794 0.8345741329 SAN~~|_SAN[~CTR-~][~CTR-~]| 0.0624399908 SP3
N16 N 0.2341594502 0.1869763571 0.5092916616 NAN~~|_NAN[~CTR-~][~CTR-~]| -0.5473010359 SP2
N17 N 0.4418986192 0.0919394948 0.5932683691 NTR---|_NTR[-CTE---][-CTE---][-CTR-=]| 0.0221306260 SP2
N18 N 0.4714389287 0.0834813798 0.6615216784 NTR---H|_NTR-H[-CTE---][-CTR-=]| -0.4634931766 SP2
H149 H 0.5642353143 0.1102121099 0.6555633974 H-N|_H[-NTR--]| 0.2782037187 UNKNOWN
N19 N 0.2766071127 0.2007945749 0.7495908888 NTR---H|_NTR-H[-CTE---][-CTR-=]| -0.4641630756 SP2
H150 H 0.1953779858 0.1640145892 0.7437347364 H-N|_H[-NTR--]| 0.2782037187 UNKNOWN
N20 N 0.1753832849 0.1227872148 0.8969882098 NTR---H|_NTR-H[-CTE---][-CTR-=]| -0.4594359153 SP2
H151 H 0.2793675866 0.0852139108 0.8952653299 H-N|_H[-NTR--]| 0.2782037187 UNKNOWN
O12 O 0.2593586801 0.0766188408 0.6417827448 O[=DTR]|_O[=CTR--]| -0.5000867963 SP2
O13 O 0.5075573970 0.2065163992 0.7355487129 O[=DTR]|_O[=CTR--]| -0.5056344527 SP2
O14 O 0.3483928086 0.3038606605 0.8590675786 OAN--H|_OAN-H[-CTE---]| -0.5906347981 SP3
H152 H 0.3980335696 0.2240220998 0.8634063264 H-O|_H[-OAN-]| 0.4234947291 UNKNOWN
O15 O -0.0302160535 0.0934331075 0.8774762890 O[=DTR]|_O[=CTR--]| -0.4927113577 SP2
S8 S 0.2747574014 0.3945348554 0.5137937485 SAN~~|_SAN[~CTR-~][~CTR-~]| -0.0990037237 SP3
C124 C 0.4683594079 0.5836477977 0.5521815505 CTE----|_CTE-H-H-H[-CTE---]| -0.0997388575 SP3
H157 H 0.4114265343 0.5603853154 0.5804794322 H-|_H[-CTE---]| 0.0339885397 UNKNOWN
H158 H 0.3916457300 0.6272624663 0.5331072377 H-|_H[-CTE---]| 0.0339885397 UNKNOWN
H159 H 0.5287771893 0.5035374159 0.5371173866 H-|_H[-CTE---]| 0.0339885397 UNKNOWN
C125 C 0.5651611045 0.6644227351 0.5608767157 CTE----|_CTE-H[-CTE---][-CTE---][-CTR~~]| 0.0556587934 SP3
H160 H 0.6427306431 0.6161355208 0.5790685225 H-|_H[-CTE---]| 0.0376391286 UNKNOWN
C126 C 0.4851727691 0.7730555983 0.5845665112 CTE----|_CTE-H-H-H[-CTE---]| -0.0997388575 SP3
H161 H 0.4388997757 0.7493315305 0.6142549117 H-|_H[-CTE---]| 0.0339885397 UNKNOWN
H162 H 0.5538698330 0.8323060822 0.5892011600 H-|_H[-CTE---]| 0.0339885397 UNKNOWN
H163 H 0.4011140934 0.8199524026 0.5685780955 H-|_H[-CTE---]| 0.0339885397 UNKNOWN
C127 C 0.6451683082 0.6947940090 0.5221640341 CTR-~~|_CTR[-CTE---][~NAN~][~SAN~]| 0.3635824243 SP2
C128 C 0.8060714904 0.6924914086 0.4598368697 CTR-~~|_CTR-H[~CTR-~][~SAN~]| -0.2814232253 SP2
H164 H 0.8873410353 0.6723458466 0.4343315333 H-|_H[-CTR~~]| 0.1949382339 UNKNOWN
C129 C 0.7157148489 0.7958661643 0.4698810652 CTR-~~|_CTR[-CTE---][~CTR-~][~NAN~]| 0.2849105426 SP2
C130 C 0.7065486200 0.9055969128 0.4462435213 CTE----|_CTE-H-H[-CTR~~][-NTR--]| -0.1487623963 SP3
H165 H 0.6094566536 0.9244645141 0.4325397537 H-|_H[-CTE---]| 0.0830283419 UNKNOWN
H166 H 0.7025648860 0.9777490546 0.4671508949 H-|_H[-CTE---]| 0.0830283419 UNKNOWN
C131 C 0.9619290216 0.8960159770 0.4241063841 CTE----|_CTE-H-H-H[-NTR--]| -0.3466354402 SP3
H167 H 0.9585796185 0.8889600367 0.4567538963 H-|_H[-CTE---]| 0.1281697202 UNKNOWN
H168 H 1.0374499934 0.8212375760 0.4101420179 H-|_H[-CTE---]| 0.1281697202 UNKNOWN
H169 H 1.0006008173 0.9743646463 0.4145117768 H-|_H[-CTE---]| 0.1281697202 UNKNOWN
C132 C 0.7936212971 0.9081610033 0.3747167389 CTR--=|_CTR=O[-NTR--H][-NTR--]| 0.4504585534 SP2
C133 C 0.8851133792 0.9348327103 0.3046137660 CTE----|_CTE-H[-CTE---][-CTR-=][-NTR--H]|+ -0.0960662839 SP3
H170 H 0.7715564706 0.9531717441 0.3042924661 H-|_H[-CTE---]| 0.0887883809 UNKNOWN
C134 C 0.9390087421 1.0471921324 0.2944542339 CTE----|_CTE-H[-CTE---][-CTE---][-CTE---]| 0.1527739277 SP3
H171 H 1.0519723545 1.0280017025 0.2967054032 H-|_H[-CTE---]| 0.0076747989 UNKNOWN
C135 C 0.9189003532 1.0844229230 0.2512941786 CTE----|_CTE-H-H-H[-CTE---]| -0.1271370483 SP3
H172 H 0.9559677596 1.1651306189 0.2446571092 H-|_H[-CTE---]| 0.0339885397 UNKNOWN
H173 H 0.9767344895 1.0182127376 0.2290891337 H-|_H[-CTE---]| 0.0339885397 UNKNOWN
H174 H 0.8075422069 1.1004372988 0.2473506408 H-|_H[-CTE---]| 0.0339885397 UNKNOWN
C136 C 0.8652718906 1.1430965681 0.3249418952 CTE----|_CTE-H-H-H[-CTE---]| -0.1271370483 SP3
H175 H 0.9001141397 1.2242973242 0.3177620959 H-|_H[-CTE---]| 0.0339885397 UNKNOWN
H176 H 0.7513486677 1.1593367597 0.3250296372 H-|_H[-CTE---]| 0.0339885397 UNKNOWN
H177 H 0.8865463947 1.1192975953 0.3556104616 H-|_H[-CTE---]| 0.0339885397 UNKNOWN
C137 C 0.9535765753 0.8366498071 0.2744138359 CTR--=|_CTR=O[-CTE---][-NTR--H]| 0.5071730572 SP2
C138 C 0.9057155102 0.7035866407 0.2238079525 CTE----|_CTE-H[-CTE---][-CTE---][-NTR--H]| 0.1700597176 SP3
H178 H 1.0196529502 0.6758798587 0.2218754238 H-|_H[-CTE---]| 0.0301078526 UNKNOWN
C139 C 0.8349251273 0.6010961562 0.2363585072 CTE----|_CTE-H-H[-CTE---][-CTR~~]| -0.1327351900 SP3
H179 H 0.7222691636 0.6356077758 0.2441791155 H-|_H[-CTE---]| 0.0501704717 UNKNOWN
H180 H 0.8483801748 0.5417768581 0.2104799444 H-|_H[-CTE---]| 0.0501704717 UNKNOWN
C140 C 0.8951715095 0.5356711628 0.2709588842 CTR-~~|_CTR[-CTE---][~CTR-~][~CTR-~]| 0.2023935386 SP2
C141 C 0.9928378440 0.4311562919 0.2635881669 CTR-~~|_CTR-H[~CTR-~][~CTR-~]| -0.2235830274 SP2
H181 H 1.0154066189 0.3952339606 0.2330612225 H-|_H[-CTR~~]| 0.1359153176 UNKNOWN
C142 C 1.0604525297 0.3739435705 0.2943930509 CTR-~~|_CTR-H[~CTR-~][~CTR-~]| -0.1359153176 SP2
H182 H 1.1383018576 0.2939546938 0.2879996464 H-|_H[-CTR~~]| 0.1359153176 UNKNOWN
C143 C 1.0290983106 0.4196320839 0.3335340791 CTR-~~|_CTR-H[~CTR-~][~CTR-~]| -0.1359153176 SP2
H183 H 1.0829655939 0.3753814896 0.3574508153 H-|_H[-CTR~~]| 0.1359153176 UNKNOWN
C144 C 0.9286164514 0.5217964040 0.3415618987 CTR-~~|_CTR-H[~CTR-~][~CTR-~]| -0.1359153176 SP2
H184 H 0.9016880198 0.5575064018 0.3721281007 H-|_H[-CTR~~]| 0.1359153176 UNKNOWN
C145 C 0.8621077139 0.5793253588 0.3105775244 CTR-~~|_CTR-H[~CTR-~][~CTR-~]| -0.2235830274 SP2
H185 H 0.7843233467 0.6592233851 0.3170741058 H-|_H[-CTR~~]| 0.1359153176 UNKNOWN
C146 C 0.8686368811 0.7550307067 0.1834084526 CTE----|_CTE-H-H[-CTE---][-CTE---]| 0.1276542023 SP3
H186 H 0.8958096055 0.8408507393 0.1814848284 H-|_H[-CTE---]| -0.0181395754 UNKNOWN
H187 H 0.7551302884 0.7679754075 0.1833948182 H-|_H[-CTE---]| -0.0181395754 UNKNOWN
C147 C 0.9479617209 0.6846586839 0.1463493657 CTE----|_CTE-H[-CTE---][-CTE---][-OAN-H]| 0.0203457254 SP3
H188 H 0.9264847044 0.5963874512 0.1473560539 H-|_H[-CTE---]| 0.0707808211 UNKNOWN
C148 C 0.8980094234 0.7395004687 0.1069224311 CTE----|_CTE-H[-CTE---][-CTE---][-NTR--H]| 0.2165496880 SP3
H189 H 0.7942627117 0.7217331166 0.1052325113 H-|_H[-CTE---]| 0.0301078526 UNKNOWN
C149 C 0.9960794609 0.6870614576 0.0690244041 CTE----|_CTE-H-H[-CTE---][-CTR~~]| -0.1327351900 SP3
H190 H 1.1017092645 0.7001724615 0.0711651055 H-|_H[-CTE---]| 0.0501704717 UNKNOWN
H191 H 1.0011057725 0.5929904248 0.0690840003 H-|_H[-CTE---]| 0.0501704717 UNKNOWN
C150 C 0.9463471196 0.7387192562 0.0308735041 CTR-~~|_CTR[-CTE---][~CTR-~][~CTR-~]| 0.2023935386 SP2
C151 C 0.8419325984 0.6991660652 0.0139273200 CTR-~~|_CTR-H[~CTR-~][~CTR-~]| -0.2235830274 SP2
H192 H 0.8008840231 0.6265715066 0.0275850784 H-|_H[-CTR~~]| 0.1359153176 UNKNOWN
C152 C 0.7891316596 0.7518586318 -0.0198947326 CTR-~~|_CTR-H[~CTR-~][~CTR-~]| -0.1359153176 SP2
H193 H 0.7065967955 0.7209145026 -0.0322560867 H-|_H[-CTR~~]| 0.1359153176 UNKNOWN
C153 C 0.8407240776 0.8452176171 -0.0374475442 CTR-~~|_CTR-H[~CTR-~][~CTR-~]| -0.1359153176 SP2
H194 H 0.7977411903 0.8869628536 -0.0635012847 H-|_H[-CTR~~]| 0.1359153176 UNKNOWN
C154 C 0.9467128431 0.8839353795 -0.0212942432 CTR-~~|_CTR-H[~CTR-~][~CTR-~]| -0.1359153176 SP2
H195 H 0.9893917921 0.9556037089 -0.0350242623 H-|_H[-CTR~~]| 0.1359153176 UNKNOWN
C155 C 0.9988787148 0.8311724311 0.0126237335 CTR-~~|_CTR-H[~CTR-~][~CTR-~]| -0.2235830274 SP2
H196 H 1.0821302920 0.8611605302 0.0250594842 H-|_H[-CTR~~]| 0.1359153176 UNKNOWN
C156 C 0.7585399121 0.9376349503 0.1184126524 CTR--=|_CTR=O[-NTR--H][-OAN-]| 0.5659241224 SP2
C157 C 0.6494891613 1.1263347490 0.1429696898 CTE----|_CTE-H-H[-CTR~~][-OAN-]| -0.0655839857 SP3
H197 H 0.6222602154 1.0908269885 0.1727821305 H-|_H[-CTE---]| 0.1082855293 UNKNOWN
H198 H 0.5615030326 1.1299807751 0.1258756313 H-|_H[-CTE---]| 0.1082855293 UNKNOWN
C158 C 0.6852305372 1.2421180048 0.1463976775 CTR-~~|_CTR[-CTE---][~CTR-~][~SAN~]| -0.0495218978 SP2
C159 C 0.7117764261 1.4428495623 0.1409898058 CTR-~~|_CTR-H[~NAN~][~SAN~]| -0.0146347389 SP2
H199 H 0.6963114699 1.5358207890 0.1357902709 H-|_H[-CTR~~]| 0.1754356127 UNKNOWN
C160 C 0.7875946636 1.2712731276 0.1659665762 CTR-~~|_CTR-H[~CTR-~][~NAN~]| 0.2238209685 SP2
H200 H 0.8547902901 1.2108680642 0.1833625533 H-|_H[-CTR~~]| 0.0579746117 UNKNOWN
N22 N 0.8028255153 1.3839153202 0.1628107592 NAN~~|_NAN[~CTR-~][~CTR-~]| -0.4602882664 SP2
S10 S 0.6034536252 1.3634570227 0.1228362325 SAN~~|_SAN[~CTR-~][~CTR-~]| 0.0624399908 SP3
N23 N 0.6263114558 0.7965276003 0.5052037009 NAN~~|_NAN[~CTR-~][~CTR-~]| -0.5473010359 SP2
N24 N 0.8216140689 0.9007713581 0.4138857916 NTR---|_NTR[-CTE---][-CTE---][-CTR-=]| 0.0221306260 SP2
N25 N 0.9063571628 0.8965974749 0.3452646789 NTR---H|_NTR-H[-CTE---][-CTR-=]| -0.4634931766 SP2
H201 H 1.0070627526 0.8763988244 0.3516244839 H-N|_H[-NTR--]| 0.2782037187 UNKNOWN
N26 N 0.8639557815 0.7949298558 0.2547239421 NTR---H|_NTR-H[-CTE---][-CTR-=]| -0.4641630756 SP2
H202 H 0.7583013523 0.8291393407 0.2604210932 H-N|_H[-NTR--]| 0.2782037187 UNKNOWN
N27 N 0.8816691131 0.8654700697 0.1076401104 NTR---H|_NTR-H[-CTE---][-CTR-=]| -0.4594359153 SP2
H203 H 0.9703938384 0.8987840233 0.1063223187 H-N|_H[-NTR--]| 0.2782037187 UNKNOWN
O16 O 0.6709053156 0.9255825359 0.3664925883 O[=DTR]|_O[=CTR--]| -0.5000867963 SP2
O17 O 1.0824098669 0.8003892758 0.2691588195 O[=DTR]|_O[=CTR--]| -0.5056344527 SP2
O18 O 1.0945678533 0.6780011942 0.1453297225 OAN--H|_OAN-H[-CTE---]| -0.5906347981 SP3
H204 H 1.1380239028 0.5969979242 0.1513486276 H-O|_H[-OAN-]| 0.4234947291 UNKNOWN
O19 O 0.6416158749 0.9114683960 0.1242347061 O[=DTR]|_O[=CTR--]| -0.4927113577 SP2
O20 O 0.7737531119 1.0490090830 0.1226810559 OAN--|_OAN[-CTE---][-CTR-=]| -0.2639511141 SP3
S11 S 0.7767916037 0.5904454218 0.4951894262 SAN~~|_SAN[~CTR-~][~CTR-~]| -0.0990037237 SP3
#END
