# Supplementary material for: Predicting the ritonavir crisis by revisiting the polymorph landscape with crystal structure prediction and form 4 structure solution
Source: Commun Chem. 2025 Dec 22;8:404. doi: 10.1038/s42004-025-01814-6 (PMC12722319; doi:10.1038/s42004-025-01814-6)
Supplement: Supplementary file 4 — Supplementary Dataset 1, containing the .cif of the optimized predicted crystal structures [file 42004_2025_1814_MOESM4_ESM.zip › key_structures/CSP_structure_rank_24.cif]

#############################################
# Avant-garde Materials Simulation           
#############################################

data_structure_000015
_cell_length_a 9.9013297657
_cell_length_b 18.5984567275
_cell_length_c 20.5900192431
_cell_angle_alpha 90.0000000000
_cell_angle_beta 90.0000000000
_cell_angle_gamma 90.0000000000
_cell_volume 3791.6407848501
_exptl_crystal_density_diffrn 1.2629625507
_total_energy -7369777.0528281396
_electrostatic_energy 0.0000000000
_vdw_energy -525.6203514428
_bond_energy 0.0000000000
_angle_energy 0.0000000000
_stretch_bend_coupling_energy 0.0000000000
_torsion_energy 0.0000000000
_inversion_energy 0.0000000000
_last_operation minimize_crystal_energy
_last_operation_comment none
_symmetry_cell_setting orthorhombic
_symmetry_space_group_name_H-M 'P 2_1 2_1 2_1'
_symmetry_Int_Tables_number 19
loop_
_symmetry_equiv_pos_site_id
_symmetry_equiv_pos_as_xyz
1 x,y,z
2 -x+1/2,-y,z+1/2
3 -x,y+1/2,-z+1/2
4 x+1/2,-y+1/2,-z
loop_
_atom_site_label
_atom_site_type_symbol
_atom_site_fract_x
_atom_site_fract_y
_atom_site_fract_z
_atom_site_fftype
_atom_site_charge
_atom_site_hybridization
S0_0 S 0.5349852157 0.7948960199 0.8718235251 S2 -0.0990037238 SP3
C3_0 C 0.5418462857 0.7064552100 0.8420186793 C3 0.3635824246 SP2
C4_0 C 0.5473228020 0.7623350223 0.9498222112 C3 -0.2814232254 SP2
N0_0 N 0.5535927856 0.6577283638 0.8877493312 N -0.5473010360 SP2
C1_0 C 0.5352526385 0.6924353087 0.7699801938 C4 0.0556587934 SP3
H11_0 H 0.5493033197 0.7981193603 0.9915270221 H 0.1949382340 UNKNOWN
C5_0 C 0.5581187161 0.6885963370 0.9487679333 C3 0.2849105427 SP2
C0_0 C 0.3981233219 0.6600055464 0.7509207448 C4 -0.0997388574 SP3
H7_0 H 0.5447143131 0.7449755004 0.7455763187 H 0.0376391286 UNKNOWN
C2_0 C 0.6537561982 0.6447405650 0.7486405223 C4 -0.0997388574 SP3
C6_0 C 0.5885624368 0.6445691162 1.0081054348 C4 -0.1487623963 SP3
H4_0 H 0.3146809232 0.6955390019 0.7652203770 H 0.0339885397 UNKNOWN
H5_0 H 0.3828501306 0.6076136488 0.7743535057 H 0.0339885397 UNKNOWN
H6_0 H 0.3929148923 0.6522080975 0.6980779275 H 0.0339885397 UNKNOWN
H8_0 H 0.6550392093 0.5944300157 0.7765005506 H 0.0339885397 UNKNOWN
H9_0 H 0.7511231879 0.6715394019 0.7566460074 H 0.0339885397 UNKNOWN
H10_0 H 0.6455384882 0.6311640860 0.6968176414 H 0.0339885397 UNKNOWN
N1_0 N 0.4815522038 0.5953635794 1.0293148342 N 0.0221306260 SP2
H12_0 H 0.6779206443 0.6113087980 0.9987993350 H 0.0830283419 UNKNOWN
H13_0 H 0.6135319236 0.6819428138 1.0478447781 H 0.0830283419 UNKNOWN
C7_0 C 0.3632502533 0.6278925415 1.0594415136 C4 -0.3466354395 SP3
C8_0 C 0.5203759655 0.5254848271 1.0432613487 C3 0.4504585531 SP2
H14_0 H 0.3756301156 0.6361189123 1.1122548338 H 0.1281697200 UNKNOWN
H15_0 H 0.2728837186 0.5949507498 1.0513671302 H 0.1281697200 UNKNOWN
H16_0 H 0.3450601943 0.6802050951 1.0364873095 H 0.1281697200 UNKNOWN
O0_0 O 0.6285423085 0.5007877560 1.0205067196 O1 -0.5000867960 SP2
N2_0 N 0.4375438046 0.4860430495 1.0822968842 N -0.4634931766 SP2
H1_0 H 0.3488680376 0.5056429582 1.1011635952 H 0.2782037190 UNKNOWN
C9_0 C 0.4692629387 0.4114980548 1.0978559863 C4 -0.0960662838 SP3
H17_0 H 0.5794456624 0.4051599929 1.0944859299 H 0.0887883809 UNKNOWN
C10_0 C 0.4255905109 0.3924692084 1.1680067928 C4 0.1527739273 SP3
C13_0 C 0.3994677342 0.3610135955 1.0492913369 C3 0.5071730574 SP2
H18_0 H 0.3154620252 0.3999753183 1.1704942950 H 0.0076747989 UNKNOWN
C11_0 C 0.4918768591 0.4431785735 1.2170408909 C4 -0.1271370482 SP3
C12_0 C 0.4578626335 0.3137251713 1.1834286086 C4 -0.1271370482 SP3
O1_0 O 0.2752818244 0.3648031526 1.0401007086 O1 -0.5056344530 SP2
N3_0 N 0.4796638302 0.3116404455 1.0207947456 N -0.4641630755 SP2
H19_0 H 0.4600807805 0.4990427300 1.2095973356 H 0.0339885397 UNKNOWN
H20_0 H 0.6027073235 0.4413981856 1.2133420196 H 0.0339885397 UNKNOWN
H21_0 H 0.4646399793 0.4278172891 1.2668868276 H 0.0339885397 UNKNOWN
H22_0 H 0.4009329585 0.2759087747 1.1529345198 H 0.0339885397 UNKNOWN
H23_0 H 0.4326737153 0.3023524753 1.2343588977 H 0.0339885397 UNKNOWN
H24_0 H 0.5662138748 0.3023512415 1.1767451754 H 0.0339885397 UNKNOWN
H2_0 H 0.5824543827 0.3187560937 1.0241275121 H 0.2782037190 UNKNOWN
C14_0 C 0.4287491013 0.2570105496 0.9758851738 C4 0.1700597173 SP3
H25_0 H 0.3182994966 0.2628922565 0.9765651273 H 0.0301078526 UNKNOWN
C15_0 C 0.4814956280 0.2720762351 0.9065778545 C4 -0.1327351901 SP3
C22_0 C 0.4681401068 0.1817807079 1.0002780914 C4 0.1276542024 SP3
H26_0 H 0.5925916223 0.2751419387 0.9081431454 H 0.0501704717 UNKNOWN
H27_0 H 0.4554813222 0.2256727809 0.8759351250 H 0.0501704717 UNKNOWN
C16_0 C 0.4221649515 0.3395996111 0.8779422120 C3 0.2023935386 SP2
H33_0 H 0.5765576488 0.1732601942 0.9916527476 H -0.0181395754 UNKNOWN
H34_0 H 0.4510704379 0.1797934710 1.0530504440 H -0.0181395754 UNKNOWN
C23_0 C 0.3862375564 0.1210297519 0.9695519700 C4 0.0203457255 SP3
C17_0 C 0.4834057393 0.4066921999 0.8880862084 C3 -0.2235830278 SP2
C21_0 C 0.2994322653 0.3371137784 0.8438490331 C3 -0.2235830278 SP2
O2_0 O 0.2509570598 0.1256822487 0.9941104732 O2 -0.5906347980 SP3
H35_0 H 0.3848559480 0.1270079999 0.9159908510 H 0.0707808211 UNKNOWN
C24_0 C 0.4464761683 0.0450675245 0.9824502944 C4 0.2165496877 SP3
H28_0 H 0.5781842786 0.4094387074 0.9150041049 H 0.1359153180 UNKNOWN
C18_0 C 0.4241446078 0.4697509971 0.8645183424 C3 -0.1359153180 SP2
C20_0 C 0.2404757853 0.3997824805 0.8195385583 C3 -0.1359153180 SP2
H32_0 H 0.2489030684 0.2853917411 0.8368745599 H 0.1359153180 UNKNOWN
H0_0 H 0.2045684617 0.0788792160 0.9858191225 H 0.4234947290 UNKNOWN
N4_0 N 0.5671512195 0.0325135243 0.9430739825 N -0.4594359152 SP2
H36_0 H 0.3699406416 0.0058616261 0.9670386651 H 0.0301078526 UNKNOWN
C25_0 C 0.4788334005 0.0330943403 1.0548228499 C4 -0.1327351901 SP3
H29_0 H 0.4721780080 0.5217156047 0.8738396762 H 0.1359153180 UNKNOWN
C19_0 C 0.3033008125 0.4661401106 0.8295209753 C3 -0.1359153180 SP2
H31_0 H 0.1439000178 0.3976330803 0.7942241378 H 0.1359153180 UNKNOWN
H3_0 H 0.6536191238 0.0613590173 0.9540169686 H 0.2782037190 UNKNOWN
C32_0 C 0.5704647043 0.0028850431 0.8830789994 C3 0.5659241222 SP2
H37_0 H 0.5679847727 0.0651950028 1.0681752237 H 0.0501704717 UNKNOWN
H38_0 H 0.3940110987 0.0547366809 1.0831363552 H 0.0501704717 UNKNOWN
C26_0 C 0.5027874281 -0.0442111173 1.0737045819 C3 0.2023935386 SP2
H30_0 H 0.2564993750 0.5147619345 0.8104160576 H 0.1359153180 UNKNOWN
O3_0 O 0.6751296920 -0.0075524411 0.8516057541 O1 -0.4927113580 SP2
O4_0 O 0.4449404836 -0.0154590210 0.8599469365 O2 -0.2639511140 SP3
C27_0 C 0.3953298523 -0.0884969332 1.0933253595 C3 -0.2235830278 SP2
C31_0 C 0.6339142717 -0.0730315974 1.0742695980 C3 -0.2235830278 SP2
C33_0 C 0.4472186307 -0.0442995273 0.7944252196 C4 -0.0655839846 SP3
H39_0 H 0.2922567801 -0.0674965199 1.0928985218 H 0.1359153180 UNKNOWN
C28_0 C 0.4185876174 -0.1588022958 1.1145448349 C3 -0.1359153180 SP2
C30_0 C 0.6582187178 -0.1428902546 1.0964072628 C3 -0.1359153180 SP2
H43_0 H 0.7185871361 -0.0393639147 1.0593174640 H 0.1359153180 UNKNOWN
H44_0 H 0.5259274856 -0.0857800226 0.7910697512 H 0.1082855290 UNKNOWN
H45_0 H 0.4750591998 -0.0017198607 0.7600632199 H 0.1082855290 UNKNOWN
C34_0 C 0.3111708342 -0.0729243550 0.7776903433 C3 -0.0495218978 SP2
H40_0 H 0.3335292772 -0.1920767862 1.1297625822 H 0.1359153180 UNKNOWN
C29_0 C 0.5503802239 -0.1856623965 1.1171669311 C3 -0.1359153180 SP2
H42_0 H 0.7614500380 -0.1634397805 1.0979368881 H 0.1359153180 UNKNOWN
S1_0 S 0.2179693491 -0.1279892716 0.8292016388 S2 0.0624399908 SP3
C35_0 C 0.2433421510 -0.0666400606 0.7196217926 C3 0.2238209688 SP2
H41_0 H 0.5694316999 -0.2398270276 1.1352901754 H 0.1359153180 UNKNOWN
C36_0 C 0.0978083368 -0.1379363849 0.7681366626 C3 -0.0146347389 SP2
N5_0 N 0.1239675555 -0.1035856622 0.7140821550 N -0.4602882670 SP2
H46_0 H 0.2799018753 -0.0350474706 0.6787413094 H 0.0579746117 UNKNOWN
H47_0 H 0.0077029976 -0.1703005290 0.7763139575 H 0.1754356130 UNKNOWN
#END
