# Supplementary material for: Predicting the ritonavir crisis by revisiting the polymorph landscape with crystal structure prediction and form 4 structure solution
Source: Commun Chem. 2025 Dec 22;8:404. doi: 10.1038/s42004-025-01814-6 (PMC12722319; doi:10.1038/s42004-025-01814-6)
Supplement: Supplementary file 4 — Supplementary Dataset 1, containing the .cif of the optimized predicted crystal structures [file 42004_2025_1814_MOESM4_ESM.zip › key_structures/CSP_structure_rank_25.cif]

#############################################
# Avant-garde Materials Simulation           
#############################################

data_structure_000021
_cell_length_a 9.7817924428
_cell_length_b 13.8473055842
_cell_length_c 27.6627348825
_cell_angle_alpha 90.0000000000
_cell_angle_beta 90.0000000000
_cell_angle_gamma 90.0000000000
_cell_volume 3746.9580796179
_exptl_crystal_density_diffrn 1.2780234567
_total_energy -7369778.6214756481
_electrostatic_energy 0.0000000000
_vdw_energy -533.6876913387
_bond_energy 0.0000000000
_angle_energy 0.0000000000
_stretch_bend_coupling_energy 0.0000000000
_torsion_energy 0.0000000000
_inversion_energy 0.0000000000
_last_operation minimize_crystal_energy
_last_operation_comment none
_symmetry_cell_setting orthorhombic
_symmetry_space_group_name_H-M 'P 2_1 2_1 2_1'
_symmetry_Int_Tables_number 19
loop_
_symmetry_equiv_pos_site_id
_symmetry_equiv_pos_as_xyz
1 x,y,z
2 -x+1/2,-y,z+1/2
3 -x,y+1/2,-z+1/2
4 x+1/2,-y+1/2,-z
loop_
_atom_site_label
_atom_site_type_symbol
_atom_site_fract_x
_atom_site_fract_y
_atom_site_fract_z
_atom_site_fftype
_atom_site_charge
_atom_site_hybridization
S0_0 S 1.0096872620 0.5784235228 0.3232003012 S2 -0.0990037238 SP3
C3_0 C 0.9807297541 0.6282420914 0.3812978855 C3 0.3635824246 SP2
C4_0 C 1.1142588949 0.6753199207 0.3097012850 C3 -0.2814232254 SP2
N0_0 N 1.0452009037 0.7097784965 0.3883532879 N -0.5473010360 SP2
C1_0 C 0.8919031690 0.5765536567 0.4175587231 C4 0.0556587934 SP3
H11_0 H 1.1652568434 0.6801012259 0.2748610905 H 0.1949382340 UNKNOWN
C5_0 C 1.1204618163 0.7373638270 0.3483953232 C3 0.2849105427 SP2
C0_0 C 0.8616649350 0.6417330007 0.4608780377 C4 -0.0997388574 SP3
H7_0 H 0.7938867843 0.5602679397 0.3994866913 H 0.0376391286 UNKNOWN
C2_0 C 0.9576615800 0.4804454199 0.4330569844 C4 -0.0997388574 SP3
C6_0 C 1.2037812279 0.8281944283 0.3492984811 C4 -0.1487623963 SP3
H4_0 H 0.8078940693 0.7072556106 0.4492349706 H 0.0339885397 UNKNOWN
H5_0 H 0.9568972325 0.6634452980 0.4789152619 H 0.0339885397 UNKNOWN
H6_0 H 0.7967634853 0.6031924978 0.4868588168 H 0.0339885397 UNKNOWN
H8_0 H 0.8952183829 0.4446136250 0.4606921003 H 0.0339885397 UNKNOWN
H9_0 H 1.0589851183 0.4932553375 0.4489298775 H 0.0339885397 UNKNOWN
H10_0 H 0.9702995290 0.4309647291 0.4023587422 H 0.0339885397 UNKNOWN
N1_0 N 1.1236758803 0.9163587471 0.3391813408 N 0.0221306260 SP2
H12_0 H 1.2490867619 0.8379816537 0.3851127151 H 0.0830283419 UNKNOWN
H13_0 H 1.2871609827 0.8217981537 0.3228311204 H 0.0830283419 UNKNOWN
C7_0 C 1.0643454342 0.9244498484 0.2908606965 C4 -0.3466354395 SP3
C8_0 C 1.1609920927 0.9980456791 0.3642726974 C3 0.4504585531 SP2
H14_0 H 1.0414379786 0.8515430161 0.2778956669 H 0.1281697200 UNKNOWN
H15_0 H 1.1359537591 0.9588396697 0.2653000614 H 0.1281697200 UNKNOWN
H16_0 H 0.9679930019 0.9650671596 0.2911754393 H 0.1281697200 UNKNOWN
O0_0 O 1.2465115768 0.9939728485 0.3980900446 O1 -0.5000867960 SP2
N2_0 N 1.1024484608 1.0838379855 0.3499807694 N -0.4634931766 SP2
H1_0 H 1.0117797289 1.0833853123 0.3314409115 H 0.2782037190 UNKNOWN
C9_0 C 1.1373385194 1.1711754797 0.3766050017 C4 -0.0960662838 SP3
H17_0 H 1.2435362171 1.1620380228 0.3883256711 H 0.0887883809 UNKNOWN
C10_0 C 1.1360821298 1.2634687346 0.3449115335 C4 0.1527739273 SP3
C13_0 C 1.0481376898 1.1823148349 0.4220255931 C3 0.5071730574 SP2
H18_0 H 1.1708211315 1.3215166177 0.3694302807 H 0.0076747989 UNKNOWN
C11_0 C 0.9951225551 1.2916782155 0.3256158773 C4 -0.1271370482 SP3
C12_0 C 1.2404672897 1.2542779759 0.3038390660 C4 -0.1271370482 SP3
O1_0 O 0.9210516213 1.1771615879 0.4202595866 O1 -0.5056344530 SP2
N3_0 N 1.1191097169 1.2005219976 0.4628599524 N -0.4641630755 SP2
H19_0 H 1.0014616206 1.3617435454 0.3071832533 H 0.0339885397 UNKNOWN
H20_0 H 0.9201346758 1.2976325963 0.3549588004 H 0.0339885397 UNKNOWN
H21_0 H 0.9563175386 1.2381826020 0.2996941463 H 0.0339885397 UNKNOWN
H22_0 H 1.3431241893 1.2363315108 0.3173618230 H 0.0339885397 UNKNOWN
H23_0 H 1.2480421722 1.3223673264 0.2836127313 H 0.0339885397 UNKNOWN
H24_0 H 1.2102580639 1.1973250221 0.2782502854 H 0.0339885397 UNKNOWN
H2_0 H 1.2233183519 1.1900261948 0.4617978734 H 0.2782037190 UNKNOWN
C14_0 C 1.0560027233 1.2180315801 0.5099775036 C4 0.1700597173 SP3
H25_0 H 0.9456671840 1.2234052325 0.5030502797 H 0.0301078526 UNKNOWN
C15_0 C 1.0847921967 1.1334169979 0.5449894712 C4 -0.1327351901 SP3
C22_0 C 1.1096530543 1.3137758470 0.5309024379 C4 0.1276542024 SP3
H26_0 H 1.1951772733 1.1178761490 0.5435565185 H 0.0501704717 UNKNOWN
H27_0 H 1.0636008953 1.1590136619 0.5819012441 H 0.0501704717 UNKNOWN
C16_0 C 1.0028212315 1.0427634886 0.5362783116 C3 0.2023935386 SP2
H33_0 H 1.2136328187 1.3028018196 0.5450383750 H -0.0181395754 UNKNOWN
H34_0 H 1.1168478047 1.3670820948 0.5015854335 H -0.0181395754 UNKNOWN
C23_0 C 1.0168652365 1.3550869921 0.5701229449 C4 0.0203457255 SP3
C17_0 C 0.8925580881 1.0205114319 0.5667477889 C3 -0.2235830278 SP2
C21_0 C 1.0342923236 0.9784647404 0.4985918762 C3 -0.2235830278 SP2
O2_0 O 0.8921172021 1.3849173959 0.5472179417 O2 -0.5906347980 SP3
H35_0 H 0.9943423054 1.2984460816 0.5973830425 H 0.0707808211 UNKNOWN
C24_0 C 1.0805004779 1.4394602811 0.5991398126 C4 0.2165496877 SP3
H28_0 H 0.8672385203 1.0693689280 0.5964803451 H 0.1359153180 UNKNOWN
C18_0 C 0.8167874103 0.9359823860 0.5602661606 C3 -0.1359153180 SP2
C20_0 C 0.9576743308 0.8944196739 0.4915376698 C3 -0.1359153180 SP2
H32_0 H 1.1195759675 0.9937346931 0.4743249262 H 0.1359153180 UNKNOWN
H0_0 H 0.8420152862 1.4302953123 0.5689318005 H 0.4234947290 UNKNOWN
N4_0 N 1.1927693767 1.4043115123 0.6294829656 N -0.4594359152 SP2
H36_0 H 1.0002130601 1.4655398174 0.6236120471 H 0.0301078526 UNKNOWN
C25_0 C 1.1280955405 1.5249368219 0.5674179657 C4 -0.1327351901 SP3
H29_0 H 0.7334504025 0.9186210468 0.5849257649 H 0.1359153180 UNKNOWN
C19_0 C 0.8487185343 0.8729236910 0.5225002646 C3 -0.1359153180 SP2
H31_0 H 0.9836811070 0.8455360997 0.4619247464 H 0.1359153180 UNKNOWN
H3_0 H 1.2829448430 1.3839181138 0.6129333642 H 0.2782037190 UNKNOWN
C32_0 C 1.2034907467 1.4163755409 0.6778234953 C3 0.5659241222 SP2
H37_0 H 1.2247858094 1.5060191256 0.5494125745 H 0.0501704717 UNKNOWN
H38_0 H 1.0511058655 1.5360672276 0.5390404111 H 0.0501704717 UNKNOWN
C26_0 C 1.1439148376 1.6161810065 0.5967368900 C3 0.2023935386 SP2
H30_0 H 0.7884407212 0.8074389967 0.5173733945 H 0.1359153180 UNKNOWN
O3_0 O 1.3111616515 1.4057372545 0.7008943020 O1 -0.4927113580 SP2
O4_0 O 1.0810154011 1.4391976405 0.6987531027 O2 -0.2639511140 SP3
C27_0 C 1.2559295056 1.6296636959 0.6278279831 C3 -0.2235830278 SP2
C31_0 C 1.0431208945 1.6882551575 0.5951236719 C3 -0.2235830278 SP2
C33_0 C 1.0808814148 1.4510146051 0.7505991275 C4 -0.0655839846 SP3
H39_0 H 1.3391081505 1.5772053910 0.6281254387 H 0.1359153180 UNKNOWN
C28_0 C 1.2632016097 1.7104384176 0.6579045983 C3 -0.1359153180 SP2
C30_0 C 1.0519166249 1.7705251928 0.6242430741 C3 -0.1359153180 SP2
H43_0 H 0.9567755084 1.6797612668 0.5705003148 H 0.1359153180 UNKNOWN
H44_0 H 1.1871065334 1.4582878576 0.7631150300 H 0.1082855290 UNKNOWN
H45_0 H 1.0385384561 1.3846374162 0.7665446621 H 0.1082855290 UNKNOWN
C34_0 C 0.9989129842 1.5391076710 0.7626576717 C3 -0.0495218978 SP2
H40_0 H 1.3499967996 1.7193487415 0.6821997742 H 0.1359153180 UNKNOWN
C29_0 C 1.1611618970 1.7809562807 0.6563292497 C3 -0.1359153180 SP2
H42_0 H 0.9734728380 1.8262700660 0.6215083951 H 0.1359153180 UNKNOWN
S1_0 S 0.9129657017 1.5519758625 0.8173861919 S2 0.0624399908 SP3
C35_0 C 0.9834067615 1.6222925187 0.7361059084 C3 0.2238209688 SP2
H41_0 H 1.1687381364 1.8442958539 0.6796449571 H 0.1359153180 UNKNOWN
C36_0 C 0.8650167058 1.6684208708 0.8000613557 C3 -0.0146347389 SP2
N5_0 N 0.9080561944 1.6947864379 0.7572615472 N -0.4602882670 SP2
H46_0 H 1.0266710302 1.6331643362 0.7002703076 H 0.0579746117 UNKNOWN
H47_0 H 0.8038872112 1.7131296487 0.8241411636 H 0.1754356130 UNKNOWN
#END
