# Supplementary material for: Predicting the ritonavir crisis by revisiting the polymorph landscape with crystal structure prediction and form 4 structure solution
Source: Commun Chem. 2025 Dec 22;8:404. doi: 10.1038/s42004-025-01814-6 (PMC12722319; doi:10.1038/s42004-025-01814-6)
Supplement: Supplementary file 4 — Supplementary Dataset 1, containing the .cif of the optimized predicted crystal structures [file 42004_2025_1814_MOESM4_ESM.zip › key_structures/CSP_structure_rank_26.cif]

#############################################
# Avant-garde Materials Simulation           
#############################################

data_structure_000019
_cell_length_a 5.1324635400
_cell_length_b 13.7160729436
_cell_length_c 52.7604124472
_cell_angle_alpha 90.0000000000
_cell_angle_beta 90.0000000000
_cell_angle_gamma 90.0000000000
_cell_volume 3714.1876441366
_exptl_crystal_density_diffrn 1.2892995120
_total_energy -7369778.9138225392
_electrostatic_energy 0.0000000000
_vdw_energy -542.5777038415
_bond_energy 0.0000000000
_angle_energy 0.0000000000
_stretch_bend_coupling_energy 0.0000000000
_torsion_energy 0.0000000000
_inversion_energy 0.0000000000
_last_operation minimize_crystal_energy
_last_operation_comment none
_symmetry_cell_setting orthorhombic
_symmetry_space_group_name_H-M 'P 2_1 2_1 2_1'
_symmetry_Int_Tables_number 19
loop_
_symmetry_equiv_pos_site_id
_symmetry_equiv_pos_as_xyz
1 x,y,z
2 -x+1/2,-y,z+1/2
3 -x,y+1/2,-z+1/2
4 x+1/2,-y+1/2,-z
loop_
_atom_site_label
_atom_site_type_symbol
_atom_site_fract_x
_atom_site_fract_y
_atom_site_fract_z
_atom_site_fftype
_atom_site_charge
_atom_site_hybridization
S0_0 S 1.0628217125 1.1406839233 0.7837291995 S2 -0.0990037238 SP3
C3_0 C 1.0145826760 1.1859040296 0.8146306303 C3 0.3635824246 SP2
C4_0 C 0.8484104866 1.2277573243 0.7723755080 C3 -0.2814232254 SP2
N0_0 N 0.8502258429 1.2587307089 0.8156298919 N -0.5473010360 SP2
C1_0 C 1.1482444364 1.1410975951 0.8372302774 C4 0.0556587934 SP3
H11_0 H 0.8037004598 1.2337507191 0.7523137762 H 0.1949382340 UNKNOWN
C5_0 C 0.7542531610 1.2830124380 0.7920707740 C3 0.2849105427 SP2
C0_0 C 0.9478875502 1.0920951702 0.8546610203 C4 -0.0997388574 SP3
H7_0 H 1.2837792136 1.0852017953 0.8300132661 H 0.0376391286 UNKNOWN
C2_0 C 1.3025759304 1.2181147506 0.8519907759 C4 -0.0997388574 SP3
C6_0 C 0.5588084302 1.3650660148 0.7898489023 C4 -0.1487623963 SP3
H4_0 H 0.8298854346 1.0381646990 0.8444594545 H 0.0339885397 UNKNOWN
H5_0 H 0.8161053130 1.1476143425 0.8624033861 H 0.0339885397 UNKNOWN
H6_0 H 1.0446753418 1.0549135138 0.8705076828 H 0.0339885397 UNKNOWN
H8_0 H 1.4685716411 1.2460669410 0.8411455876 H 0.0339885397 UNKNOWN
H9_0 H 1.3764324620 1.1858164410 0.8696521613 H 0.0339885397 UNKNOWN
H10_0 H 1.1769782400 1.2800057390 0.8568576067 H 0.0339885397 UNKNOWN
N1_0 N 0.6500217736 1.4548012231 0.8018243492 N 0.0221306260 SP2
H12_0 H 0.5149918932 1.3784090060 0.7697158232 H 0.0830283419 UNKNOWN
H13_0 H 0.3765530497 1.3443195912 0.7993505821 H 0.0830283419 UNKNOWN
C7_0 C 0.8887328274 1.4974682067 0.7916662050 C4 -0.3466354395 SP3
C8_0 C 0.5626489460 1.4752139891 0.8262015380 C3 0.4504585531 SP2
H14_0 H 0.8829516107 1.4907392310 0.7708995362 H 0.1281697200 UNKNOWN
H15_0 H 1.0669613857 1.4625970343 0.7988838435 H 0.1281697200 UNKNOWN
H16_0 H 0.8934263137 1.5753335156 0.7964291475 H 0.1281697200 UNKNOWN
O0_0 O 0.3373075082 1.4543940761 0.8331560980 O1 -0.5000867960 SP2
N2_0 N 0.7374041183 1.5230692964 0.8415930973 N -0.4634931766 SP2
H1_0 H 0.9325956382 1.5144975384 0.8383234384 H 0.2782037190 UNKNOWN
C9_0 C 0.6549962217 1.5528098180 0.8668674678 C4 -0.0960662838 SP3
H17_0 H 0.4415518414 1.5454182253 0.8667786458 H 0.0887883809 UNKNOWN
C10_0 C 0.7633804921 1.4894060825 0.8887058234 C4 0.1527739273 SP3
C13_0 C 0.7299876846 1.6601340527 0.8705016620 C3 0.5071730574 SP2
H18_0 H 0.9738333585 1.5050908887 0.8903354476 H 0.0076747989 UNKNOWN
C11_0 C 0.7257073619 1.3808020409 0.8834714357 C4 -0.1271370482 SP3
C12_0 C 0.6270117874 1.5187180464 0.9133934650 C4 -0.1271370482 SP3
O1_0 O 0.9623902113 1.6865552032 0.8705669148 O1 -0.5056344530 SP2
N3_0 N 0.5263779662 1.7217565025 0.8735196131 N -0.4641630755 SP2
H19_0 H 0.8145275541 1.3586715544 0.8654520119 H 0.0339885397 UNKNOWN
H20_0 H 0.5172222330 1.3629314591 0.8825464025 H 0.0339885397 UNKNOWN
H21_0 H 0.8125014998 1.3374084983 0.8988173387 H 0.0339885397 UNKNOWN
H22_0 H 0.6599704532 1.5957549355 0.9181546485 H 0.0339885397 UNKNOWN
H23_0 H 0.6947524809 1.4742805795 0.9293977128 H 0.0339885397 UNKNOWN
H24_0 H 0.4156460207 1.5063050360 0.9116762564 H 0.0339885397 UNKNOWN
H2_0 H 0.3409758171 1.6945058494 0.8717399854 H 0.2782037190 UNKNOWN
C14_0 C 0.5551756672 1.8278013541 0.8732273728 C4 0.1700597173 SP3
H25_0 H 0.7645921052 1.8409293012 0.8704781241 H 0.0301078526 UNKNOWN
C15_0 C 0.3986979693 1.8706126258 0.8507167457 C4 -0.1327351901 SP3
C22_0 C 0.4697967612 1.8743852160 0.8985115786 C4 0.1276542024 SP3
H26_0 H 0.1906560185 1.8566536749 0.8542870415 H 0.0501704717 UNKNOWN
H27_0 H 0.4258354818 1.9501364398 0.8508647017 H 0.0501704717 UNKNOWN
C16_0 C 0.4738555526 1.8294388206 0.8252245258 C3 0.2023935386 SP2
H33_0 H 0.2588484791 1.8877339571 0.8982678180 H -0.0181395754 UNKNOWN
H34_0 H 0.5133466918 1.8236947243 0.9140735472 H -0.0181395754 UNKNOWN
C23_0 C 0.6160937004 1.9691407093 0.9038010345 C4 0.0203457255 SP3
C17_0 C 0.6687626974 1.8728420747 0.8103654595 C3 -0.2235830278 SP2
C21_0 C 0.3534888560 1.7443020964 0.8161642721 C3 -0.2235830278 SP2
O2_0 O 0.8851627462 1.9495061744 0.9086376195 O2 -0.5906347980 SP3
H35_0 H 0.6126409615 2.0145091006 0.8865612767 H 0.0707808211 UNKNOWN
C24_0 C 0.4989512585 2.0339391298 0.9250456282 C4 0.2165496877 SP3
H28_0 H 0.7642643899 1.9393195180 0.8169171104 H 0.1359153180 UNKNOWN
C18_0 C 0.7435541319 1.8324080058 0.7871806689 C3 -0.1359153180 SP2
C20_0 C 0.4298888366 1.7029808481 0.7931557974 C3 -0.1359153180 SP2
H32_0 H 0.1980654122 1.7105602203 0.8272483332 H 0.1359153180 UNKNOWN
H0_0 H 0.8935327947 1.8943457201 0.9207183244 H 0.4234947290 UNKNOWN
N4_0 N 0.5339399963 1.9878025581 0.9497540859 N -0.4594359152 SP2
H36_0 H 0.2878393584 2.0408363290 0.9219331980 H 0.0301078526 UNKNOWN
C25_0 C 0.6326354091 2.1348439533 0.9241826587 C4 -0.1327351901 SP3
H29_0 H 0.8960891774 1.8673817917 0.7759834304 H 0.1359153180 UNKNOWN
C19_0 C 0.6249366891 1.7468785338 0.7785851225 C3 -0.1359153180 SP2
H31_0 H 0.3386408879 1.6355251914 0.7867070992 H 0.1359153180 UNKNOWN
H3_0 H 0.7213223943 1.9780012912 0.9559980559 H 0.2782037190 UNKNOWN
C32_0 C 0.3374978925 1.9724821409 0.9663526813 C3 0.5659241222 SP2
H37_0 H 0.8405731832 2.1239234241 0.9283702941 H 0.0501704717 UNKNOWN
H38_0 H 0.6202192469 2.1613151104 0.9045250520 H 0.0501704717 UNKNOWN
C26_0 C 0.5214910247 2.2112518765 0.9415890483 C3 0.2023935386 SP2
H30_0 H 0.6828475431 1.7148200240 0.7605222116 H 0.1359153180 UNKNOWN
O3_0 O 0.1064651025 1.9939123538 0.9638724735 O1 -0.4927113580 SP2
O4_0 O 0.4335212820 1.9245770030 0.9875610594 O2 -0.2639511140 SP3
C27_0 C 0.6414718674 2.2321079144 0.9648250312 C3 -0.2235830278 SP2
C31_0 C 0.3014019485 2.2657000274 0.9345614084 C3 -0.2235830278 SP2
C33_0 C 0.2365405062 1.9008935643 1.0062685903 C4 -0.0655839846 SP3
H39_0 H 0.8147231325 2.1911820493 0.9702940504 H 0.1359153180 UNKNOWN
C28_0 C 0.5469913639 2.3060892360 0.9805595439 C3 -0.1359153180 SP2
C30_0 C 0.2047624039 2.3390145180 0.9502985914 C3 -0.1359153180 SP2
H43_0 H 0.2065951750 2.2511773615 0.9164024215 H 0.1359153180 UNKNOWN
H44_0 H 0.0825967742 1.8560846901 0.9976458233 H 0.1082855290 UNKNOWN
H45_0 H 0.1467010079 1.9688411338 1.0131349538 H 0.1082855290 UNKNOWN
C34_0 C 0.3628797640 1.8459704744 1.0273092226 C3 -0.0495218978 SP2
H40_0 H 0.6457917099 2.3214083110 0.9984443401 H 0.1359153180 UNKNOWN
C29_0 C 0.3275643205 2.3596540484 0.9733541932 C3 -0.1359153180 SP2
H42_0 H 0.0325264435 2.3799866832 0.9445681750 H 0.1359153180 UNKNOWN
S1_0 S 0.6209976859 1.8931937607 1.0448502019 S2 0.0624399908 SP3
C35_0 C 0.2903538997 1.7577878606 1.0375139931 C3 0.2238209688 SP2
H41_0 H 0.2508661884 2.4163134784 0.9858378141 H 0.1359153180 UNKNOWN
C36_0 C 0.6060607038 1.7923324942 1.0645638837 C3 -0.0146347389 SP2
N5_0 N 0.4273341331 1.7278049532 1.0585762691 N -0.4602882670 SP2
H46_0 H 0.1351492647 1.7118752918 1.0300321095 H 0.0579746117 UNKNOWN
H47_0 H 0.7368925132 1.7859622004 1.0806680057 H 0.1754356130 UNKNOWN
#END
