# Supplementary material for: Predicting the ritonavir crisis by revisiting the polymorph landscape with crystal structure prediction and form 4 structure solution
Source: Commun Chem. 2025 Dec 22;8:404. doi: 10.1038/s42004-025-01814-6 (PMC12722319; doi:10.1038/s42004-025-01814-6)
Supplement: Supplementary file 4 — Supplementary Dataset 1, containing the .cif of the optimized predicted crystal structures [file 42004_2025_1814_MOESM4_ESM.zip › key_structures/CSP_structure_rank_2.cif]

#############################################
# Avant-garde Materials Simulation           
#############################################

data_structure_000006
_cell_length_a 13.3555106065
_cell_length_b 5.2260053087
_cell_length_c 26.9289271136
_cell_angle_alpha 90.0000000000
_cell_angle_beta 103.6256906052
_cell_angle_gamma 90.0000000000
_cell_volume 1826.6320635969
_exptl_crystal_density_diffrn 1.3108004651
_total_energy -3684893.8397908225
_electrostatic_energy 0.0000000000
_vdw_energy -273.5114830533
_bond_energy 0.0000000000
_angle_energy 0.0000000000
_stretch_bend_coupling_energy 0.0000000000
_torsion_energy 0.0000000000
_inversion_energy 0.0000000000
_last_operation minimize_crystal_energy
_last_operation_comment none
_symmetry_cell_setting monoclinic
_symmetry_space_group_name_H-M 'P 2_1'
_symmetry_Int_Tables_number 4
loop_
_symmetry_equiv_pos_site_id
_symmetry_equiv_pos_as_xyz
1 x,y,z
2 -x,y+1/2,-z
loop_
_atom_site_label
_atom_site_type_symbol
_atom_site_fract_x
_atom_site_fract_y
_atom_site_fract_z
_atom_site_fftype
_atom_site_charge
_atom_site_hybridization
S0_0 S -0.2564546467 0.3287878487 0.0894602363 S2 -0.0990037238 SP3
C3_0 C -0.2235815673 0.1090131768 0.0460758137 C3 0.3635824246 SP2
C4_0 C -0.1326882785 0.4474100006 0.1022846326 C3 -0.2814232254 SP2
N0_0 N -0.1274473526 0.1272600675 0.0428809211 N -0.5473010360 SP2
C1_0 C -0.3027349694 -0.0713445990 0.0155969106 C4 0.0556587934 SP3
H11_0 H -0.1079915147 0.5986746376 0.1301200611 H 0.1949382340 UNKNOWN
C5_0 C -0.0753273470 0.3172138706 0.0743793226 C3 0.2849105427 SP2
C0_0 C -0.3361018895 0.0125129492 -0.0406873189 C4 -0.0997388574 SP3
H7_0 H -0.2636809138 -0.2581020242 0.0170113179 H 0.0376391286 UNKNOWN
C2_0 C -0.3956062276 -0.1035713513 0.0391651732 C4 -0.0997388574 SP3
C6_0 C 0.0375316778 0.3645606929 0.0787469490 C4 -0.1487623963 SP3
H4_0 H -0.3704716147 0.2048484562 -0.0443353511 H 0.0339885397 UNKNOWN
H5_0 H -0.3939493464 -0.1209679907 -0.0622051252 H 0.0339885397 UNKNOWN
H6_0 H -0.2704933812 0.0148170757 -0.0586851453 H 0.0339885397 UNKNOWN
H8_0 H -0.4508426192 -0.2384935427 0.0164886548 H 0.0339885397 UNKNOWN
H9_0 H -0.4361536622 0.0790827166 0.0400632263 H 0.0339885397 UNKNOWN
H10_0 H -0.3737232592 -0.1776882786 0.0783397935 H 0.0339885397 UNKNOWN
N1_0 N 0.1026526628 0.1444045726 0.0998565508 N 0.0221306260 SP2
H12_0 H 0.0519718939 0.4027709709 0.0408837658 H 0.0830283419 UNKNOWN
H13_0 H 0.0618814482 0.5361600300 0.1019494135 H 0.0830283419 UNKNOWN
C7_0 C 0.1311215831 -0.0261353349 0.0626492216 C4 -0.3466354395 SP3
C8_0 C 0.1027356373 0.0469717958 0.1475798821 C3 0.4504585531 SP2
H14_0 H 0.1895156286 -0.1610208924 0.0825090637 H 0.1281697200 UNKNOWN
H15_0 H 0.1632415590 0.0886721605 0.0359820207 H 0.1281697200 UNKNOWN
H16_0 H 0.0648767905 -0.1339168729 0.0404382583 H 0.1281697200 UNKNOWN
O0_0 O 0.1229871374 -0.1827801000 0.1589449125 O1 -0.5000867960 SP2
N2_0 N 0.0807248916 0.2186473983 0.1821584896 N -0.4634931766 SP2
H1_0 H 0.0806867728 0.4106318294 0.1752201951 H 0.2782037190 UNKNOWN
C9_0 C 0.0681518547 0.1313536949 0.2315898713 C4 -0.0960662838 SP3
H17_0 H 0.0769165736 -0.0778393180 0.2308149117 H 0.0887883809 UNKNOWN
C10_0 C 0.1497357735 0.2366383110 0.2775860651 C4 0.1527739273 SP3
C13_0 C -0.0415345222 0.1999636137 0.2359635488 C3 0.5071730574 SP2
H18_0 H 0.1318151655 0.4404228516 0.2821329655 H 0.0076747989 UNKNOWN
C11_0 C 0.2582200282 0.2160460645 0.2685970432 C4 -0.1271370482 SP3
C12_0 C 0.1413937510 0.0909450468 0.3258058641 C4 -0.1271370482 SP3
O1_0 O -0.0690364375 0.4272982701 0.2373559512 O1 -0.5056344530 SP2
N3_0 N -0.1036102331 -0.0032905244 0.2373891084 N -0.4641630755 SP2
H19_0 H 0.3149452010 0.2888572827 0.3019704621 H 0.0339885397 UNKNOWN
H20_0 H 0.2654273933 0.3257214750 0.2348510276 H 0.0339885397 UNKNOWN
H21_0 H 0.2781326820 0.0157789213 0.2627544951 H 0.0339885397 UNKNOWN
H22_0 H 0.1994609200 0.1567842715 0.3593329082 H 0.0339885397 UNKNOWN
H23_0 H 0.1553446401 -0.1145933556 0.3213316847 H 0.0339885397 UNKNOWN
H24_0 H 0.0650886475 0.1144950438 0.3340239784 H 0.0339885397 UNKNOWN
H2_0 H -0.0750121088 -0.1846448350 0.2358998908 H 0.2782037190 UNKNOWN
C14_0 C -0.2121256858 0.0182254243 0.2393650748 C4 0.1700597173 SP3
H25_0 H -0.2315906987 0.2216972248 0.2325725309 H 0.0301078526 UNKNOWN
C15_0 C -0.2758958394 -0.1478460930 0.1954261898 C4 -0.1327351901 SP3
C22_0 C -0.2280784444 -0.0565125071 0.2923916913 C4 0.1276542024 SP3
H26_0 H -0.2611892771 -0.0731624251 0.1596025929 H 0.0501704717 UNKNOWN
H27_0 H -0.2440033221 -0.3430498926 0.2008058045 H 0.0501704717 UNKNOWN
C16_0 C -0.3907070129 -0.1594243770 0.1913628099 C3 0.2023935386 SP2
H33_0 H -0.2417925618 -0.2633258551 0.2939671027 H -0.0181395754 UNKNOWN
H34_0 H -0.1576663769 -0.0105632770 0.3214870698 H -0.0181395754 UNKNOWN
C23_0 C -0.3166811265 0.0938126136 0.3055938508 C4 0.0203457255 SP3
C17_0 C -0.4325032546 -0.3550050869 0.2159855850 C3 -0.2235830278 SP2
C21_0 C -0.4583557253 0.0228301415 0.1632554785 C3 -0.2235830278 SP2
O2_0 O -0.2872791622 0.3536626909 0.3174048505 O2 -0.5906347980 SP3
H35_0 H -0.3808187581 0.1018985621 0.2714048737 H 0.0707808211 UNKNOWN
C24_0 C -0.3626946774 -0.0273721442 0.3478202576 C4 0.2165496877 SP3
H28_0 H -0.3810278473 -0.4950022294 0.2388792199 H 0.1359153180 UNKNOWN
C18_0 C -0.5383130752 -0.3688630228 0.2126471107 C3 -0.1359153180 SP2
C20_0 C -0.5644095937 0.0084244913 0.1596074288 C3 -0.1359153180 SP2
H32_0 H -0.4275922978 0.1794813644 0.1444678375 H 0.1359153180 UNKNOWN
H0_0 H -0.2192877934 0.3535933277 0.3421349035 H 0.4234947290 UNKNOWN
N4_0 N -0.2925399002 0.0061477908 0.3979010935 N -0.4594359152 SP2
H36_0 H -0.3714515010 -0.2345545508 0.3410755397 H 0.0301078526 UNKNOWN
C25_0 C -0.4684970153 0.0976579209 0.3453929432 C4 -0.1327351901 SP3
H29_0 H -0.5686001663 -0.5239573396 0.2319726292 H 0.1359153180 UNKNOWN
C19_0 C -0.6051602099 -0.1881967235 0.1841381950 C3 -0.1359153180 SP2
H31_0 H -0.6156204028 0.1528152771 0.1378596731 H 0.1359153180 UNKNOWN
H3_0 H -0.2756146538 0.1897797657 0.4103959657 H 0.2782037190 UNKNOWN
C32_0 C -0.2617005773 -0.1875040177 0.4313269677 C3 0.5659241222 SP2
H37_0 H -0.4558506340 0.3041375725 0.3521842063 H 0.0501704717 UNKNOWN
H38_0 H -0.5142581620 0.0732334615 0.3059415482 H 0.0501704717 UNKNOWN
C26_0 C -0.5268661982 -0.0110614990 0.3819415300 C3 0.2023935386 SP2
H30_0 H -0.6881056789 -0.2003335948 0.1808921035 H 0.1359153180 UNKNOWN
O3_0 O -0.2862594960 -0.4140755352 0.4262331152 O1 -0.4927113580 SP2
O4_0 O -0.1922621937 -0.0937918341 0.4743308212 O2 -0.2639511140 SP3
C27_0 C -0.5233193162 0.1078140542 0.4289685146 C3 -0.2235830278 SP2
C31_0 C -0.5869716892 -0.2325414168 0.3695086523 C3 -0.2235830278 SP2
C33_0 C -0.1501829691 -0.2883532813 0.5117577188 C4 -0.0655839846 SP3
H39_0 H -0.4777152432 0.2815366110 0.4387310138 H 0.1359153180 UNKNOWN
C28_0 C -0.5790598670 0.0103031418 0.4626361072 C3 -0.1359153180 SP2
C30_0 C -0.6419537212 -0.3321292405 0.4031704447 C3 -0.1359153180 SP2
H43_0 H -0.5909988564 -0.3262372120 0.3328100430 H 0.1359153180 UNKNOWN
H44_0 H -0.1145635611 -0.4420100225 0.4939282747 H 0.1082855290 UNKNOWN
H45_0 H -0.2130723242 -0.3731833554 0.5263795425 H 0.1082855290 UNKNOWN
C34_0 C -0.0711740946 -0.1678755223 0.5536358253 C3 -0.0495218978 SP2
H40_0 H -0.5754610459 0.1072961723 0.4989176357 H 0.1359153180 UNKNOWN
C29_0 C -0.6383803652 -0.2108424847 0.4498732020 C3 -0.1359153180 SP2
H42_0 H -0.6873363988 -0.5058810621 0.3930255741 H 0.1359153180 UNKNOWN
S1_0 S -0.0977394441 0.0929886060 0.5886977077 S2 0.0624399908 SP3
C35_0 C 0.0278319909 -0.2494399350 0.5741146096 C3 0.2238209688 SP2
H41_0 H -0.6804374593 -0.2897216928 0.4765672474 H 0.1359153180 UNKNOWN
C36_0 C 0.0245214438 0.0671318276 0.6282106072 C3 -0.0146347389 SP2
N5_0 N 0.0814066948 -0.1171819092 0.6162718470 N -0.4602882670 SP2
H46_0 H 0.0650699473 -0.4074780830 0.5591553601 H 0.0579746117 UNKNOWN
H47_0 H 0.0497668402 0.1957528412 0.6604337816 H 0.1754356130 UNKNOWN
#END
