# Supplementary material for: Predicting the ritonavir crisis by revisiting the polymorph landscape with crystal structure prediction and form 4 structure solution
Source: Commun Chem. 2025 Dec 22;8:404. doi: 10.1038/s42004-025-01814-6 (PMC12722319; doi:10.1038/s42004-025-01814-6)
Supplement: Supplementary file 4 — Supplementary Dataset 1, containing the .cif of the optimized predicted crystal structures [file 42004_2025_1814_MOESM4_ESM.zip › key_structures/CSP_structure_rank_3.cif]

#############################################
# Avant-garde Materials Simulation           
#############################################

data_structure_000009
_cell_length_a 13.3386655261
_cell_length_b 5.2770835351
_cell_length_c 26.7658106512
_cell_angle_alpha 90.0000000000
_cell_angle_beta 103.0577066360
_cell_angle_gamma 90.0000000000
_cell_volume 1835.3101645722
_exptl_crystal_density_diffrn 1.3046024616
_total_energy -3684893.0456694071
_electrostatic_energy 0.0000000000
_vdw_energy -271.8631738914
_bond_energy 0.0000000000
_angle_energy 0.0000000000
_stretch_bend_coupling_energy 0.0000000000
_torsion_energy 0.0000000000
_inversion_energy 0.0000000000
_last_operation minimize_crystal_energy
_last_operation_comment none
_symmetry_cell_setting monoclinic
_symmetry_space_group_name_H-M 'P 2_1'
_symmetry_Int_Tables_number 4
loop_
_symmetry_equiv_pos_site_id
_symmetry_equiv_pos_as_xyz
1 x,y,z
2 -x,y+1/2,-z
loop_
_atom_site_label
_atom_site_type_symbol
_atom_site_fract_x
_atom_site_fract_y
_atom_site_fract_z
_atom_site_fftype
_atom_site_charge
_atom_site_hybridization
S0_0 S -0.1355099720 -0.1037102519 0.0846701208 S2 -0.0990037238 SP3
C3_0 C -0.2095044851 0.1051018809 0.0390551346 C3 0.3635824246 SP2
C4_0 C -0.2462217914 -0.1914348689 0.1035276661 C3 -0.2814232254 SP2
N0_0 N -0.3073629449 0.1042937204 0.0394044601 N -0.5473010360 SP2
C1_0 C -0.1603203350 0.2640919529 0.0043640358 C4 0.0556587934 SP3
H11_0 H -0.2441618310 -0.3274313770 0.1341966744 H 0.1949382340 UNKNOWN
C5_0 C -0.3292227363 -0.0612648819 0.0755306255 C3 0.2849105427 SP2
C0_0 C -0.2371962481 0.4554863696 -0.0252462790 C4 -0.0997388574 SP3
H7_0 H -0.0970899678 0.3701738319 0.0294577332 H 0.0376391286 UNKNOWN
C2_0 C -0.1141854191 0.1012272698 -0.0325051379 C4 -0.0997388574 SP3
C6_0 C -0.4372645641 -0.0812038531 0.0832630154 C4 -0.1487623963 SP3
H4_0 H -0.3015458534 0.3580798299 -0.0509623663 H 0.0339885397 UNKNOWN
H5_0 H -0.1989685873 0.5771727977 -0.0484852375 H 0.0339885397 UNKNOWN
H6_0 H -0.2684808558 0.5753767368 0.0010266678 H 0.0339885397 UNKNOWN
H8_0 H -0.0720100762 0.2211570067 -0.0543709965 H 0.0339885397 UNKNOWN
H9_0 H -0.1751860216 0.0038487915 -0.0603252089 H 0.0339885397 UNKNOWN
H10_0 H -0.0608433381 -0.0424492438 -0.0119779124 H 0.0339885397 UNKNOWN
N1_0 N -0.4735872081 0.1524867406 0.1033340059 N 0.0221306260 SP2
H12_0 H -0.4909995176 -0.1198835561 0.0464703446 H 0.0830283419 UNKNOWN
H13_0 H -0.4426616303 -0.2419429184 0.1084618904 H 0.0830283419 UNKNOWN
C7_0 C -0.5275767464 0.3322345589 0.0653064247 C4 -0.3466354395 SP3
C8_0 C -0.4280396663 0.2413421619 0.1516162161 C3 0.4504585531 SP2
H14_0 H -0.4748005064 0.4321747091 0.0458397781 H 0.1281697200 UNKNOWN
H15_0 H -0.5687172074 0.4703463166 0.0837063880 H 0.1281697200 UNKNOWN
H16_0 H -0.5838222206 0.2280535762 0.0364972166 H 0.1281697200 UNKNOWN
O0_0 O -0.4330676724 0.4695063451 0.1637868088 O1 -0.5000867960 SP2
N2_0 N -0.3785753658 0.0637081496 0.1859866463 N -0.4634931766 SP2
H1_0 H -0.3849964282 -0.1252033714 0.1778407802 H 0.2782037190 UNKNOWN
C9_0 C -0.3185547287 0.1408255931 0.2359335609 C4 -0.0960662838 SP3
H17_0 H -0.3270608541 0.3480729664 0.2367810780 H 0.0887883809 UNKNOWN
C10_0 C -0.3564911342 0.0277175396 0.2815546375 C4 0.1527739273 SP3
C13_0 C -0.2053754544 0.0711462794 0.2385879989 C3 0.5071730574 SP2
H18_0 H -0.3327358259 -0.1731668162 0.2852280608 H 0.0076747989 UNKNOWN
C11_0 C -0.4735989260 0.0418365474 0.2726610065 C4 -0.1271370482 SP3
C12_0 C -0.3040595802 0.1692573740 0.3304223532 C4 -0.1271370482 SP3
O1_0 O -0.1770059024 -0.1541616176 0.2395804306 O1 -0.5056344530 SP2
N3_0 N -0.1422305169 0.2719396552 0.2384077786 N -0.4641630755 SP2
H19_0 H -0.5114059448 -0.0682369167 0.2388371969 H 0.0339885397 UNKNOWN
H20_0 H -0.5007062363 0.2388899054 0.2668504546 H 0.0339885397 UNKNOWN
H21_0 H -0.4984894088 -0.0323585241 0.3062164519 H 0.0339885397 UNKNOWN
H22_0 H -0.3295731489 0.0976130353 0.3640019835 H 0.0339885397 UNKNOWN
H23_0 H -0.3242458951 0.3718531792 0.3268702200 H 0.0339885397 UNKNOWN
H24_0 H -0.2198282634 0.1510807480 0.3381902849 H 0.0339885397 UNKNOWN
H2_0 H -0.1718323610 0.4517022866 0.2374459133 H 0.2782037190 UNKNOWN
C14_0 C -0.0326461329 0.2484624796 0.2385540317 C4 0.1700597173 SP3
H25_0 H -0.0205729706 0.0461466038 0.2319890841 H 0.0301078526 UNKNOWN
C15_0 C -0.0120901734 0.4085530358 0.1932763375 C4 -0.1327351901 SP3
C22_0 C 0.0353998055 0.3236397356 0.2910961929 C4 0.1276542024 SP3
H26_0 H -0.0606757375 0.3310029663 0.1577654094 H 0.0501704717 UNKNOWN
H27_0 H -0.0389251694 0.6026509881 0.1980903590 H 0.0501704717 UNKNOWN
C16_0 C 0.0988575027 0.4178797447 0.1888598504 C3 0.2023935386 SP2
H33_0 H 0.0518399019 0.5278790002 0.2921688269 H -0.0181395754 UNKNOWN
H34_0 H -0.0069500726 0.2825566075 0.3209635787 H -0.0181395754 UNKNOWN
C23_0 C 0.1355634423 0.1713551105 0.3040420661 C4 0.0203457255 SP3
C17_0 C 0.1400672268 0.2316854874 0.1617784917 C3 -0.2235830278 SP2
C21_0 C 0.1643593234 0.6112673987 0.2131733854 C3 -0.2235830278 SP2
O2_0 O 0.1159696848 -0.0860338760 0.3153973634 O2 -0.5906347980 SP3
H35_0 H 0.1683095918 0.1636877311 0.2698350299 H 0.0707808211 UNKNOWN
C24_0 C 0.2208404114 0.2889332345 0.3468317389 C4 0.2165496877 SP3
H28_0 H 0.0908117641 0.0779855892 0.1429434338 H 0.1359153180 UNKNOWN
C18_0 C 0.2437471145 0.2378532197 0.1594332667 C3 -0.1359153180 SP2
C20_0 C 0.2678525081 0.6180768478 0.2107905725 C3 -0.1359153180 SP2
H32_0 H 0.1343516896 0.7548466913 0.2352156236 H 0.1359153180 UNKNOWN
H0_0 H 0.0707837251 -0.0862486668 0.3401479617 H 0.4234947290 UNKNOWN
N4_0 N 0.1959425128 0.2573555835 0.3968594355 N -0.4594359152 SP2
H36_0 H 0.2244265004 0.4939827660 0.3401085546 H 0.0301078526 UNKNOWN
C25_0 C 0.3243056946 0.1622704075 0.3451677349 C4 -0.1327351901 SP3
H29_0 H 0.2746163733 0.0895837487 0.1387775898 H 0.1359153180 UNKNOWN
C19_0 C 0.3082400062 0.4316741356 0.1838015249 C3 -0.1359153180 SP2
H31_0 H 0.3168855923 0.7712100313 0.2298933002 H 0.1359153180 UNKNOWN
H3_0 H 0.1903328915 0.0759370042 0.4095267934 H 0.2782037190 UNKNOWN
C32_0 C 0.1961930154 0.4499588528 0.4302666523 C3 0.5659241222 SP2
H37_0 H 0.3170226896 -0.0417335125 0.3521717487 H 0.0501704717 UNKNOWN
H38_0 H 0.3344850982 0.1843009103 0.3057040521 H 0.0501704717 UNKNOWN
C26_0 C 0.4165654656 0.2690341608 0.3821914454 C3 0.2023935386 SP2
H30_0 H 0.3889874493 0.4380944561 0.1816536590 H 0.1359153180 UNKNOWN
O3_0 O 0.2160693593 0.6741079519 0.4249744755 O1 -0.4927113580 SP2
O4_0 O 0.1665748156 0.3578187831 0.4734447029 O2 -0.2639511140 SP3
C27_0 C 0.4573824015 0.1477471503 0.4289340223 C3 -0.2235830278 SP2
C31_0 C 0.4645775649 0.4907757766 0.3704193430 C3 -0.2235830278 SP2
C33_0 C 0.1587556698 0.5507804471 0.5108354137 C4 -0.0655839846 SP3
H39_0 H 0.4211686704 -0.0258273308 0.4382531376 H 0.1359153180 UNKNOWN
C28_0 C 0.5446497836 0.2427906060 0.4628979785 C3 -0.1359153180 SP2
C30_0 C 0.5511451286 0.5876495166 0.4043407883 C3 -0.1359153180 SP2
H43_0 H 0.4339442069 0.5867329243 0.3339858112 H 0.1359153180 UNKNOWN
H44_0 H 0.1059294016 0.7018024725 0.4928848237 H 0.1082855290 UNKNOWN
H45_0 H 0.2350883301 0.6363340566 0.5253870612 H 0.1082855290 UNKNOWN
C34_0 C 0.1193416230 0.4309186138 0.5530434319 C3 -0.0495218978 SP2
H40_0 H 0.5751836468 0.1441001653 0.4989745737 H 0.1359153180 UNKNOWN
C29_0 C 0.5917305735 0.4637280660 0.4507061279 C3 -0.1359153180 SP2
H42_0 H 0.5868507151 0.7612082730 0.3946668062 H 0.1359153180 UNKNOWN
S1_0 S 0.1777301702 0.1687291070 0.5871389055 S2 0.0624399908 SP3
C35_0 C 0.0412241757 0.5143362541 0.5747382224 C3 0.2238209688 SP2
H41_0 H 0.6588429372 0.5406066604 0.4775784255 H 0.1359153180 UNKNOWN
C36_0 C 0.0944304861 0.1966263295 0.6279983939 C3 -0.0146347389 SP2
N5_0 N 0.0276673740 0.3825040260 0.6171199894 N -0.4602882670 SP2
H46_0 H -0.0091500713 0.6734044596 0.5604978461 H 0.0579746117 UNKNOWN
H47_0 H 0.0994582385 0.0676415054 0.6601125432 H 0.1754356130 UNKNOWN
#END
