# Supplementary material for: Predicting the ritonavir crisis by revisiting the polymorph landscape with crystal structure prediction and form 4 structure solution
Source: Commun Chem. 2025 Dec 22;8:404. doi: 10.1038/s42004-025-01814-6 (PMC12722319; doi:10.1038/s42004-025-01814-6)
Supplement: Supplementary file 4 — Supplementary Dataset 1, containing the .cif of the optimized predicted crystal structures [file 42004_2025_1814_MOESM4_ESM.zip › key_structures/CSP_structure_rank_4.cif]

#############################################
# Avant-garde Materials Simulation           
#############################################

data_structure_000002
_cell_length_a 9.8981696925
_cell_length_b 18.5827018371
_cell_length_c 20.4045223440
_cell_angle_alpha 90.0000000000
_cell_angle_beta 90.0000000000
_cell_angle_gamma 90.0000000000
_cell_volume 3753.1004331859
_exptl_crystal_density_diffrn 1.2759318335
_total_energy -7369789.8914649216
_electrostatic_energy 0.0000000000
_vdw_energy -532.1742474253
_bond_energy 0.0000000000
_angle_energy 0.0000000000
_stretch_bend_coupling_energy 0.0000000000
_torsion_energy 0.0000000000
_inversion_energy 0.0000000000
_last_operation minimize_crystal_energy
_last_operation_comment none
_symmetry_cell_setting orthorhombic
_symmetry_space_group_name_H-M 'P 2_1 2_1 2_1'
_symmetry_Int_Tables_number 19
loop_
_symmetry_equiv_pos_site_id
_symmetry_equiv_pos_as_xyz
1 x,y,z
2 -x+1/2,-y,z+1/2
3 -x,y+1/2,-z+1/2
4 x+1/2,-y+1/2,-z
loop_
_atom_site_label
_atom_site_type_symbol
_atom_site_fract_x
_atom_site_fract_y
_atom_site_fract_z
_atom_site_fftype
_atom_site_charge
_atom_site_hybridization
S0_0 S 0.5028930104 0.7952294460 0.8727870849 S2 -0.0990037238 SP3
C3_0 C 0.5269533534 0.7077517751 0.8424274266 C3 0.3635824246 SP2
C4_0 C 0.5232240048 0.7632603322 0.9513221512 C3 -0.2814232254 SP2
N0_0 N 0.5478036795 0.6596185050 0.8883490573 N -0.5473010360 SP2
C1_0 C 0.5232733407 0.6934961389 0.7697340696 C4 0.0556587934 SP3
H11_0 H 0.5195721475 0.7988910542 0.9935024280 H 0.1949382340 UNKNOWN
C5_0 C 0.5473066795 0.6903842101 0.9499737803 C3 0.2849105427 SP2
C0_0 C 0.3868475027 0.6613584229 0.7489433900 C4 -0.0997388574 SP3
H7_0 H 0.5339844142 0.7460363477 0.7451832254 H 0.0376391286 UNKNOWN
C2_0 C 0.6423588935 0.6454210190 0.7496545065 C4 -0.0997388574 SP3
C6_0 C 0.5827858179 0.6466345018 1.0093065777 C4 -0.1487623963 SP3
H4_0 H 0.3836083035 0.6540270215 0.6955138433 H 0.0339885397 UNKNOWN
H5_0 H 0.3029801763 0.6968143441 0.7629925636 H 0.0339885397 UNKNOWN
H6_0 H 0.3707015242 0.6087097436 0.7720329719 H 0.0339885397 UNKNOWN
H8_0 H 0.6356631298 0.6309335663 0.6975010862 H 0.0339885397 UNKNOWN
H9_0 H 0.6429429732 0.5956328736 0.7786431738 H 0.0339885397 UNKNOWN
H10_0 H 0.7395708462 0.6723107743 0.7581105306 H 0.0339885397 UNKNOWN
N1_0 N 0.4776694939 0.5959709110 1.0305166553 N 0.0221306260 SP2
H12_0 H 0.6729671458 0.6145466151 0.9984339817 H 0.0830283419 UNKNOWN
H13_0 H 0.6066873700 0.6834868952 1.0499529527 H 0.0830283419 UNKNOWN
C7_0 C 0.3577916847 0.6273845405 1.0609672868 C4 -0.3466354395 SP3
C8_0 C 0.5182577966 0.5265736875 1.0440137229 C3 0.4504585531 SP2
H14_0 H 0.3723163764 0.6362313122 1.1139255062 H 0.1281697200 UNKNOWN
H15_0 H 0.2688944789 0.5933092183 1.0528353321 H 0.1281697200 UNKNOWN
H16_0 H 0.3373159478 0.6791908450 1.0372256544 H 0.1281697200 UNKNOWN
O0_0 O 0.6286624884 0.5028746745 1.0220196468 O1 -0.5000867960 SP2
N2_0 N 0.4352137715 0.4857218979 1.0821137179 N -0.4634931766 SP2
H1_0 H 0.3472672802 0.5051230154 1.1021118982 H 0.2782037190 UNKNOWN
C9_0 C 0.4704803280 0.4120667024 1.0991125055 C4 -0.0960662838 SP3
H17_0 H 0.5804508822 0.4064758809 1.0935645574 H 0.0887883809 UNKNOWN
C10_0 C 0.4334358641 0.3947934580 1.1710582743 C4 0.1527739273 SP3
C13_0 C 0.3981643149 0.3597074345 1.0525789999 C3 0.5071730574 SP2
H18_0 H 0.3236513442 0.4024923744 1.1757468944 H 0.0076747989 UNKNOWN
C11_0 C 0.5043900947 0.4460788919 1.2185285642 C4 -0.1271370482 SP3
C12_0 C 0.4665912487 0.3162195461 1.1866872371 C4 -0.1271370482 SP3
O1_0 O 0.2728276204 0.3608449164 1.0468435527 O1 -0.5056344530 SP2
N3_0 N 0.4780429515 0.3120465954 1.0211851019 N -0.4641630755 SP2
H19_0 H 0.4781148333 0.4325549882 1.2693725952 H 0.0339885397 UNKNOWN
H20_0 H 0.4756754944 0.5022098153 1.2095335436 H 0.0339885397 UNKNOWN
H21_0 H 0.6149719921 0.4424084681 1.2139184304 H 0.0339885397 UNKNOWN
H22_0 H 0.4054801958 0.2789914897 1.1571393105 H 0.0339885397 UNKNOWN
H23_0 H 0.4466840042 0.3051396909 1.2386449179 H 0.0339885397 UNKNOWN
H24_0 H 0.5739763422 0.3044289933 1.1771922390 H 0.0339885397 UNKNOWN
H2_0 H 0.5807778859 0.3203203959 1.0225037478 H 0.2782037190 UNKNOWN
C14_0 C 0.4251637892 0.2574465967 0.9762953697 C4 0.1700597173 SP3
H25_0 H 0.3147085415 0.2630747977 0.9783075346 H 0.0301078526 UNKNOWN
C15_0 C 0.4748447353 0.2727407475 0.9058884141 C4 -0.1327351901 SP3
C22_0 C 0.4664847691 0.1821551552 1.0005508518 C4 0.1276542024 SP3
H26_0 H 0.5860617220 0.2760042476 0.9067061431 H 0.0501704717 UNKNOWN
H27_0 H 0.4487878154 0.2260520494 0.8753118314 H 0.0501704717 UNKNOWN
C16_0 C 0.4149441013 0.3398649074 0.8760559957 C3 0.2023935386 SP2
H33_0 H 0.5747139394 0.1741269912 0.9907870212 H -0.0181395754 UNKNOWN
H34_0 H 0.4520301447 0.1806567005 1.0540097640 H -0.0181395754 UNKNOWN
C23_0 C 0.3848602624 0.1203566735 0.9710128972 C4 0.0203457255 SP3
C17_0 C 0.4671224124 0.4083732372 0.8905563210 C3 -0.2235830278 SP2
C21_0 C 0.3041746043 0.3352549279 0.8332774249 C3 -0.2235830278 SP2
O2_0 O 0.2502145443 0.1240993268 0.9968797135 O2 -0.5906347980 SP3
H35_0 H 0.3814490585 0.1256451169 0.9169338536 H 0.0707808211 UNKNOWN
C24_0 C 0.4474659579 0.0448673994 0.9843573750 C4 0.2165496877 SP3
H28_0 H 0.5544879601 0.4134568150 0.9227493877 H 0.1359153180 UNKNOWN
C18_0 C 0.4095161677 0.4704454186 0.8637706103 C3 -0.1359153180 SP2
C20_0 C 0.2480072036 0.3970148643 0.8052031753 C3 -0.1359153180 SP2
H32_0 H 0.2624046837 0.2824039967 0.8213086496 H 0.1359153180 UNKNOWN
H0_0 H 0.2042778422 0.0772689356 0.9876336113 H 0.4234947290 UNKNOWN
N4_0 N 0.5683042185 0.0330068328 0.9445479929 N -0.4594359152 SP2
H36_0 H 0.3718343233 0.0051285251 0.9688681441 H 0.0301078526 UNKNOWN
C25_0 C 0.4788621388 0.0325371217 1.0575230893 C4 -0.1327351901 SP3
H29_0 H 0.4517945996 0.5231213580 0.8760881545 H 0.1359153180 UNKNOWN
C19_0 C 0.2999608425 0.4647485823 0.8207874364 C3 -0.1359153180 SP2
H31_0 H 0.1648199314 0.3926958645 0.7703731099 H 0.1359153180 UNKNOWN
H3_0 H 0.6535670708 0.0632097465 0.9545506932 H 0.2782037190 UNKNOWN
C32_0 C 0.5709383343 0.0040941937 0.8836081308 C3 0.5659241222 SP2
H37_0 H 0.5683164337 0.0642543325 1.0715260714 H 0.0501704717 UNKNOWN
H38_0 H 0.3925686921 0.0539499095 1.0853599285 H 0.0501704717 UNKNOWN
C26_0 C 0.5004292432 -0.0451901741 1.0764852330 C3 0.2023935386 SP2
H30_0 H 0.2553401921 0.5125599938 0.7987553450 H 0.1359153180 UNKNOWN
O3_0 O 0.6746010439 -0.0046440308 0.8508046165 O1 -0.4927113580 SP2
O4_0 O 0.4454271913 -0.0156616846 0.8615231649 O2 -0.2639511140 SP3
C27_0 C 0.3909200797 -0.0884750854 1.0956413586 C3 -0.2235830278 SP2
C31_0 C 0.6304512591 -0.0754192810 1.0773617534 C3 -0.2235830278 SP2
C33_0 C 0.4446732093 -0.0443445611 0.7957246121 C4 -0.0655839846 SP3
H39_0 H 0.2886508027 -0.0662893584 1.0952276549 H 0.1359153180 UNKNOWN
C28_0 C 0.4114749133 -0.1592773263 1.1165765673 C3 -0.1359153180 SP2
C30_0 C 0.6516056871 -0.1458643775 1.0991608998 C3 -0.1359153180 SP2
H43_0 H 0.7166126716 -0.0426354177 1.0625421326 H 0.1359153180 UNKNOWN
H44_0 H 0.5293810423 -0.0820292601 0.7895431806 H 0.1082855290 UNKNOWN
H45_0 H 0.4610434529 -0.0003063260 0.7606701990 H 0.1082855290 UNKNOWN
C34_0 C 0.3111205912 -0.0800018481 0.7856008453 C3 -0.0495218978 SP2
H40_0 H 0.3248774127 -0.1918072198 1.1312749717 H 0.1359153180 UNKNOWN
C29_0 C 0.5420947831 -0.1879086536 1.1195364500 C3 -0.1359153180 SP2
H42_0 H 0.7540000136 -0.1676393080 1.1004979459 H 0.1359153180 UNKNOWN
S1_0 S 0.2596970862 -0.1114050345 0.7092215453 S2 0.0624399908 SP3
C35_0 C 0.2134459867 -0.0958012552 0.8311542263 C3 0.2238209688 SP2
H41_0 H 0.5580096250 -0.2426308058 1.1375050091 H 0.1359153180 UNKNOWN
C36_0 C 0.1117394137 -0.1431746440 0.7453399445 C3 -0.0146347389 SP2
N5_0 N 0.1011934324 -0.1317276798 0.8084203307 N -0.4602882670 SP2
H46_0 H 0.2207603350 -0.0806416992 0.8824824396 H 0.0579746117 UNKNOWN
H47_0 H 0.0364518300 -0.1704701512 0.7155502952 H 0.1754356130 UNKNOWN
#END
