# Supplementary material for: Predicting the ritonavir crisis by revisiting the polymorph landscape with crystal structure prediction and form 4 structure solution
Source: Commun Chem. 2025 Dec 22;8:404. doi: 10.1038/s42004-025-01814-6 (PMC12722319; doi:10.1038/s42004-025-01814-6)
Supplement: Supplementary file 4 — Supplementary Dataset 1, containing the .cif of the optimized predicted crystal structures [file 42004_2025_1814_MOESM4_ESM.zip › key_structures/CSP_structure_rank_5.cif]

#############################################
# Avant-garde Materials Simulation           
#############################################

data_structure_000012
_cell_length_a 13.4152109863
_cell_length_b 5.2097527429
_cell_length_c 27.0625948079
_cell_angle_alpha 90.0000000000
_cell_angle_beta 102.2779743767
_cell_angle_gamma 90.0000000000
_cell_volume 1848.1416059075
_exptl_crystal_density_diffrn 1.2955447520
_total_energy -3684891.4778743777
_electrostatic_energy 0.0000000000
_vdw_energy -269.8089895552
_bond_energy 0.0000000000
_angle_energy 0.0000000000
_stretch_bend_coupling_energy 0.0000000000
_torsion_energy 0.0000000000
_inversion_energy 0.0000000000
_last_operation minimize_crystal_energy
_last_operation_comment none
_symmetry_cell_setting monoclinic
_symmetry_space_group_name_H-M 'P 2_1'
_symmetry_Int_Tables_number 4
loop_
_symmetry_equiv_pos_site_id
_symmetry_equiv_pos_as_xyz
1 x,y,z
2 -x,y+1/2,-z
loop_
_atom_site_label
_atom_site_type_symbol
_atom_site_fract_x
_atom_site_fract_y
_atom_site_fract_z
_atom_site_fftype
_atom_site_charge
_atom_site_hybridization
S0_0 S -0.6342814305 0.1376943910 0.5721460099 S2 -0.0990037238 SP3
C3_0 C -0.7306543665 0.2530839692 0.5221648951 C3 0.3635824246 SP2
C4_0 C -0.7267518341 -0.0056529338 0.5985439852 C3 -0.2814232254 SP2
N0_0 N -0.8227380357 0.1887892075 0.5265251128 N -0.5473010360 SP2
C1_0 C -0.7059050993 0.3927748608 0.4776074336 C4 0.0556587934 SP3
H11_0 H -0.7067091849 -0.1097966156 0.6340828091 H 0.1949382340 UNKNOWN
C5_0 C -0.8219168758 0.0435778953 0.5693841947 C3 0.2849105427 SP2
C0_0 C -0.7012400849 0.2027168586 0.4347043526 C4 -0.0997388574 SP3
H7_0 H -0.7704097249 0.5246292224 0.4645781522 H 0.0376391286 UNKNOWN
C2_0 C -0.6075092954 0.5490993706 0.4913191850 C4 -0.0997388574 SP3
C6_0 C -0.9210860214 -0.0330429577 0.5828051778 C4 -0.1487623963 SP3
H4_0 H -0.7708112667 0.0869345981 0.4249855458 H 0.0339885397 UNKNOWN
H5_0 H -0.6361187077 0.0718673105 0.4457816093 H 0.0339885397 UNKNOWN
H6_0 H -0.6917696105 0.3045868296 0.4004762235 H 0.0339885397 UNKNOWN
H8_0 H -0.6109878607 0.6928925566 0.5205228087 H 0.0339885397 UNKNOWN
H9_0 H -0.5941020042 0.6479234170 0.4574881626 H 0.0339885397 UNKNOWN
H10_0 H -0.5413650499 0.4238847659 0.5048896502 H 0.0339885397 UNKNOWN
N1_0 N -0.9677538463 0.1814057864 0.6054840811 N 0.0221306260 SP2
H12_0 H -0.9763983477 -0.0895855025 0.5485005767 H 0.0830283419 UNKNOWN
H13_0 H -0.9108878074 -0.2002303935 0.6079586811 H 0.0830283419 UNKNOWN
C7_0 C -1.0293581121 0.3566046388 0.5693376794 C4 -0.3466354395 SP3
C8_0 C -0.9215241042 0.2778120562 0.6524618600 C3 0.4504585531 SP2
H14_0 H -0.9842995924 0.4519617641 0.5451282015 H 0.1281697200 UNKNOWN
H15_0 H -1.0627817132 0.5028576772 0.5898151845 H 0.1281697200 UNKNOWN
H16_0 H -1.0904297542 0.2469945177 0.5448224127 H 0.1281697200 UNKNOWN
O0_0 O -0.9302480038 0.5074711204 0.6644013145 O1 -0.5000867960 SP2
N2_0 N -0.8669320917 0.1032162003 0.6856659934 N -0.4634931766 SP2
H1_0 H -0.8759467120 -0.0892134974 0.6789950051 H 0.2782037190 UNKNOWN
C9_0 C -0.8088742441 0.1872860961 0.7345889384 C4 -0.0960662838 SP3
H17_0 H -0.8181732733 0.3971102947 0.7345952079 H 0.0887883809 UNKNOWN
C10_0 C -0.8471194649 0.0762515828 0.7802065182 C4 0.1527739273 SP3
C13_0 C -0.6961340548 0.1185604713 0.7377884295 C3 0.5071730574 SP2
H18_0 H -0.8241637992 -0.1276307590 0.7839974083 H 0.0076747989 UNKNOWN
C11_0 C -0.9631696425 0.0927638631 0.7721930005 C4 -0.1271370482 SP3
C12_0 C -0.7951978798 0.2202664528 0.8281234517 C4 -0.1271370482 SP3
O1_0 O -0.6682307993 -0.1098787055 0.7375459343 O1 -0.5056344530 SP2
N3_0 N -0.6324210225 0.3213294643 0.7400026520 N -0.4641630755 SP2
H19_0 H -0.9882039636 0.0161080648 0.8053590747 H 0.0339885397 UNKNOWN
H20_0 H -1.0010974900 -0.0160720997 0.7387165539 H 0.0339885397 UNKNOWN
H21_0 H -0.9892500181 0.2930857382 0.7671995483 H 0.0339885397 UNKNOWN
H22_0 H -0.7117818524 0.1990324512 0.8357346938 H 0.0339885397 UNKNOWN
H23_0 H -0.8217760313 0.1503755165 0.8613575773 H 0.0339885397 UNKNOWN
H24_0 H -0.8141140377 0.4260665104 0.8243119931 H 0.0339885397 UNKNOWN
H2_0 H -0.6618113777 0.5038151006 0.7383261928 H 0.2782037190 UNKNOWN
C14_0 C -0.5228128247 0.2967271546 0.7416389964 C4 0.1700597173 SP3
H25_0 H -0.5105807192 0.0924123255 0.7345922743 H 0.0301078526 UNKNOWN
C15_0 C -0.4976470605 0.4636317901 0.6984279332 C4 -0.1327351901 SP3
C22_0 C -0.4588763207 0.3678512622 0.7942883941 C4 0.1276542024 SP3
H26_0 H -0.5449931008 0.3951344113 0.6625641126 H 0.0501704717 UNKNOWN
H27_0 H -0.5223650887 0.6609189710 0.7042492742 H 0.0501704717 UNKNOWN
C16_0 C -0.3866603573 0.4659756735 0.6950232295 C3 0.2023935386 SP2
H33_0 H -0.4428960862 0.5748226934 0.7962104122 H -0.0181395754 UNKNOWN
H34_0 H -0.5032368886 0.3220778833 0.8229500672 H -0.0181395754 UNKNOWN
C23_0 C -0.3594514589 0.2141745442 0.8073865705 C4 0.0203457255 SP3
C17_0 C -0.3205584519 0.6555349480 0.7202479305 C3 -0.2235830278 SP2
C21_0 C -0.3461795266 0.2772601817 0.6678293032 C3 -0.2235830278 SP2
O2_0 O -0.3792174159 -0.0455872946 0.8191645667 O2 -0.5906347980 SP3
H35_0 H -0.3262631681 0.2040687439 0.7735935375 H 0.0707808211 UNKNOWN
C24_0 C -0.2751905058 0.3341419561 0.8491667540 C4 0.2165496877 SP3
H28_0 H -0.3502565025 0.8006777734 0.7423014827 H 0.1359153180 UNKNOWN
C18_0 C -0.2172222024 0.6564682149 0.7185976223 C3 -0.1359153180 SP2
C20_0 C -0.2427191430 0.2777705607 0.6661629160 C3 -0.1359153180 SP2
H32_0 H -0.3961131480 0.1267650881 0.6481704331 H 0.1359153180 UNKNOWN
H0_0 H -0.4243514634 -0.0439617429 0.8437972056 H 0.4234947290 UNKNOWN
N4_0 N -0.3001990087 0.3016450201 0.8987338852 N -0.4594359152 SP2
H36_0 H -0.2718103483 0.5418093219 0.8424818446 H 0.0301078526 UNKNOWN
C25_0 C -0.1724049679 0.2062699353 0.8468687055 C4 -0.1327351901 SP3
H29_0 H -0.1677644146 0.8074706754 0.7382083189 H 0.1359153180 UNKNOWN
C19_0 C -0.1776548604 0.4679225736 0.6914167157 C3 -0.1359153180 SP2
H31_0 H -0.2123502675 0.1291272998 0.6450461421 H 0.1359153180 UNKNOWN
H3_0 H -0.3059014586 0.1176254579 0.9111961637 H 0.2782037190 UNKNOWN
C32_0 C -0.3006278035 0.4962091793 0.9317531455 C3 0.5659241222 SP2
H37_0 H -0.1794563705 -0.0003854463 0.8538776106 H 0.0501704717 UNKNOWN
H38_0 H -0.1621962300 0.2288144367 0.8077868320 H 0.0501704717 UNKNOWN
C26_0 C -0.0810902864 0.3147089824 0.8828958832 C3 0.2023935386 SP2
H30_0 H -0.0973313787 0.4715371936 0.6892737294 H 0.1359153180 UNKNOWN
O3_0 O -0.2803852433 0.7232547094 0.9266860401 O1 -0.4927113580 SP2
O4_0 O -0.3313427952 0.4029780245 0.9743245023 O2 -0.2639511140 SP3
C27_0 C -0.0422446849 0.1954768059 0.9294255820 C3 -0.2235830278 SP2
C31_0 C -0.0320564753 0.5359819249 0.8704207341 C3 -0.2235830278 SP2
C33_0 C -0.3394298904 0.5985757518 1.0112994277 C4 -0.0655839846 SP3
H39_0 H -0.0791485866 0.0219076110 0.9392304796 H 0.1359153180 UNKNOWN
C28_0 C 0.0439521026 0.2923551579 0.9625396299 C3 -0.1359153180 SP2
C30_0 C 0.0534175509 0.6348947624 0.9035145398 C3 -0.1359153180 SP2
H43_0 H -0.0611337907 0.6301103853 0.8341318757 H 0.1359153180 UNKNOWN
H44_0 H -0.3908174154 0.7528483703 0.9936504929 H 0.1082855290 UNKNOWN
H45_0 H -0.2636253546 0.6833457933 1.0257348995 H 0.1082855290 UNKNOWN
C34_0 C -0.3804801995 0.4779294776 1.0527684485 C3 -0.0495218978 SP2
H40_0 H 0.0730232764 0.1950448200 0.9984367416 H 0.1359153180 UNKNOWN
C29_0 C 0.0919154826 0.5132089158 0.9497180544 C3 -0.1359153180 SP2
H42_0 H 0.0897667979 0.8085158736 0.8933430291 H 0.1359153180 UNKNOWN
S1_0 S -0.3224393119 0.2162430000 1.0873898585 S2 0.0624399908 SP3
C35_0 C -0.4607094074 0.5593376613 1.0730460872 C3 0.2238209688 SP2
H41_0 H 0.1580741154 0.5917721414 0.9759959457 H 0.1359153180 UNKNOWN
C36_0 C -0.4087259523 0.2415283558 1.1265066136 C3 -0.0146347389 SP2
N5_0 N -0.4761512237 0.4262716999 1.1147376388 N -0.4602882670 SP2
H46_0 H -0.5113120041 0.7177401739 1.0582825869 H 0.0579746117 UNKNOWN
H47_0 H -0.4050093182 0.1119070725 1.1583060039 H 0.1754356130 UNKNOWN
#END
