# Supplementary material for: Predicting the ritonavir crisis by revisiting the polymorph landscape with crystal structure prediction and form 4 structure solution
Source: Commun Chem. 2025 Dec 22;8:404. doi: 10.1038/s42004-025-01814-6 (PMC12722319; doi:10.1038/s42004-025-01814-6)
Supplement: Supplementary file 4 — Supplementary Dataset 1, containing the .cif of the optimized predicted crystal structures [file 42004_2025_1814_MOESM4_ESM.zip › key_structures/CSP_structure_rank_6.cif]

#############################################
# Avant-garde Materials Simulation           
#############################################

data_structure_000010
_cell_length_a 4.9367660834
_cell_length_b 21.8971142549
_cell_length_c 34.2513059511
_cell_angle_alpha 90.0000000000
_cell_angle_beta 90.0000000000
_cell_angle_gamma 90.0000000000
_cell_volume 3702.5980604885
_exptl_crystal_density_diffrn 1.2933351767
_total_energy -7369781.3860439602
_electrostatic_energy 0.0000000000
_vdw_energy -540.1807003203
_bond_energy 0.0000000000
_angle_energy 0.0000000000
_stretch_bend_coupling_energy 0.0000000000
_torsion_energy 0.0000000000
_inversion_energy 0.0000000000
_last_operation minimize_crystal_energy
_last_operation_comment none
_symmetry_cell_setting orthorhombic
_symmetry_space_group_name_H-M 'P 2_1 2_1 2_1'
_symmetry_Int_Tables_number 19
loop_
_symmetry_equiv_pos_site_id
_symmetry_equiv_pos_as_xyz
1 x,y,z
2 -x+1/2,-y,z+1/2
3 -x,y+1/2,-z+1/2
4 x+1/2,-y+1/2,-z
loop_
_atom_site_label
_atom_site_type_symbol
_atom_site_fract_x
_atom_site_fract_y
_atom_site_fract_z
_atom_site_fftype
_atom_site_charge
_atom_site_hybridization
S0_0 S 0.4115144017 0.6550548199 0.5534263260 S2 -0.0990037238 SP3
C3_0 C 0.3756134922 0.6828417732 0.6011736031 C3 0.3635824246 SP2
C4_0 C 0.6489975103 0.7109621902 0.5443443092 C3 -0.2814232254 SP2
N0_0 N 0.5317676257 0.7300482124 0.6089744388 N -0.5473010360 SP2
C1_0 C 0.1853125361 0.6539482478 0.6303840513 C4 0.0556587934 SP3
H11_0 H 0.7494317585 0.7128954070 0.5161513781 H 0.1949382340 UNKNOWN
C5_0 C 0.6860410750 0.7465193015 0.5769832520 C3 0.2849105427 SP2
C0_0 C 0.3268006400 0.6482492171 0.6701638575 C4 -0.0997388574 SP3
H7_0 H 0.0115036424 0.6853935707 0.6336135740 H 0.0376391286 UNKNOWN
C2_0 C 0.0713729115 0.5927299095 0.6163627687 C4 -0.0997388574 SP3
C6_0 C 0.8831489058 0.7986857316 0.5800439510 C4 -0.1487623963 SP3
H4_0 H 0.1913603139 0.6264833980 0.6915522684 H 0.0339885397 UNKNOWN
H5_0 H 0.3891902847 0.6929878152 0.6814018337 H 0.0339885397 UNKNOWN
H6_0 H 0.5095393387 0.6197981082 0.6676989054 H 0.0339885397 UNKNOWN
H8_0 H -0.0681086676 0.5734944913 0.6381123595 H 0.0339885397 UNKNOWN
H9_0 H 0.2340939347 0.5592583601 0.6116177226 H 0.0339885397 UNKNOWN
H10_0 H -0.0424362352 0.5978507328 0.5889801884 H 0.0339885397 UNKNOWN
N1_0 N 0.7647260797 0.8586060800 0.5715649240 N 0.0221306260 SP2
H12_0 H 0.9709765760 0.7990067448 0.6096710972 H 0.0830283419 UNKNOWN
H13_0 H 1.0503078986 0.7925612541 0.5593825756 H 0.0830283419 UNKNOWN
C7_0 C 0.5590465027 0.8821962008 0.5982779302 C4 -0.3466354395 SP3
C8_0 C 0.9012472184 0.8956590388 0.5456356819 C3 0.4504585531 SP2
H14_0 H 0.4771078297 0.8436915495 0.6149642393 H 0.1281697200 UNKNOWN
H15_0 H 0.3892414965 0.9021632798 0.5820752691 H 0.1281697200 UNKNOWN
H16_0 H 0.6433546505 0.9159634881 0.6188688664 H 0.1281697200 UNKNOWN
O0_0 O 1.1114666835 0.8790022398 0.5285118973 O1 -0.5000867960 SP2
N2_0 N 0.7920271408 0.9530785195 0.5394361767 N -0.4634931766 SP2
H1_0 H 0.6158719303 0.9657773428 0.5528119427 H 0.2782037190 UNKNOWN
C9_0 C 0.9726057015 1.0023823815 0.5275438003 C4 -0.0960662838 SP3
H17_0 H 1.1433228235 0.9805623655 0.5123868283 H 0.0887883809 UNKNOWN
C10_0 C 0.8361485058 1.0484982413 0.4996436971 C4 0.1527739273 SP3
C13_0 C 1.0956240735 1.0335049955 0.5638725449 C3 0.5071730574 SP2
H18_0 H 0.6605869592 1.0684412485 0.5149580978 H 0.0076747989 UNKNOWN
C11_0 C 0.7345839536 1.0157934129 0.4630057403 C4 -0.1271370482 SP3
C12_0 C 1.0343610715 1.0997459978 0.4892249473 C4 -0.1271370482 SP3
O1_0 O 1.3463402824 1.0346083230 0.5693220022 O1 -0.5056344530 SP2
N3_0 N 0.9165011850 1.0580035172 0.5890939040 N -0.4641630755 SP2
H19_0 H 0.9054745562 0.9955390162 0.4469021995 H 0.0339885397 UNKNOWN
H20_0 H 0.6301065451 1.0478329247 0.4433572065 H 0.0339885397 UNKNOWN
H21_0 H 0.5937260508 0.9787498712 0.4703844981 H 0.0339885397 UNKNOWN
H22_0 H 1.2150868106 1.0810981860 0.4746819535 H 0.0339885397 UNKNOWN
H23_0 H 1.1000029063 1.1255051505 0.5151080527 H 0.0339885397 UNKNOWN
H24_0 H 0.9403171756 1.1324462012 0.4690611102 H 0.0339885397 UNKNOWN
H2_0 H 0.7132704618 1.0526454692 0.5837388180 H 0.2782037190 UNKNOWN
C14_0 C 0.9943809751 1.0834933149 0.6268771911 C4 0.1700597173 SP3
H25_0 H 1.2088562767 1.0961507447 0.6243261033 H 0.0301078526 UNKNOWN
C15_0 C 0.8261325477 1.1411507594 0.6354683750 C4 -0.1327351901 SP3
C22_0 C 0.9683262700 1.0344525278 0.6586941776 C4 0.1276542024 SP3
H26_0 H 0.6104795184 1.1284994212 0.6364198679 H 0.0501704717 UNKNOWN
H27_0 H 0.8811897685 1.1567563695 0.6649311909 H 0.0501704717 UNKNOWN
C16_0 C 0.8748971802 1.1920684593 0.6067410564 C3 0.2023935386 SP2
H33_0 H 0.7543438162 1.0215448391 0.6623644485 H -0.0181395754 UNKNOWN
H34_0 H 1.0812132920 0.9940314979 0.6486856153 H -0.0181395754 UNKNOWN
C23_0 C 1.0827176672 1.0540817947 0.6982359210 C4 0.0203457255 SP3
C17_0 C 0.7188113747 1.1978784375 0.5727013592 C3 -0.2235830278 SP2
C21_0 C 1.0844315438 1.2341559529 0.6132458722 C3 -0.2235830278 SP2
O2_0 O 1.3581427086 1.0733220661 0.6940039739 O2 -0.5906347980 SP3
H35_0 H 0.9609176295 1.0924231244 0.7097751539 H 0.0707808211 UNKNOWN
C24_0 C 1.0539273495 1.0023501572 0.7290748777 C4 0.2165496877 SP3
H28_0 H 0.5526800662 1.1660165966 0.5673753612 H 0.1359153180 UNKNOWN
C18_0 C 0.7704823656 1.2447325482 0.5460536650 C3 -0.1359153180 SP2
C20_0 C 1.1375551503 1.2808729433 0.5866036143 C3 -0.1359153180 SP2
H32_0 H 1.2070303987 1.2299878575 0.6396423974 H 0.1359153180 UNKNOWN
H0_0 H 1.3673309950 1.1166552425 0.7024736612 H 0.4234947290 UNKNOWN
N4_0 N 1.1295008213 0.9421892569 0.7141094710 N -0.4594359152 SP2
H36_0 H 0.8362989253 0.9990813993 0.7355577315 H 0.0301078526 UNKNOWN
C25_0 C 1.2132033372 1.0186383413 0.7661156468 C4 -0.1327351901 SP3
H29_0 H 0.6454261031 1.2492814586 0.5199774182 H 0.1359153180 UNKNOWN
C19_0 C 0.9798144443 1.2863424306 0.5529280056 C3 -0.1359153180 SP2
H31_0 H 1.3016120896 1.3130452045 0.5922580702 H 0.1359153180 UNKNOWN
H3_0 H 1.3298988326 0.9301321775 0.7120640378 H 0.2782037190 UNKNOWN
C32_0 C 0.9388049998 0.8991071828 0.7084041285 C3 0.5659241222 SP2
H37_0 H 1.4222359728 1.0297491124 0.7574920002 H 0.0501704717 UNKNOWN
H38_0 H 1.1283531341 1.0620298707 0.7771569900 H 0.0501704717 UNKNOWN
C26_0 C 1.2196859994 0.9725949991 0.7990606667 C3 0.2023935386 SP2
H30_0 H 1.0179236330 1.3231942914 0.5322307089 H 0.1359153180 UNKNOWN
O3_0 O 0.6911679223 0.9067456469 0.7114640943 O1 -0.4927113580 SP2
O4_0 O 1.0491227433 0.8435692906 0.6992853373 O2 -0.2639511140 SP3
C27_0 C 1.0322371672 0.9249215541 0.8029725369 C3 -0.2235830278 SP2
C31_0 C 1.4222460363 0.9782390160 0.8276334947 C3 -0.2235830278 SP2
C33_0 C 0.8502394852 0.7950362643 0.6948117888 C4 -0.0655839846 SP3
H39_0 H 0.8680109378 0.9196019844 0.7820122365 H 0.1359153180 UNKNOWN
C28_0 C 1.0498959178 0.8837958660 0.8340824367 C3 -0.1359153180 SP2
C30_0 C 1.4365972765 0.9382121597 0.8592529040 C3 -0.1359153180 SP2
H43_0 H 1.5736454358 1.0142862380 0.8248085778 H 0.1359153180 UNKNOWN
H44_0 H 0.9599440358 0.7589655408 0.6792849127 H 0.1082855290 UNKNOWN
H45_0 H 0.6833850896 0.8110119669 0.6762901410 H 0.1082855290 UNKNOWN
C34_0 C 0.7450060849 0.7696435522 0.7324458621 C3 -0.0495218978 SP2
H40_0 H 0.9021965084 0.8469231247 0.8363320202 H 0.1359153180 UNKNOWN
C29_0 C 1.2509566316 0.8902957516 0.8624683729 C3 -0.1359153180 SP2
H42_0 H 1.5964615636 0.9438225046 0.8809298871 H 0.1359153180 UNKNOWN
S1_0 S 0.5203424441 0.8075744201 0.7633312836 S2 0.0624399908 SP3
C35_0 C 0.7868463202 0.7116591568 0.7466976503 C3 0.2238209688 SP2
H41_0 H 1.2606107769 0.8583821388 0.8868894223 H 0.1359153180 UNKNOWN
C36_0 C 0.5027686633 0.7431518445 0.7922147118 C3 -0.0146347389 SP2
N5_0 N 0.6497240190 0.6963756788 0.7802059190 N -0.4602882670 SP2
H46_0 H 0.9179228732 0.6781008142 0.7327963123 H 0.0579746117 UNKNOWN
H47_0 H 0.3776913178 0.7427411456 0.8184120513 H 0.1754356130 UNKNOWN
#END
