# Supplementary material for: Predicting the ritonavir crisis by revisiting the polymorph landscape with crystal structure prediction and form 4 structure solution
Source: Commun Chem. 2025 Dec 22;8:404. doi: 10.1038/s42004-025-01814-6 (PMC12722319; doi:10.1038/s42004-025-01814-6)
Supplement: Supplementary file 4 — Supplementary Dataset 1, containing the .cif of the optimized predicted crystal structures [file 42004_2025_1814_MOESM4_ESM.zip › key_structures/CSP_structure_rank_7.cif]

#############################################
# Avant-garde Materials Simulation           
#############################################

data_structure_000003
_cell_length_a 9.6698038364
_cell_length_b 14.5799895945
_cell_length_c 26.4745804166
_cell_angle_alpha 90.0000000000
_cell_angle_beta 90.0000000000
_cell_angle_gamma 90.0000000000
_cell_volume 3732.5356456480
_exptl_crystal_density_diffrn 1.2829617106
_total_energy -7369788.8509002263
_electrostatic_energy 0.0000000000
_vdw_energy -534.5708325158
_bond_energy 0.0000000000
_angle_energy 0.0000000000
_stretch_bend_coupling_energy 0.0000000000
_torsion_energy 0.0000000000
_inversion_energy 0.0000000000
_last_operation minimize_crystal_energy
_last_operation_comment none
_symmetry_cell_setting orthorhombic
_symmetry_space_group_name_H-M 'P 2_1 2_1 2_1'
_symmetry_Int_Tables_number 19
loop_
_symmetry_equiv_pos_site_id
_symmetry_equiv_pos_as_xyz
1 x,y,z
2 -x+1/2,-y,z+1/2
3 -x,y+1/2,-z+1/2
4 x+1/2,-y+1/2,-z
loop_
_atom_site_label
_atom_site_type_symbol
_atom_site_fract_x
_atom_site_fract_y
_atom_site_fract_z
_atom_site_fftype
_atom_site_charge
_atom_site_hybridization
S0_0 S 0.9835738911 1.1002955706 1.1612517318 S2 -0.0990037238 SP3
C3_0 C 0.9852477054 1.1599467013 1.1029999051 C3 0.3635824246 SP2
C4_0 C 0.8936791630 1.1901962488 1.1881132706 C3 -0.2814232254 SP2
N0_0 N 0.9231916584 1.2396754534 1.1051799072 N -0.5473010360 SP2
C1_0 C 1.0485898889 1.1187328620 1.0561767495 C4 0.0556587934 SP3
H11_0 H 0.8583732217 1.1860820948 1.2270788855 H 0.1949382340 UNKNOWN
C5_0 C 0.8716660214 1.2578093188 1.1528253665 C3 0.2849105427 SP2
C0_0 C 1.0697017461 1.0150456421 1.0609201367 C4 -0.0997388574 SP3
H7_0 H 0.9722136183 1.1323099474 1.0261006907 H 0.0376391286 UNKNOWN
C2_0 C 1.1845251480 1.1664621957 1.0414602624 C4 -0.0997388574 SP3
C6_0 C 0.7959532633 1.3456566852 1.1633087276 C4 -0.1487623963 SP3
H4_0 H 1.1133173646 0.9866089595 1.0259961376 H 0.0339885397 UNKNOWN
H5_0 H 0.9719091886 0.9793213587 1.0686163587 H 0.0339885397 UNKNOWN
H6_0 H 1.1433230084 0.9991751452 1.0914663127 H 0.0339885397 UNKNOWN
H8_0 H 1.1740612863 1.2412366484 1.0425477059 H 0.0339885397 UNKNOWN
H9_0 H 1.2154208915 1.1454987197 1.0032311315 H 0.0339885397 UNKNOWN
H10_0 H 1.2684853232 1.1472219784 1.0672511496 H 0.0339885397 UNKNOWN
N1_0 N 0.8884516764 1.4251274201 1.1691169129 N 0.0221306260 SP2
H12_0 H 0.7266406724 1.3619199089 1.1319665546 H 0.0830283419 UNKNOWN
H13_0 H 0.7325385505 1.3376873919 1.1975481643 H 0.0830283419 UNKNOWN
C7_0 C 0.9672734499 1.4304254522 1.2160739298 C4 -0.3466354395 SP3
C8_0 C 0.8565390142 1.5029394795 1.1419519487 C3 0.4504585531 SP2
H14_0 H 1.0706867168 1.4596775090 1.2103601648 H 0.1281697200 UNKNOWN
H15_0 H 0.9808705346 1.3604908560 1.2304038373 H 0.1281697200 UNKNOWN
H16_0 H 0.9124252141 1.4708626850 1.2450482422 H 0.1281697200 UNKNOWN
O0_0 O 0.7604554439 1.5029027211 1.1099930367 O1 -0.5000867960 SP2
N2_0 N 0.9339660636 1.5794089292 1.1516201461 N -0.4634931766 SP2
H1_0 H 1.0210906084 1.5777666389 1.1737531958 H 0.2782037190 UNKNOWN
C9_0 C 0.8935520506 1.6688039948 1.1320339583 C4 -0.0960662838 SP3
H17_0 H 0.7837051549 1.6642346468 1.1217524503 H 0.0887883809 UNKNOWN
C10_0 C 0.9073123650 1.7425719910 1.1735371517 C4 0.1527739273 SP3
C13_0 C 0.9774761814 1.6925505002 1.0843940284 C3 0.5071730574 SP2
H18_0 H 1.0148656029 1.7400384310 1.1874501000 H 0.0076747989 UNKNOWN
C11_0 C 0.8081769564 1.7204910149 1.2169509500 C4 -0.1271370482 SP3
C12_0 C 0.8790364153 1.8381334945 1.1521031997 C4 -0.1271370482 SP3
O1_0 O 1.1057174965 1.7021580907 1.0861816192 O1 -0.5056344530 SP2
N3_0 N 0.9014829779 1.7024827584 1.0421353490 N -0.4641630755 SP2
H19_0 H 0.7002107577 1.7194541119 1.2036805523 H 0.0339885397 UNKNOWN
H20_0 H 0.8155567185 1.7727742845 1.2466196062 H 0.0339885397 UNKNOWN
H21_0 H 0.8307706911 1.6536973265 1.2342435489 H 0.0339885397 UNKNOWN
H22_0 H 0.9533387831 1.8567763142 1.1224798310 H 0.0339885397 UNKNOWN
H23_0 H 0.8852353036 1.8904132928 1.1818921532 H 0.0339885397 UNKNOWN
H24_0 H 0.7745825379 1.8418119323 1.1357486653 H 0.0339885397 UNKNOWN
H2_0 H 0.7974261820 1.6870411344 1.0440813130 H 0.2782037190 UNKNOWN
C14_0 C 0.9585516457 1.7204059559 0.9918754789 C4 0.1700597173 SP3
H25_0 H 1.0715859579 1.7199256379 0.9962772884 H 0.0301078526 UNKNOWN
C15_0 C 0.9124569103 1.6437173010 0.9552291156 C4 -0.1327351901 SP3
C22_0 C 0.9107476613 1.8149610018 0.9727100636 C4 0.1276542024 SP3
H26_0 H 0.8003024430 1.6336516731 0.9601270469 H 0.0501704717 UNKNOWN
H27_0 H 0.9268326530 1.6689865708 0.9164421533 H 0.0501704717 UNKNOWN
C16_0 C 0.9894829175 1.5543606714 0.9608087790 C3 0.2023935386 SP2
H33_0 H 0.8021495007 1.8096822428 0.9606174686 H -0.0181395754 UNKNOWN
H34_0 H 0.9152830199 1.8643226726 1.0040324902 H -0.0181395754 UNKNOWN
C23_0 C 0.9998303575 1.8520206810 0.9296201560 C4 0.0203457255 SP3
C17_0 C 0.9617320695 1.4922693547 1.0000765478 C3 -0.2235830278 SP2
C21_0 C 1.0923945880 1.5314854775 0.9256555761 C3 -0.2235830278 SP2
O2_0 O 1.1301208581 1.8800518109 0.9508230683 O2 -0.5906347980 SP3
H35_0 H 1.0174937031 1.7975123703 0.9011362151 H 0.0707808211 UNKNOWN
C24_0 C 0.9335280498 1.9326799491 0.9002847063 C4 0.2165496877 SP3
H28_0 H 0.8806594018 1.5070754053 1.0275533981 H 0.1359153180 UNKNOWN
C18_0 C 1.0353308349 1.4100370072 1.0041628472 C3 -0.1359153180 SP2
C20_0 C 1.1661653332 1.4495190391 0.9294902311 C3 -0.1359153180 SP2
H32_0 H 1.1130725532 1.5781635841 0.8942863490 H 0.1359153180 UNKNOWN
H0_0 H 1.1767171298 1.9228950567 0.9267753219 H 0.4234947290 UNKNOWN
N4_0 N 0.8211221431 1.9000131548 0.8681231994 N -0.4594359152 SP2
H36_0 H 1.0140039316 1.9597456218 0.8751216122 H 0.0301078526 UNKNOWN
C25_0 C 0.8841026379 2.0113906163 0.9350087373 C4 -0.1327351901 SP3
H29_0 H 1.0101420020 1.3623031526 1.0346256201 H 0.1359153180 UNKNOWN
C19_0 C 1.1381621131 1.3885811799 0.9689320945 C3 -0.1359153180 SP2
H31_0 H 1.2446310350 1.4328409383 0.9013295913 H 0.1359153180 UNKNOWN
H3_0 H 0.7346347735 1.8709664920 0.8846264360 H 0.2782037190 UNKNOWN
C32_0 C 0.8103146881 1.9117611894 0.8177758353 C3 0.5659241222 SP2
H37_0 H 0.7867709279 1.9918308036 0.9536762109 H 0.0501704717 UNKNOWN
H38_0 H 0.9623824634 2.0202997697 0.9646221565 H 0.0501704717 UNKNOWN
C26_0 C 0.8669596951 2.0997298632 0.9062046255 C3 0.2023935386 SP2
H30_0 H 1.1955870744 1.3243678141 0.9716447525 H 0.1359153180 UNKNOWN
O3_0 O 0.7027529080 1.8961989373 0.7934924917 O1 -0.4927113580 SP2
O4_0 O 0.9297225669 1.9429213889 0.7961582992 O2 -0.2639511140 SP3
C27_0 C 0.9751148719 2.1638302072 0.9043987434 C3 -0.2235830278 SP2
C31_0 C 0.7459875253 2.1182775029 0.8787763399 C3 -0.2235830278 SP2
C33_0 C 0.9277823339 1.9527123526 0.7416783694 C4 -0.0655839846 SP3
H39_0 H 1.0685647428 2.1510193404 0.9264681810 H 0.1359153180 UNKNOWN
C28_0 C 0.9651742794 2.2430007084 0.8749206846 C3 -0.1359153180 SP2
C30_0 C 0.7356949237 2.1972729231 0.8492393861 C3 -0.1359153180 SP2
H43_0 H 0.6582038723 2.0714566997 0.8813664705 H 0.1359153180 UNKNOWN
H44_0 H 0.8197777135 1.9591035485 0.7292122532 H 0.1082855290 UNKNOWN
H45_0 H 0.9699041360 1.8893683371 0.7252106670 H 0.1082855290 UNKNOWN
C34_0 C 1.0101972671 2.0355976557 0.7271569862 C3 -0.0495218978 SP2
H40_0 H 1.0500280868 2.2922936875 0.8745245297 H 0.1359153180 UNKNOWN
C29_0 C 0.8455304952 2.2593459397 0.8467938950 C3 -0.1359153180 SP2
H42_0 H 0.6400987770 2.2116549101 0.8289916918 H 0.1359153180 UNKNOWN
S1_0 S 1.1462279621 2.0315879205 0.6841710353 S2 0.0624399908 SP3
C35_0 C 0.9921603074 2.1250447449 0.7425177765 C3 0.2238209688 SP2
H41_0 H 0.8355845470 2.3212944989 0.8239587091 H 0.1359153180 UNKNOWN
C36_0 C 1.1653140921 2.1500796071 0.6898594473 C3 -0.0146347389 SP2
N5_0 N 1.0789784882 2.1891126333 0.7215288499 N -0.4602882670 SP2
H46_0 H 0.9161376127 2.1466008451 0.7704841537 H 0.0579746117 UNKNOWN
H47_0 H 1.2427681598 2.1866794468 0.6677154150 H 0.1754356130 UNKNOWN
#END
