# Supplementary material for: Predicting the ritonavir crisis by revisiting the polymorph landscape with crystal structure prediction and form 4 structure solution
Source: Commun Chem. 2025 Dec 22;8:404. doi: 10.1038/s42004-025-01814-6 (PMC12722319; doi:10.1038/s42004-025-01814-6)
Supplement: Supplementary file 4 — Supplementary Dataset 1, containing the .cif of the optimized predicted crystal structures [file 42004_2025_1814_MOESM4_ESM.zip › key_structures/CSP_structure_rank_8.cif]

#############################################
# Avant-garde Materials Simulation           
#############################################

data_structure_000018
_cell_length_a 10.5181000485
_cell_length_b 10.6107601501
_cell_length_c 17.1504999644
_cell_angle_alpha 90.0000000000
_cell_angle_beta 89.1387772589
_cell_angle_gamma 90.0000000000
_cell_volume 1913.8659544009
_exptl_crystal_density_diffrn 1.2510542616
_total_energy -3684888.1671955655
_electrostatic_energy 0.0000000000
_vdw_energy -263.9255464677
_bond_energy 0.0000000000
_angle_energy 0.0000000000
_stretch_bend_coupling_energy 0.0000000000
_torsion_energy 0.0000000000
_inversion_energy 0.0000000000
_last_operation minimize_crystal_energy
_last_operation_comment none
_symmetry_cell_setting monoclinic
_symmetry_space_group_name_H-M 'P 2_1'
_symmetry_Int_Tables_number 4
loop_
_symmetry_equiv_pos_site_id
_symmetry_equiv_pos_as_xyz
1 x,y,z
2 -x,y+1/2,-z
loop_
_atom_site_label
_atom_site_type_symbol
_atom_site_fract_x
_atom_site_fract_y
_atom_site_fract_z
_atom_site_fftype
_atom_site_charge
_atom_site_hybridization
S0_0 S -0.3210214187 0.5581747175 0.9385634058 S2 -0.0990037238 SP3
C3_0 C -0.1804772817 0.5663779125 0.8812257150 C3 0.3635824246 SP2
C4_0 C -0.2660183101 0.6801163352 0.9958560623 C3 -0.2814232254 SP2
N0_0 N -0.1024987959 0.6543802901 0.9050063318 N -0.5473010360 SP2
C1_0 C -0.1568749261 0.4776452527 0.8137169509 C4 0.0556587934 SP3
H11_0 H -0.3199667735 0.7173201662 1.0452669982 H 0.1949382340 UNKNOWN
C5_0 C -0.1487117562 0.7186848052 0.9696341794 C3 0.2849105427 SP2
C0_0 C -0.0280317665 0.5031872932 0.7739506952 C4 -0.0997388574 SP3
H7_0 H -0.1548744642 0.3812695037 0.8382373339 H 0.0376391286 UNKNOWN
C2_0 C -0.2665788825 0.4823667612 0.7552979621 C4 -0.0997388574 SP3
C6_0 C -0.0692314845 0.8216101018 1.0051200459 C4 -0.1487623963 SP3
H4_0 H 0.0503147902 0.4944361327 0.8151436704 H 0.0339885397 UNKNOWN
H5_0 H -0.0232798468 0.5982054494 0.7486348230 H 0.0339885397 UNKNOWN
H6_0 H -0.0119979056 0.4345837404 0.7268123733 H 0.0339885397 UNKNOWN
H8_0 H -0.2485550907 0.4159167908 0.7072411240 H 0.0339885397 UNKNOWN
H9_0 H -0.2760816186 0.5774204963 0.7303933867 H 0.0339885397 UNKNOWN
H10_0 H -0.3577284753 0.4565020214 0.7830199339 H 0.0339885397 UNKNOWN
N1_0 N -0.0740918120 0.9423710178 0.9635559056 N 0.0221306260 SP2
H12_0 H -0.1029056411 0.8386172434 1.0649067773 H 0.0830283419 UNKNOWN
H13_0 H 0.0299537635 0.7896164266 1.0082076730 H 0.0830283419 UNKNOWN
C7_0 C -0.1522562023 1.0417411839 0.9980258545 C4 -0.3466354395 SP3
C8_0 C 0.0019247620 0.9684511219 0.8999123227 C3 0.4504585531 SP2
H14_0 H -0.1735237793 1.1117674147 0.9532150372 H 0.1281697200 UNKNOWN
H15_0 H -0.1027298965 1.0872623258 1.0466124925 H 0.1281697200 UNKNOWN
H16_0 H -0.2412646752 1.0009521359 1.0205859200 H 0.1281697200 UNKNOWN
O0_0 O 0.0124712860 1.0777019213 0.8724163149 O1 -0.5000867960 SP2
N2_0 N 0.0671401442 0.8668554413 0.8689353218 N -0.4634931766 SP2
H1_0 H 0.0254655566 0.7792726566 0.8738926918 H 0.2782037190 UNKNOWN
C9_0 C 0.1550098982 0.8844115780 0.8030744193 C4 -0.0960662838 SP3
H17_0 H 0.1936827529 0.9803315511 0.8085150594 H 0.0887883809 UNKNOWN
C10_0 C 0.2662916943 0.7903031228 0.8047904084 C4 0.1527739273 SP3
C13_0 C 0.0784401200 0.8775828615 0.7268252357 C3 0.5071730574 SP2
H18_0 H 0.2278082240 0.6962332071 0.7910994149 H 0.0076747989 UNKNOWN
C11_0 C 0.3272194240 0.7876638446 0.8853675455 C4 -0.1271370482 SP3
C12_0 C 0.3649278231 0.8251522501 0.7417798737 C4 -0.1271370482 SP3
O1_0 O 0.0832570087 0.7853642864 0.6823904418 O1 -0.5056344530 SP2
N3_0 N 0.0017597828 0.9784709633 0.7150653813 N -0.4641630755 SP2
H19_0 H 0.3624626043 0.8817273549 0.9011846206 H 0.0339885397 UNKNOWN
H20_0 H 0.4093727459 0.7234503956 0.8852078499 H 0.0339885397 UNKNOWN
H21_0 H 0.2603471250 0.7572898735 0.9312872760 H 0.0339885397 UNKNOWN
H22_0 H 0.4036345495 0.9200809540 0.7518411972 H 0.0339885397 UNKNOWN
H23_0 H 0.3240650395 0.8220274959 0.6834831054 H 0.0339885397 UNKNOWN
H24_0 H 0.4457584794 0.7593936567 0.7427850767 H 0.0339885397 UNKNOWN
H2_0 H -0.0080244768 1.0400187449 0.7613152017 H 0.2782037190 UNKNOWN
C14_0 C -0.0917906415 0.9793610708 0.6528306731 C4 0.1700597173 SP3
H25_0 H -0.0516857355 0.9179875694 0.6070399203 H 0.0301078526 UNKNOWN
C15_0 C -0.2187442972 0.9161629978 0.6776362587 C4 -0.1327351901 SP3
C22_0 C -0.1060872261 1.1129060671 0.6203769127 C4 0.1276542024 SP3
H26_0 H -0.2761115210 0.9114730253 0.6245399759 H 0.0501704717 UNKNOWN
H27_0 H -0.1970119162 0.8183328685 0.6939946837 H 0.0501704717 UNKNOWN
C16_0 C -0.2936395194 0.9773076520 0.7431403195 C3 0.2023935386 SP2
H33_0 H -0.1939065510 1.1194107101 0.5865387329 H -0.0181395754 UNKNOWN
H34_0 H -0.1151913785 1.1813538957 0.6683625407 H -0.0181395754 UNKNOWN
C23_0 C 0.0059824369 1.1530389723 0.5683719455 C4 0.0203457255 SP3
C17_0 C -0.3052380803 0.9163353531 0.8154733628 C3 -0.2235830278 SP2
C21_0 C -0.3562769281 1.0932807724 0.7337272238 C3 -0.2235830278 SP2
O2_0 O -0.0011001475 1.2864320621 0.5593957212 O2 -0.5906347980 SP3
H35_0 H 0.0952163071 1.1265416864 0.5973320507 H 0.0707808211 UNKNOWN
C24_0 C 0.0061975549 1.0843913807 0.4888636263 C4 0.2165496877 SP3
H28_0 H -0.2585217298 0.8255448469 0.8238498911 H 0.1359153180 UNKNOWN
C18_0 C -0.3765723849 0.9691612288 0.8764846887 C3 -0.1359153180 SP2
C20_0 C -0.4258355761 1.1475603779 0.7950039723 C3 -0.1359153180 SP2
H32_0 H -0.3521108648 1.1415795849 0.6776344477 H 0.1359153180 UNKNOWN
H0_0 H 0.0841364779 1.3221095336 0.5489828134 H 0.4234947290 UNKNOWN
N4_0 N -0.1067982901 1.1140222202 0.4435787145 N -0.4594359152 SP2
H36_0 H 0.0041331426 0.9828305464 0.5006238531 H 0.0301078526 UNKNOWN
C25_0 C 0.1268074313 1.1119406655 0.4395821558 C4 -0.1327351901 SP3
H29_0 H -0.3855397957 0.9185706600 0.9316248157 H 0.1359153180 UNKNOWN
C19_0 C -0.4358837800 1.0856724592 0.8667694694 C3 -0.1359153180 SP2
H31_0 H -0.4737470912 1.2375235822 0.7863009380 H 0.1359153180 UNKNOWN
H3_0 H -0.1037405391 1.1899528440 0.4062798802 H 0.2782037190 UNKNOWN
C32_0 C -0.2024271025 1.0315056179 0.4337966249 C3 0.5659241222 SP2
H37_0 H 0.1142943043 1.0662700297 0.3826983152 H 0.0501704717 UNKNOWN
H38_0 H 0.1343221802 1.2138409627 0.4287704457 H 0.0501704717 UNKNOWN
C26_0 C 0.2464404989 1.0637878334 0.4772091770 C3 0.2023935386 SP2
H30_0 H -0.4900673388 1.1280745213 0.9147140414 H 0.1359153180 UNKNOWN
O3_0 O -0.2129706879 0.9260140883 0.4648620836 O1 -0.4927113580 SP2
O4_0 O -0.2921524784 1.0794969762 0.3850141290 O2 -0.2639511140 SP3
C27_0 C 0.2610148949 0.9342181140 0.4918311894 C3 -0.2235830278 SP2
C31_0 C 0.3428867361 1.1464768284 0.5002401045 C3 -0.2235830278 SP2
C33_0 C -0.3878102075 0.9902229351 0.3591429611 C4 -0.0655839846 SP3
H39_0 H 0.1861973521 0.8690138543 0.4745424796 H 0.1359153180 UNKNOWN
C28_0 C 0.3679815958 0.8892222161 0.5301287411 C3 -0.1359153180 SP2
C30_0 C 0.4503582478 1.1011865208 0.5383234699 C3 -0.1359153180 SP2
H43_0 H 0.3319712227 1.2474529145 0.4903304666 H 0.1359153180 UNKNOWN
H44_0 H -0.4674253414 1.0497844363 0.3412363035 H 0.1082855290 UNKNOWN
H45_0 H -0.4189583578 0.9316449148 0.4085042227 H 0.1082855290 UNKNOWN
C34_0 C -0.3405950623 0.9136736594 0.2914933847 C3 -0.0495218978 SP2
H40_0 H 0.3760845874 0.7888888274 0.5430727387 H 0.1359153180 UNKNOWN
C29_0 C 0.4627773846 0.9727134300 0.5538274602 C3 -0.1359153180 SP2
H42_0 H 0.5236086006 1.1672384481 0.5566893162 H 0.1359153180 UNKNOWN
S1_0 S -0.2503629906 0.7771933537 0.3016505569 S2 0.0624399908 SP3
C35_0 C -0.3537507360 0.9382237479 0.2131001846 C3 0.2238209688 SP2
H41_0 H 0.5450039787 0.9375892666 0.5850049455 H 0.1359153180 UNKNOWN
C36_0 C -0.2374807250 0.7660095759 0.2010506320 C3 -0.0146347389 SP2
N5_0 N -0.2962326745 0.8553513303 0.1622604595 N -0.4602882670 SP2
H46_0 H -0.4056759607 1.0187048187 0.1901750586 H 0.0579746117 UNKNOWN
H47_0 H -0.1807336443 0.6913393055 0.1737577113 H 0.1754356130 UNKNOWN
#END
