# Supplementary material for: Predicting the ritonavir crisis by revisiting the polymorph landscape with crystal structure prediction and form 4 structure solution
Source: Commun Chem. 2025 Dec 22;8:404. doi: 10.1038/s42004-025-01814-6 (PMC12722319; doi:10.1038/s42004-025-01814-6)
Supplement: Supplementary file 4 — Supplementary Dataset 1, containing the .cif of the optimized predicted crystal structures [file 42004_2025_1814_MOESM4_ESM.zip › key_structures/CSP_structure_rank_9.cif]

#############################################
# Avant-garde Materials Simulation           
#############################################

data_structure_000016
_cell_length_a 13.4562185927
_cell_length_b 5.2129742168
_cell_length_c 26.9544969305
_cell_angle_alpha 90.0000000000
_cell_angle_beta 102.8394264779
_cell_angle_gamma 90.0000000000
_cell_volume 1843.4992873360
_exptl_crystal_density_diffrn 1.2988072059
_total_energy -3684890.7241236754
_electrostatic_energy 0.0000000000
_vdw_energy -270.9024129225
_bond_energy 0.0000000000
_angle_energy 0.0000000000
_stretch_bend_coupling_energy 0.0000000000
_torsion_energy 0.0000000000
_inversion_energy 0.0000000000
_last_operation minimize_crystal_energy
_last_operation_comment none
_symmetry_cell_setting monoclinic
_symmetry_space_group_name_H-M 'P 2_1'
_symmetry_Int_Tables_number 4
loop_
_symmetry_equiv_pos_site_id
_symmetry_equiv_pos_as_xyz
1 x,y,z
2 -x,y+1/2,-z
loop_
_atom_site_label
_atom_site_type_symbol
_atom_site_fract_x
_atom_site_fract_y
_atom_site_fract_z
_atom_site_fftype
_atom_site_charge
_atom_site_hybridization
S0_0 S -0.3590727047 0.1518854968 0.9280675215 S2 -0.0990037238 SP3
C3_0 C -0.2638811756 0.3175501494 0.9720692825 C3 0.3635824246 SP2
C4_0 C -0.2651018676 0.0018095012 0.9042645399 C3 -0.2814232254 SP2
N0_0 N -0.1712444181 0.2605735482 0.9680848868 N -0.5473010360 SP2
C1_0 C -0.2887046924 0.4955956058 1.0115402333 C4 0.0556587934 SP3
H11_0 H -0.2840399164 -0.1301749873 0.8723615596 H 0.1949382340 UNKNOWN
C5_0 C -0.1706014112 0.0837210686 0.9300075295 C3 0.2849105427 SP2
C0_0 C -0.2528423015 0.3779557195 1.0648157501 C4 -0.0997388574 SP3
H7_0 H -0.2448860276 0.6724581971 1.0093082062 H 0.0376391286 UNKNOWN
C2_0 C -0.4012889444 0.5668369575 1.0019027470 C4 -0.0997388574 SP3
C6_0 C -0.0710759103 0.0073101509 0.9176685417 C4 -0.1487623963 SP3
H4_0 H -0.2762142552 0.4994118988 1.0934411677 H 0.0339885397 UNKNOWN
H5_0 H -0.1697397323 0.3574000888 1.0751470763 H 0.0339885397 UNKNOWN
H6_0 H -0.2871782705 0.1878443759 1.0667457450 H 0.0339885397 UNKNOWN
H8_0 H -0.4480627055 0.3997619620 1.0065200205 H 0.0339885397 UNKNOWN
H9_0 H -0.4294173075 0.6478901945 0.9637448967 H 0.0339885397 UNKNOWN
H10_0 H -0.4120888707 0.7108596731 1.0299445289 H 0.0339885397 UNKNOWN
N1_0 N -0.0236726808 0.2211195088 0.8954986807 N 0.0221306260 SP2
H12_0 H -0.0163633423 -0.0488079090 0.9526454753 H 0.0830283419 UNKNOWN
H13_0 H -0.0805097923 -0.1603517852 0.8924855638 H 0.0830283419 UNKNOWN
C7_0 C 0.0412577808 0.3901552366 0.9320526767 C4 -0.3466354395 SP3
C8_0 C -0.0708048886 0.3255872918 0.8490288804 C3 0.4504585531 SP2
H14_0 H 0.0954280814 0.2714307434 0.9588555300 H 0.1281697200 UNKNOWN
H15_0 H -0.0023806727 0.5052873179 0.9539673972 H 0.1281697200 UNKNOWN
H16_0 H 0.0830627993 0.5182668309 0.9119004234 H 0.1281697200 UNKNOWN
O0_0 O -0.0590588664 0.5552115482 0.8380786935 O1 -0.5000867960 SP2
N2_0 N -0.1305191298 0.1603753924 0.8152920571 N -0.4634931766 SP2
H1_0 H -0.1243412758 -0.0329964414 0.8209519029 H 0.2782037190 UNKNOWN
C9_0 C -0.1891415802 0.2557299894 0.7669252597 C4 -0.0960662838 SP3
H17_0 H -0.1785947867 0.4650468827 0.7688551370 H 0.0887883809 UNKNOWN
C10_0 C -0.1521635676 0.1566591558 0.7200128437 C4 0.1527739273 SP3
C13_0 C -0.3019766517 0.1897254385 0.7633852696 C3 0.5071730574 SP2
H18_0 H -0.1754553458 -0.0463078537 0.7142150247 H 0.0076747989 UNKNOWN
C11_0 C -0.0361581813 0.1733641313 0.7283741124 C4 -0.1271370482 SP3
C12_0 C -0.2043572489 0.3115087473 0.6731574241 C4 -0.1271370482 SP3
O1_0 O -0.3310463141 -0.0378616814 0.7624192719 O1 -0.5056344530 SP2
N3_0 N -0.3642392089 0.3944518060 0.7622597103 N -0.4641630755 SP2
H19_0 H 0.0021211641 0.0557332254 0.7608057368 H 0.0339885397 UNKNOWN
H20_0 H -0.0097715358 0.3723416723 0.7357367144 H 0.0339885397 UNKNOWN
H21_0 H -0.0118341008 0.1074089258 0.6942378455 H 0.0339885397 UNKNOWN
H22_0 H -0.1850143225 0.5162815590 0.6789590265 H 0.0339885397 UNKNOWN
H23_0 H -0.2877283591 0.2911818167 0.6651956710 H 0.0339885397 UNKNOWN
H24_0 H -0.1784243425 0.2502831577 0.6391649553 H 0.0339885397 UNKNOWN
H2_0 H -0.3340675475 0.5758093418 0.7636421288 H 0.2782037190 UNKNOWN
C14_0 C -0.4739311732 0.3754686908 0.7601129701 C4 0.1700597173 SP3
H25_0 H -0.4879662075 0.1712298338 0.7661182432 H 0.0301078526 UNKNOWN
C15_0 C -0.4970373258 0.5386536056 0.8044634824 C4 -0.1327351901 SP3
C22_0 C -0.5374193738 0.4547472037 0.7073053972 C4 0.1276542024 SP3
H26_0 H -0.4531339722 0.4564541345 0.8402868960 H 0.0501704717 UNKNOWN
H27_0 H -0.4666338139 0.7322731408 0.8007678412 H 0.0501704717 UNKNOWN
C16_0 C -0.6082748869 0.5601810250 0.8063578203 C3 0.2023935386 SP2
H33_0 H -0.5520394001 0.6622327053 0.7060890181 H -0.0181395754 UNKNOWN
H34_0 H -0.4935102894 0.4102440427 0.6785121071 H -0.0181395754 UNKNOWN
C23_0 C -0.6376057583 0.3046281939 0.6933253326 C4 0.0203457255 SP3
C17_0 C -0.6550827934 0.3822003694 0.8329845088 C3 -0.2235830278 SP2
C21_0 C -0.6683465024 0.7591857568 0.7802828040 C3 -0.2235830278 SP2
O2_0 O -0.6190215093 0.0454532606 0.6807863569 O2 -0.5906347980 SP3
H35_0 H -0.6701943650 0.2929914893 0.7272673488 H 0.0707808211 UNKNOWN
C24_0 C -0.7220882095 0.4279696947 0.6515422465 C4 0.2165496877 SP3
H28_0 H -0.6102445621 0.2242331589 0.8532961472 H 0.1359153180 UNKNOWN
C18_0 C -0.7587800850 0.4021658200 0.8329398622 C3 -0.1359153180 SP2
C20_0 C -0.7718405167 0.7794331940 0.7802471482 C3 -0.1359153180 SP2
H32_0 H -0.6339542011 0.8965011931 0.7586455804 H 0.1359153180 UNKNOWN
H0_0 H -0.5742350017 0.0477343366 0.6561307470 H 0.4234947290 UNKNOWN
N4_0 N -0.6987311876 0.3945677881 0.6015739923 N -0.4594359152 SP2
H36_0 H -0.7242361631 0.6355738884 0.6584023652 H 0.0301078526 UNKNOWN
C25_0 C -0.8249485686 0.3030096576 0.6541701660 C4 -0.1327351901 SP3
H29_0 H -0.7945474914 0.2612036565 0.8532750885 H 0.1359153180 UNKNOWN
C19_0 C -0.8178014327 0.6009925091 0.8067131094 C3 -0.1359153180 SP2
H31_0 H -0.8162536358 0.9372785371 0.7598396181 H 0.1359153180 UNKNOWN
H3_0 H -0.6932704553 0.2104769247 0.5891415357 H 0.2782037190 UNKNOWN
C32_0 C -0.6987834040 0.5886068698 0.5682775172 C3 0.5659241222 SP2
H37_0 H -0.8185990304 0.0958584822 0.6475500026 H 0.0501704717 UNKNOWN
H38_0 H -0.8340614663 0.3284013248 0.6934773704 H 0.0501704717 UNKNOWN
C26_0 C -0.9168196357 0.4106310074 0.6178753023 C3 0.2023935386 SP2
H30_0 H -0.8982958333 0.6164638620 0.8076738763 H 0.1359153180 UNKNOWN
O3_0 O -0.7188692228 0.8155990546 0.5732312694 O1 -0.4927113580 SP2
O4_0 O -0.6687786675 0.4948056266 0.5255444439 O2 -0.2639511140 SP3
C27_0 C -0.9660331810 0.6306855421 0.6304892682 C3 -0.2235830278 SP2
C31_0 C -0.9562688055 0.2911541348 0.5710570552 C3 -0.2235830278 SP2
C33_0 C -0.6613474715 0.6899036889 0.4882853043 C4 -0.0655839846 SP3
H39_0 H -0.9365792577 0.7245905304 0.6670466848 H 0.1359153180 UNKNOWN
C28_0 C -1.0522037339 0.7284244621 0.5972158753 C3 -0.1359153180 SP2
C30_0 C -1.0431355533 0.3868736312 0.5377690766 C3 -0.1359153180 SP2
H43_0 H -0.9193487257 0.1182197776 0.5611769338 H 0.1359153180 UNKNOWN
H44_0 H -0.6102987645 0.8449446612 0.5061062451 H 0.1082855290 UNKNOWN
H45_0 H -0.7373076385 0.7735352531 0.4734562017 H 0.1082855290 UNKNOWN
C34_0 C -0.6202672433 0.5695356964 0.4468556296 C3 -0.0495218978 SP2
H40_0 H -1.0887117674 0.9011272042 0.6074925254 H 0.1359153180 UNKNOWN
C29_0 C -1.0912351894 0.6066653603 0.5507093191 C3 -0.1359153180 SP2
H42_0 H -1.0726824274 0.2894381536 0.5016527958 H 0.1359153180 UNKNOWN
S1_0 S -0.6782511842 0.3082421087 0.4117083439 S2 0.0624399908 SP3
C35_0 C -0.5400166997 0.6509610588 0.4269728052 C3 0.2238209688 SP2
H41_0 H -1.1579734905 0.6842181443 0.5242986538 H 0.1359153180 UNKNOWN
C36_0 C -0.5919041552 0.3336629892 0.3729331928 C3 -0.0146347389 SP2
N5_0 N -0.5245319511 0.5182284331 0.3851734306 N -0.4602882670 SP2
H46_0 H -0.4894469892 0.8092092491 0.4420835687 H 0.0579746117 UNKNOWN
H47_0 H -0.5956269253 0.2047736235 0.3408872924 H 0.1754356130 UNKNOWN
#END
