# Supplementary material for: Predicting the ritonavir crisis by revisiting the polymorph landscape with crystal structure prediction and form 4 structure solution
Source: Commun Chem. 2025 Dec 22;8:404. doi: 10.1038/s42004-025-01814-6 (PMC12722319; doi:10.1038/s42004-025-01814-6)
Supplement: Supplementary file 5 — Supplementary Dataset 2, containing the .cif of ritonavir form 4 as solved by 3D-ED [file 42004_2025_1814_MOESM5_ESM.zip]

Archive with 1 entries (1 files):
- MER_S_24_00307.cif
