# Supplementary material for: Predicting the ritonavir crisis by revisiting the polymorph landscape with crystal structure prediction and form 4 structure solution
Source: Commun Chem. 2025 Dec 22;8:404. doi: 10.1038/s42004-025-01814-6 (PMC12722319; doi:10.1038/s42004-025-01814-6)
Supplement: Supplementary file 5 — Supplementary Dataset 2, containing the .cif of ritonavir form 4 as solved by 3D-ED [file 42004_2025_1814_MOESM5_ESM.zip › MER_S_24_00307.cif]

# CIF-file generated for 13merged_110A_e  P 21         R = 0.15

#==============================================================================
data_global
#==============================================================================

# 0. AUDIT DETAILS

_audit_creation_date                              'Wednesday, 27 November 2'
_audit_creation_method                            'PLATON <TABLE ACC> option'
_audit_update_record
;
;

#===============================================================================

# 1. SUBMISSION DETAILS

# Name of author for correspondence
_publ_contact_author_name
;
;
# address of author for correspondence
_publ_contact_author_address
;
;

_publ_contact_author_email                        ?
_publ_contact_author_fax                          ?
_publ_contact_author_phone                        ?

_publ_requested_journal                           'Acta Crystallographica C'
# Publication choise FI, CI or EI for Inorganic
#                    FM, CM or EM for Metal-organic
#                    FO, CO or EO for Organic
_publ_requested_category                          ?
_publ_requested_coeditor_name                     ?

_publ_contact_letter                             # Include date of submission
;
Date of submission ?

Please consider this CIF submission for publication as a
Regular Structural Paper in Acta Crystallographica C.
;

#===============================================================================

# 2. PROCESSING SUMMARY (JOURNAL OFFICE ONLY)

_journal_date_recd_electronic                     ?

_journal_date_to_coeditor                         ?
_journal_date_from_coeditor                       ?
_journal_date_accepted                            ?

_journal_date_printers_first                      ?
_journal_date_printers_final                      ?
_journal_date_proofs_out                          ?
_journal_date_proofs_in                           ?

_journal_coeditor_name                            ?
_journal_coeditor_code                            ?
_journal_coeditor_notes
;
;

_journal_techeditor_code                          ?
_journal_techeditor_notes
;
;

_journal_coden_ASTM                               ?
_journal_name_full                                ?
_journal_year                                     ?
_journal_volume                                   ?
_journal_issue                                    ?
_journal_page_first                               ?
_journal_page_last                                ?


_journal_suppl_publ_number                        ?
_journal_suppl_publ_pages                         ?


#===============================================================================

# 3. TITLE AND AUTHOR LIST

_publ_section_title
;
;
_publ_section_title_footnote
;
;

# The loop structure below should contain the names and adresses of all
# authors, in the required order of publication. Repeat as necessary.


loop_
_publ_author_name
_publ_author_footnote
_publ_author_address
'?' # author name
;   # author related footnote
;
;   # Address of this author
;

#===============================================================================

# 4. TEXT

_publ_section_synopsis
;
 ?
;
_publ_section_abstract
;
 ?
;

# Insert blank lines between paragraphs

_publ_section_comment
;
;
_publ_section_exptl_prep
;
 ?
;
_publ_section_exptl_refinement
;
 ?
;

# Insert blank lines between references

_publ_section_references
;
Allen,F. H.;Johnson, O.; Shields, G. P.; Smith, B. R.; Towler, M. (2004).
ENCIFER. J. Appl. Cryst. 37, 335-338.

Bruker (2022). APEX suite of crystallographic software. APEX 4, 
Version 2022.1-1. Bruker AXS Inc., Madison, Wisconsin, USA.

Bruker (2016). SADABS, Version 2016/2. Bruker AXS Inc.,
Madison, Wisconsin, USA.

Bruker (2019). SAINT, Version 8.40B. Bruker AXS Inc.,
Madison, Wisconsin, USA.

ELDICO (2024). Eldix, Version 5.5.3. ELDICO Scientific AG, Allschwil, Switzerland.

Flack, H. D. (1983). Acta Cryst. A39, 876-881.

Huebschle, C. B.; Sheldrick, G. M.; Dittrich, B. (2011). SHELXLE.
J. Appl. Cryst. 44, 1281-1284.

Macrae, C. F.; Bruno, I. J.; Chisholm, J. A.; Edgington, P. R.; McCabe, P.;
Pidcock, E.; Rodriguez-Monge, L.; Taylor, R.; van de Streek, J.; Wood, P. A.
(2008). MERCURY. J. Appl. Cryst. 41, 466-470.

Peng L.-M. (1999). Micron 30, 625-648.

Spek, A. L. (2009). Acta Cryst. D65, 148-155.

Sheldrick, G. M. (2015). Acta Cryst. A71, 3-8.

Sheldrick, G. M. (2015). Acta Cryst. C71, 3-8.
;
_publ_section_acknowledgements
;
;
_publ_section_figure_captions
; View of the title compound with the atom numbering scheme.
Displacement ellipsoids for non-H atoms are drawn at the 50% probability level.
;

#===============================================================================

data_I

#===============================================================================

# start Validation Reply Form
_vrf_PLAT020_I                                                 
;
PROBLEM: The value of Rint is greater than 0.12 .........      0.201 Report
RESPONSE: The Rint value is acceptable for electron diffraction data.
;
_vrf_PLAT084_I                                                  
;
PROBLEM: High wR2 Value (i.e. > 0.25) ...................       0.37 Report  
RESPONSE: The wR2 value is acceptable for electron diffraction data.
;
_vrf_PLAT340_I                                                  
;
PROBLEM: Low Bond Precision on  C-C Bonds ...............    0.06704 Ang.  
RESPONSE: This is due to the generally lower quality of electron diffraction
 data as compared to X-ray diffraction data regarding resolution,
 completeness, redundancy, and precision of unit cell parameters.
;
# end Validation Reply Form

# 5. CHEMICAL DATA

_chemical_name_systematic
;
;
_chemical_name_common                             ?
_chemical_melting_point                           ?
_chemical_formula_moiety
'C37 H48 N6 O5 S2'
_chemical_formula_structural                      ?
_chemical_formula_sum
'C37 H48 N6 O5 S2'
_chemical_formula_iupac                           ?
_chemical_formula_weight                             720.93
_chemical_compound_source                        'see text'

loop_
 _atom_type_symbol
 _atom_type_description
 _atom_type_scat_source
 'C'  'C'  
 'Peng, 1999'
 'H'  'H'   
 'Peng, 1999'
 'N'  'N'  
 'Peng, 1999'
 'O'  'O'  
 'Peng, 1999'
 'S'  'S'  
 'Peng, 1999'

#===============================================================================

# 6. CRYSTAL DATA

_symmetry_cell_setting                              monoclinic
_symmetry_space_group_name_Hall                   'P 2yb'
_symmetry_space_group_name_H-M                    'P 21'
_symmetry_Int_Tables_number                               4

loop_
_space_group_symop_id
_space_group_symop_operation_xyz
   1 x,y,z
   2 -x,1/2+y,-z

_cell_length_a                                          14.1(3)
_cell_length_b                                         5.16(13)
_cell_length_c                                          26.5(6)
_cell_angle_alpha                                            90
_cell_angle_beta                                       96.67(5)
_cell_angle_gamma                                            90
_cell_volume                                           1915(77)
_cell_formula_units_Z                                 2
_cell_measurement_temperature                       298
_cell_measurement_reflns_used                     99
_cell_measurement_theta_min                       0.2950
_cell_measurement_theta_max                       0.4917
_cell_special_details
;
;

_exptl_crystal_description                       'nanocrystals'
_exptl_crystal_colour                            'colourless'

_exptl_crystal_size_max                           ?
_exptl_crystal_size_mid                           ?
_exptl_crystal_size_min                           ?
_exptl_crystal_size_rad                           ?
_exptl_crystal_density_meas                       ?
_exptl_crystal_density_diffrn                         1.250
_exptl_crystal_density_method                    'Not Measured'
_exptl_crystal_F_000                                      0
_exptl_absorpt_coefficient_mu                     ?
_exptl_crystal_density_meas_temp                  ?

_exptl_absorpt_correction_type    'multi-scan'
_exptl_absorpt_correction_T_min   0.2987
_exptl_absorpt_correction_T_max   0.4818
_exptl_absorpt_process_details    'SADABS 2016/2 (Bruker 2016)'
_exptl_absorpt_special_details    ?

#===============================================================================

# 7. EXPERIMENTAL DATA

_exptl_special_details
;
;
_diffrn_ambient_temperature       298
_diffrn_radiation_wavelength      0.02851
_diffrn_radiation_type                   electron
_diffrn_radiation_source                 'LaB~6~'
_diffrn_radiation_monochromator          ?
_diffrn_measurement_device               'electron diffractometer'
_diffrn_measurement_device_type          'ELDICO ED-1'
_diffrn_measurement_method               'continuous rotation 3D ED'
_diffrn_detector                         'Dectris QUADRO'
_diffrn_detector_area_resol_mean         13.33

# number of measured reflections (redundant set)
_diffrn_reflns_number                              8726
_diffrn_reflns_av_R_equivalents                    0.2015
_diffrn_reflns_av_unetI/netI                       0.2508
_diffrn_reflns_limit_h_min                          -12
_diffrn_reflns_limit_h_max                           12
_diffrn_reflns_limit_k_min                           -4
_diffrn_reflns_limit_k_max                            4
_diffrn_reflns_limit_l_min                          -20
_diffrn_reflns_limit_l_max                           20
_diffrn_reflns_theta_min                           0.06
_diffrn_reflns_theta_max                           0.74
_diffrn_reflns_theta_full                          0.74
_diffrn_measured_fraction_theta_max               0.686
_diffrn_measured_fraction_theta_full              0.687
_diffrn_reflns_reduction_process
;
;

# number of unique reflections
_reflns_number_total                                 2142
# number of observed reflections (> n sig(I))
_reflns_number_gt                                    1460
_reflns_threshold_expression                      I>2\s(I)

_computing_data_collection       'Eldix (ELDICO 2023)'
_computing_cell_refinement       'SAINT (Bruker 2019)'
_computing_data_reduction        'SAINT (Bruker 2019)'
_computing_structure_solution    'SHELXT (Sheldrick 2015)'
_computing_structure_refinement  'SHELXL (Sheldrick 2015), ShelXle (Huebschle 2011)'
_computing_molecular_graphics    'Mercury (Macrae 2008)'
_computing_publication_material  'EnCIFer (Allen 2004), PLATON (Spek 2009)'

#===============================================================================

# 8. REFINEMENT DATA

_refine_special_details
;
 Refinement on F^2^ for ALL reflections except those
 flagged by the user for potential systematic errors.
 Weighted R-factors wR and all goodnesses of fit S
 are based on F^2^, conventional R-factors R are based
 on F, with F set to zero for negative F^2^. The
 observed criterion of F^2^ > 2sigma(F^2^) is used only
 for calculating -R-factor-obs etc. and is not
 relevant to the choice of reflections for refinement.
 R-factors based on F^2^ are statistically about twice
 as large as those based on F, and R-factors based on
 ALL data will be even larger.
 Electron scattering factors (Peng, 1999).
;
_refine_ls_structure_factor_coef                  Fsqd
_refine_ls_matrix_type                            full
_refine_ls_weighting_scheme                       'calc'
_refine_ls_weighting_details
'W=1/[\S^2^(FO^2^)+(0.2319P)^2^] WHERE P=(FO^2^+2FC^2^)/3'
_atom_sites_solution_primary                     'XT'
_atom_sites_solution_secondary                   'difmap'
_atom_sites_solution_hydrogens                   'geom'


_refine_ls_hydrogen_treatment                    'constr'

_refine_ls_extinction_method                      'Shelxl-2019/1 (Sheldrick 2015)'
_refine_ls_extinction_coef                                565(45)
_refine_ls_extinction_expression
'FC^*^=KFC[1+0.001XFC^2^\L^3^/SIN(2\Q)]^-1/4^'
_refine_ls_abs_structure_details
 'Flack (1983)'
_refine_ls_abs_structure_Flack                    ?

# Permitted for _chemical_absolute_configuration:
# Absolute configuration details
# rm   = Det. by chiral ref. mol. with known abs.conf
# ad   = Det. by anomalous dispersion
# rmad = Det. by 'rm' and 'ad'
# syn  = Det. with reference to synthesis
# unk  = Unknown/Arbitrary
_chemical_absolute_configuration                 syn

_refine_ls_number_reflns                               2142
_refine_ls_number_parameters                            488
_refine_ls_number_restraints                            798
_refine_ls_number_constraints                     ?
_refine_ls_R_factor_all                              0.1650
_refine_ls_R_factor_gt                               0.1457
_refine_ls_wR_factor_ref                             0.3662
_refine_ls_wR_factor_gt                              0.3406
_refine_ls_goodness_of_fit_ref                        1.059
_refine_ls_restrained_S_all                           0.913
_refine_ls_shift/su_max                               0.003
_refine_ls_shift/su_mean                              0.000
_refine_diff_density_max                              0.095
_refine_diff_density_min                             -0.101
_refine_diff_density_rms                              0.027

#===============================================================================

# 9. ATOMIC COORDINATES AND DISPLACEMENT PARAMETERS

loop_
_atom_site_label
_atom_site_type_symbol
_atom_site_thermal_displace_type
_atom_site_fract_x
_atom_site_fract_y
_atom_site_fract_z
_atom_site_occupancy
_atom_site_U_iso_or_equiv
_atom_site_calc_flag
_atom_site_refinement_flags
_atom_site_disorder_assembly
_atom_site_disorder_group
S1 S Uani 0.1158(10) 0.454(3) -0.0833(10) 1.000 0.069(7) d U . .
S2 S Uani -0.4383(16) 0.854(5) 0.4602(15) 1.000 0.146(12) d DU . .
O1 O Uani 0.1926(17) 0.257(4) 0.0257(17) 1.000 0.056(8) d U . .
O2 O Uani 0.2649(19) -0.043(5) 0.0786(18) 1.000 0.073(12) d U . .
O3 O Uani 0.264(2) 0.718(4) 0.1932(19) 1.000 0.086(15) d U . .
O4 O Uani 0.0019(13) 0.771(4) 0.2556(14) 1.000 0.056(14) d U . .
O5 O Uani -0.196(2) 0.156(6) 0.331(2) 1.000 0.089(13) d U . .
N1 N Uani -0.0473(18) 0.239(6) -0.1014(19) 1.000 0.067(9) d U . .
N2 N Uani 0.2753(16) 0.370(5) 0.1045(13) 1.000 0.046(8) d DU . .
N3 N Uani 0.0437(15) 0.346(4) 0.2473(14) 1.000 0.045(8) d U . .
N4 N Uani -0.1351(16) 0.533(5) 0.3110(18) 1.000 0.060(9) d U . .
N5 N Uani -0.173(2) 0.438(7) 0.393(2) 1.000 0.084(9) d U . .
N6 N Uani -0.363(3) 0.610(8) 0.388(3) 1.000 0.128(13) d DU . .
C1 C Uani 0.0089(19) 0.435(6) -0.117(2) 1.000 0.062(9) d U . .
C2 C Uani -0.0003(17) 0.086(6) -0.0665(19) 1.000 0.055(9) d U . .
C3 C Uani 0.0934(19) 0.176(5) -0.0501(19) 1.000 0.056(8) d U . .
C4 C Uani 0.164(2) 0.080(6) -0.006(2) 1.000 0.066(9) d U . .
C5 C Uani 0.2485(17) 0.174(5) 0.0756(16) 1.000 0.042(8) d U . .
C6 C Uani 0.3307(15) 0.339(5) 0.1524(14) 1.000 0.044(7) d DU . .
C7 C Uani 0.4289(15) 0.467(4) 0.1543(16) 1.000 0.049(8) d U . .
C8 C Uani 0.4936(16) 0.356(5) 0.1195(19) 1.000 0.058(9) d U . .
C9 C Uani 0.496(2) 0.466(6) 0.0682(19) 1.000 0.065(9) d U . .
C10 C Uani 0.564(2) 0.371(6) 0.040(2) 1.000 0.082(10) d U . .
C11 C Uani 0.619(2) 0.155(6) 0.054(2) 1.000 0.079(12) d U . .
C12 C Uani 0.611(2) 0.035(6) 0.104(2) 1.000 0.075(12) d U . .
C13 C Uani 0.5540(18) 0.128(6) 0.133(2) 1.000 0.073(9) d U . .
C14 C Uani 0.278(2) 0.434(5) 0.1991(17) 1.000 0.056(8) d U . .
C15 C Uani 0.1858(16) 0.318(5) 0.2019(17) 1.000 0.048(8) d U . .
C16 C Uani 0.1422(15) 0.379(4) 0.2523(17) 1.000 0.044(8) d U . .
C17 C Uani 0.194(2) 0.204(6) 0.298(2) 1.000 0.064(9) d U . .
C18 C Uani 0.174(2) 0.285(5) 0.3466(17) 1.000 0.069(9) d DU . .
C19 C Uani 0.220(3) 0.487(6) 0.3727(18) 1.000 0.099(11) d DU . .
C20 C Uani 0.192(3) 0.554(8) 0.419(2) 1.000 0.113(13) d DU . .
C21 C Uani 0.121(3) 0.431(7) 0.441(2) 1.000 0.106(14) d DU . .
C22 C Uani 0.077(3) 0.226(8) 0.4162(19) 1.000 0.102(13) d DU . .
C23 C Uani 0.105(2) 0.164(8) 0.3695(18) 1.000 0.087(10) d DU . .
C24 C Uani -0.0167(16) 0.540(4) 0.2559(16) 1.000 0.042(8) d U . .
C25 C Uani -0.1206(17) 0.452(5) 0.2635(19) 1.000 0.051(8) d U . .
C26 C Uani -0.1922(17) 0.576(6) 0.2202(17) 1.000 0.062(9) d DU . .
C27 C Uani -0.184(3) 0.430(10) 0.170(2) 1.000 0.110(15) d DU . .
C28 C Uani -0.2993(19) 0.523(8) 0.236(2) 1.000 0.091(15) d DU . .
C29 C Uani -0.170(2) 0.370(7) 0.345(2) 1.000 0.073(10) d U . .
C30 C Uani -0.125(3) 0.692(7) 0.415(2) 1.000 0.097(13) d U . .
C31 C Uani -0.241(3) 0.341(8) 0.423(3) 1.000 0.112(10) d U . .
C32 C Uani -0.322(4) 0.549(9) 0.434(3) 1.000 0.131(13) d DU . .
C33 C Uani -0.346(4) 0.629(9) 0.480(3) 1.000 0.142(14) d DU . .
C34 C Uani -0.431(3) 0.783(9) 0.394(2) 1.000 0.139(13) d DU . .
C35 C Uani -0.489(4) 0.959(17) 0.353(3) 0.58(5) 0.136(14) d DUP A 1
C35A C Uani -0.508(7) 0.913(18) 0.355(4) 0.42(5) 0.139(14) d DUP A 2
C36 C Uani -0.517(6) 0.798(19) 0.305(4) 0.58(5) 0.149(19) d DUP A 1
C36A C Uani -0.573(8) 0.69(2) 0.333(6) 0.42(5) 0.139(19) d DUP A 2
C37 C Uani -0.587(5) 1.043(16) 0.377(5) 0.58(5) 0.137(19) d DUP A 1
C37A C Uani -0.457(9) 1.04(2) 0.308(6) 0.42(5) 0.15(2) d DUP A 2
H1 H Uiso -0.01424 0.56493 -0.14782 1.000 0.0730 c RU . .
H2 H Uiso -0.03024 -0.08804 -0.05208 1.000 0.0660 c RU . .
H2A H Uiso 0.25617 0.55082 0.09253 1.000 0.0540 c RU . .
H3 H Uiso 0.01640 0.17027 0.23695 1.000 0.0540 c RU . .
H3A H Uiso 0.23106 0.75577 0.15934 1.000 0.1300 c RU . .
H4 H Uiso -0.11939 0.71816 0.32136 1.000 0.0710 c RU . .
H4A H Uiso 0.13113 -0.07532 0.01343 1.000 0.0800 c RU . .
H4B H Uiso 0.22586 -0.00214 -0.02186 1.000 0.0800 c RU . .
H6 H Uiso 0.34327 0.12938 0.15766 1.000 0.0530 c RU . .
H7A H Uiso 0.41858 0.67239 0.14537 1.000 0.0590 c RU . .
H7B H Uiso 0.46399 0.45421 0.19314 1.000 0.0590 c RU . .
H9 H Uiso 0.44568 0.61356 0.05345 1.000 0.0770 c RU . .
H10 H Uiso 0.57531 0.46837 0.00459 1.000 0.0960 c RU . .
H11 H Uiso 0.66618 0.07528 0.02924 1.000 0.0940 c RU . .
H12 H Uiso 0.65492 -0.13075 0.11604 1.000 0.0910 c RU . .
H13 H Uiso 0.54921 0.03438 0.16905 1.000 0.0890 c RU . .
H14 H Uiso 0.32367 0.39582 0.23481 1.000 0.0670 c RU . .
H15A H Uiso 0.19242 0.10818 0.19829 1.000 0.0580 c RU . .
H15B H Uiso 0.13674 0.38569 0.16986 1.000 0.0580 c RU . .
H16 H Uiso 0.15736 0.58334 0.26179 1.000 0.0530 c RU . .
H17A H Uiso 0.17211 0.00468 0.29230 1.000 0.0770 c RU . .
H17B H Uiso 0.27043 0.21145 0.29677 1.000 0.0770 c RU . .
H19 H Uiso 0.27701 0.59104 0.35739 1.000 0.1190 c RU . .
H20 H Uiso 0.22801 0.71431 0.43938 1.000 0.1330 c RU . .
H21 H Uiso 0.10147 0.49482 0.47760 1.000 0.1300 c RU . .
H22 H Uiso 0.02240 0.11754 0.43214 1.000 0.1230 c RU . .
H23 H Uiso 0.06833 0.00420 0.34921 1.000 0.1060 c RU . .
H25 H Uiso -0.12563 0.23982 0.26133 1.000 0.0620 c RU . .
H26 H Uiso -0.17876 0.78507 0.21615 1.000 0.0740 c RU . .
H27A H Uiso -0.23406 0.27679 0.16625 1.000 0.1660 c RU . .
H27B H Uiso -0.11400 0.35221 0.17109 1.000 0.1660 c RU . .
H27C H Uiso -0.19694 0.55912 0.13916 1.000 0.1660 c RU . .
H28A H Uiso -0.35013 0.62168 0.21030 1.000 0.1350 c RU . .
H28B H Uiso -0.30336 0.59044 0.27340 1.000 0.1350 c RU . .
H28C H Uiso -0.31368 0.32082 0.23419 1.000 0.1350 c RU . .
H30A H Uiso -0.05846 0.71774 0.40040 1.000 0.1460 c RU . .
H30B H Uiso -0.11327 0.67816 0.45507 1.000 0.1460 c RU . .
H30C H Uiso -0.16956 0.85241 0.40432 1.000 0.1460 c RU . .
H31A H Uiso -0.20404 0.27381 0.45865 1.000 0.1340 c RU . .
H31B H Uiso -0.27601 0.17430 0.40338 1.000 0.1340 c RU . .
H33 H Uiso -0.31662 0.57165 0.51803 1.000 0.1740 c RU . .
H35 H Uiso -0.44768 1.13052 0.34481 0.58(5) 0.1620 c RUP A 1
H35A H Uiso -0.54918 1.06041 0.37316 0.42(5) 0.1630 c RUP A 2
H36A H Uiso -0.47349 0.85208 0.27661 0.58(5) 0.2230 c RUP A 1
H36B H Uiso -0.58942 0.83262 0.29138 0.58(5) 0.2230 c RUP A 1
H36C H Uiso -0.50714 0.59816 0.31340 0.58(5) 0.2230 c RUP A 1
H36D H Uiso -0.53946 0.58816 0.30553 0.42(5) 0.2040 c RUP A 2
H36E H Uiso -0.63892 0.76557 0.31669 0.42(5) 0.2040 c RUP A 2
H36F H Uiso -0.58486 0.56127 0.36329 0.42(5) 0.2040 c RUP A 2
H37A H Uiso -0.62547 1.17753 0.35215 0.58(5) 0.2050 c RUP A 1
H37B H Uiso -0.56898 1.12977 0.41303 0.58(5) 0.2050 c RUP A 1
H37C H Uiso -0.62938 0.87643 0.38074 0.58(5) 0.2050 c RUP A 1
H37D H Uiso -0.50734 1.15016 0.28445 0.42(5) 0.2240 c RUP A 2
H37E H Uiso -0.42985 0.88939 0.28664 0.42(5) 0.2240 c RUP A 2
H37F H Uiso -0.40014 1.16164 0.32335 0.42(5) 0.2240 c RUP A 2

loop_
_atom_site_aniso_label
_atom_site_aniso_U_11
_atom_site_aniso_U_22
_atom_site_aniso_U_33
_atom_site_aniso_U_23
_atom_site_aniso_U_13
_atom_site_aniso_U_12
S1 0.100(8) 0.086(8) 0.018(19) 0.001(9) 0.001(9) -0.021(7)
S2 0.178(14) 0.167(15) 0.11(3) 0.012(15) 0.090(15) 0.018(13)
O1 0.107(13) 0.044(10) 0.018(18) -0.006(10) 0.006(11) -0.013(10)
O2 0.124(17) 0.051(11) 0.04(3) 0.001(12) -0.010(17) -0.013(11)
O3 0.14(2) 0.052(11) 0.08(4) -0.019(13) 0.07(2) -0.004(11)
O4 0.073(11) 0.046(10) 0.05(4) 0.007(11) 0.018(14) 0.006(8)
O5 0.128(19) 0.092(14) 0.05(3) 0.011(15) 0.026(18) -0.018(13)
N1 0.088(12) 0.091(14) 0.02(2) -0.015(15) 0.004(12) -0.007(11)
N2 0.072(11) 0.045(10) 0.022(17) 0.001(10) 0.015(10) -0.011(9)
N3 0.066(9) 0.042(9) 0.03(2) 0.009(11) 0.014(10) 0.004(8)
N4 0.070(11) 0.065(12) 0.05(2) 0.002(12) 0.029(12) -0.006(10)
N5 0.103(14) 0.105(14) 0.05(2) 0.006(14) 0.031(15) -0.017(12)
N6 0.147(18) 0.152(18) 0.10(3) 0.019(17) 0.073(17) 0.010(15)
C1 0.090(13) 0.076(12) 0.02(2) -0.014(13) 0.011(13) -0.003(12)
C2 0.075(12) 0.072(12) 0.02(2) -0.005(13) 0.009(12) -0.020(10)
C3 0.084(11) 0.068(11) 0.017(18) -0.011(12) 0.010(11) -0.015(10)
C4 0.110(14) 0.071(13) 0.018(19) -0.009(12) 0.006(13) -0.001(12)
C5 0.081(13) 0.026(12) 0.019(18) 0.007(11) 0.011(11) -0.007(10)
C6 0.056(10) 0.053(10) 0.026(17) -0.005(11) 0.012(10) -0.003(9)
C7 0.057(10) 0.051(10) 0.040(19) -0.007(12) 0.011(10) -0.008(9)
C8 0.052(10) 0.075(13) 0.05(2) -0.006(13) 0.015(12) -0.013(9)
C9 0.072(12) 0.068(12) 0.06(2) 0.005(13) 0.027(14) -0.005(10)
C10 0.088(15) 0.094(15) 0.07(2) 0.007(15) 0.040(15) 0.011(13)
C11 0.084(13) 0.088(15) 0.07(3) 0.001(15) 0.028(16) 0.013(12)
C12 0.078(14) 0.088(14) 0.06(3) -0.011(14) 0.019(16) 0.007(12)
C13 0.076(14) 0.089(14) 0.06(2) 0.009(13) 0.028(14) 0.009(11)
C14 0.080(11) 0.060(12) 0.030(18) 0.003(12) 0.017(11) 0.002(10)
C15 0.073(10) 0.047(10) 0.026(19) 0.013(11) 0.009(10) 0.013(9)
C16 0.062(10) 0.047(11) 0.024(19) 0.009(11) 0.009(10) 0.000(9)
C17 0.085(12) 0.078(13) 0.027(19) 0.014(13) 0.000(11) 0.002(11)
C18 0.093(14) 0.082(14) 0.03(2) 0.010(13) 0.004(13) -0.002(12)
C19 0.149(18) 0.120(17) 0.03(2) -0.002(16) 0.019(16) -0.034(15)
C20 0.17(2) 0.130(18) 0.04(3) -0.007(18) 0.016(18) -0.026(16)
C21 0.15(2) 0.14(2) 0.03(3) -0.005(18) 0.020(18) -0.023(17)
C22 0.139(17) 0.13(2) 0.04(3) 0.003(18) 0.021(17) -0.013(16)
C23 0.113(16) 0.119(16) 0.03(2) 0.000(16) 0.013(15) -0.016(14)
C24 0.056(9) 0.033(11) 0.04(2) 0.008(11) 0.019(10) -0.007(8)
C25 0.070(9) 0.050(10) 0.040(19) -0.004(11) 0.031(10) -0.003(9)
C26 0.069(11) 0.084(14) 0.04(2) 0.000(14) 0.031(12) 0.003(11)
C27 0.114(18) 0.18(3) 0.04(3) -0.017(19) 0.032(17) 0.02(2)
C28 0.087(14) 0.15(3) 0.04(3) -0.02(2) 0.026(16) 0.004(14)
C29 0.086(14) 0.090(16) 0.05(2) 0.011(14) 0.037(14) 0.002(13)
C30 0.117(19) 0.118(17) 0.06(3) 0.01(2) 0.03(2) 0.016(15)
C31 0.135(16) 0.140(16) 0.07(2) 0.007(16) 0.057(16) 0.003(14)
C32 0.157(16) 0.148(17) 0.10(3) 0.013(18) 0.070(17) 0.005(14)
C33 0.18(2) 0.16(2) 0.10(3) 0.016(18) 0.081(18) 0.023(18)
C34 0.163(17) 0.156(18) 0.11(3) 0.009(18) 0.068(17) 0.016(15)
C35 0.16(2) 0.16(2) 0.10(3) 0.01(2) 0.07(2) 0.02(2)
C35A 0.16(2) 0.16(2) 0.11(3) 0.01(2) 0.07(2) 0.02(2)
C36 0.18(3) 0.17(3) 0.11(4) 0.01(3) 0.07(2) 0.01(3)
C36A 0.16(3) 0.16(3) 0.11(4) 0.00(3) 0.07(3) 0.03(3)
C37 0.15(3) 0.16(3) 0.11(4) 0.01(3) 0.05(3) 0.02(3)
C37A 0.18(4) 0.17(3) 0.11(4) 0.01(3) 0.07(3) 0.01(3)

#===============================================================================

# 10. MOLECULAR GEOMETRY

_geom_special_details
;
 Bond distances, angles etc. have been calculated using the
 rounded fractional coordinates. All su's are estimated
 from the variances of the (full) variance-covariance matrix.
 The cell esds are taken into account in the estimation of
 distances, angles and torsion angles
;

loop_
_geom_bond_atom_site_label_1
_geom_bond_atom_site_label_2
_geom_bond_distance
_geom_bond_site_symmetry_1
_geom_bond_site_symmetry_2
_geom_bond_publ_flag
 S1      C1          1.66(6)                     .       .                   yes
 S1      C3          1.73(6)                     .       .                   yes
 S2      C33         1.78(8)                     .       .                   yes
 S2      C34         1.81(8)                     .       .                   yes
 O1      C4          1.27(6)                     .       .                   yes
 O1      C5          1.52(7)                     .       .                   yes
 O2      C5          1.14(5)                     .       .                   yes
 O3      C14         1.49(5)                     .       .                   yes
 O4      C24         1.22(4)                     .       .                   yes
 O5      C29         1.21(6)                     .       .                   yes
 N1      C1          1.38(6)                     .       .                   yes
 N1      C2          1.33(7)                     .       .                   yes
 N2      C5          1.30(5)                     .       .                   yes
 N2      C6          1.42(6)                     .       .                   yes
 N3      C16         1.39(5)                     .       .                   yes
 N3      C24         1.35(5)                     .       .                   yes
 O3      H3A          0.9800                     .       .                   no
 N4      C25         1.36(7)                     .       .                   yes
 N4      C29         1.37(7)                     .       .                   yes
 N5      C30         1.56(7)                     .       .                   yes
 N5      C31         1.41(8)                     .       .                   yes
 N5      C29         1.33(8)                     .       .                   yes
 N6      C32        1.33(11)                     .       .                   yes
 N6      C34         1.33(7)                     .       .                   yes
 C2      C3          1.42(5)                     .       .                   no
 N2      H2A          1.0100                     .       .                   no
 C3      C4          1.53(7)                     .       .                   no
 N3      H3           1.0100                     .       .                   no
 N4      H4           1.0100                     .       .                   no
 C6      C14         1.59(6)                     .       .                   no
 C6      C7          1.53(5)                     .       .                   no
 C7      C8          1.49(6)                     .       .                   no
 C8      C9          1.48(8)                     .       .                   no
 C8      C13         1.47(6)                     .       .                   no
 C9      C10         1.37(6)                     .       .                   no
 C10     C11         1.38(6)                     .       .                   no
 C11     C12         1.48(8)                     .       .                   no
 C12     C13         1.27(6)                     .       .                   no
 C14     C15         1.44(5)                     .       .                   no
 C15     C16         1.57(7)                     .       .                   no
 C16     C17         1.62(7)                     .       .                   no
 C17     C18         1.41(7)                     .       .                   no
 C18     C23         1.36(6)                     .       .                   no
 C18     C19         1.37(6)                     .       .                   no
 C19     C20         1.38(8)                     .       .                   no
 C20     C21         1.37(7)                     .       .                   no
 C21     C22         1.36(7)                     .       .                   no
 C22     C23         1.38(7)                     .       .                   no
 C24     C25         1.57(5)                     .       .                   no
 C25     C26         1.57(7)                     .       .                   no
 C26     C28         1.64(6)                     .       .                   no
 C26     C27         1.55(8)                     .       .                   no
 C31     C32         1.62(8)                     .       .                   no
 C32     C33        1.37(11)                     .       .                   no
 C34     C35        1.57(10)                     .       .                   no
 C34     C35A       1.56(12)                     .       .                   no
 C35     C37        1.65(11)                     .       .                   no
 C35     C36        1.53(14)                     .       .                   no
 C35A    C36A       1.54(15)                     .       .                   no
 C35A    C37A       1.65(18)                     .       .                   no
 C1      H1           1.0800                     .       .                   no
 C2      H2           1.0800                     .       .                   no
 C4      H4A          1.0900                     .       .                   no
 C4      H4B          1.1000                     .       .                   no
 C6      H6           1.1000                     .       .                   no
 C7      H7A          1.0900                     .       .                   no
 C7      H7B          1.0900                     .       .                   no
 C9      H9           1.0800                     .       .                   no
 C10     H10          1.0900                     .       .                   no
 C11     H11          1.0700                     .       .                   no
 C12     H12          1.0800                     .       .                   no
 C13     H13          1.0800                     .       .                   no
 C14     H14          1.1000                     .       .                   no
 C15     H15A         1.0900                     .       .                   no
 C15     H15B         1.0900                     .       .                   no
 C16     H16          1.1000                     .       .                   no
 C17     H17A         1.0800                     .       .                   no
 C17     H17B         1.0800                     .       .                   no
 C19     H19          1.0800                     .       .                   no
 C20     H20          1.0800                     .       .                   no
 C21     H21          1.0900                     .       .                   no
 C22     H22          1.0800                     .       .                   no
 C23     H23          1.0800                     .       .                   no
 C25     H25          1.1000                     .       .                   no
 C26     H26          1.1000                     .       .                   no
 C27     H27A         1.0600                     .       .                   no
 C27     H27B         1.0600                     .       .                   no
 C27     H27C         1.0500                     .       .                   no
 C28     H28A         1.0600                     .       .                   no
 C28     H28B         1.0600                     .       .                   no
 C28     H28C         1.0600                     .       .                   no
 C30     H30A         1.0600                     .       .                   no
 C30     H30B         1.0600                     .       .                   no
 C30     H30C         1.0600                     .       .                   no
 C31     H31A         1.0800                     .       .                   no
 C31     H31B         1.0900                     .       .                   no
 C33     H33          1.0900                     .       .                   no
 C35     H35          1.1000                     .       .                   no
 C35A    H35A         1.1000                     .       .                   no
 C36     H36B         1.0600                     .       .                   no
 C36     H36C         1.0600                     .       .                   no
 C36     H36A         1.0600                     .       .                   no
 C36A    H36D         1.0500                     .       .                   no
 C36A    H36E         1.0500                     .       .                   no
 C36A    H36F         1.0700                     .       .                   no
 C37     H37B         1.0600                     .       .                   no
 C37     H37C         1.0600                     .       .                   no
 C37     H37A         1.0600                     .       .                   no
 C37A    H37D         1.0600                     .       .                   no
 C37A    H37E         1.0600                     .       .                   no
 C37A    H37F         1.0600                     .       .                   no

loop_
_geom_angle_atom_site_label_1
_geom_angle_atom_site_label_2
_geom_angle_atom_site_label_3
_geom_angle
_geom_angle_site_symmetry_1
_geom_angle_site_symmetry_2
_geom_angle_site_symmetry_3
_geom_angle_publ_flag
 C1      S1      C3            91(2)             .       .       .           yes
 C33     S2      C34           92(3)             .       .       .           yes
 C4      O1      C5           118(3)             .       .       .           yes
 C1      N1      C2           113(3)             .       .       .           yes
 C5      N2      C6           122(3)             .       .       .           yes
 C16     N3      C24          122(2)             .       .       .           yes
 C14     O3      H3A          110.00             .       .       .           no
 C25     N4      C29          122(3)             .       .       .           yes
 C29     N5      C31          123(4)             .       .       .           yes
 C30     N5      C31          113(4)             .       .       .           yes
 C29     N5      C30          121(4)             .       .       .           yes
 C32     N6      C34          107(6)             .       .       .           yes
 S1      C1      N1           114(4)             .       .       .           yes
 N1      C2      C3           113(3)             .       .       .           yes
 C5      N2      H2A          119.00             .       .       .           no
 C6      N2      H2A          119.00             .       .       .           no
 C16     N3      H3           119.00             .       .       .           no
 C24     N3      H3           119.00             .       .       .           no
 C2      C3      C4           129(3)             .       .       .           no
 S1      C3      C2           110(3)             .       .       .           yes
 S1      C3      C4           121(2)             .       .       .           yes
 C29     N4      H4           119.00             .       .       .           no
 C25     N4      H4           119.00             .       .       .           no
 O1      C4      C3           114(3)             .       .       .           yes
 O1      C5      N2           112(3)             .       .       .           yes
 O2      C5      N2           133(4)             .       .       .           yes
 O1      C5      O2           115(4)             .       .       .           yes
 C7      C6      C14          110(3)             .       .       .           no
 N2      C6      C14          114(3)             .       .       .           yes
 N2      C6      C7           113(3)             .       .       .           yes
 C6      C7      C8           116(3)             .       .       .           no
 C7      C8      C9           120(3)             .       .       .           no
 C7      C8      C13          123(4)             .       .       .           no
 C9      C8      C13          117(3)             .       .       .           no
 C8      C9      C10          117(3)             .       .       .           no
 C9      C10     C11          123(4)             .       .       .           no
 C10     C11     C12          119(4)             .       .       .           no
 C11     C12     C13          120(4)             .       .       .           no
 C8      C13     C12          123(5)             .       .       .           no
 O3      C14     C6           107(3)             .       .       .           yes
 O3      C14     C15          108(3)             .       .       .           yes
 C6      C14     C15          115(3)             .       .       .           no
 C14     C15     C16          114(3)             .       .       .           no
 N3      C16     C17          111(3)             .       .       .           yes
 N3      C16     C15          112(3)             .       .       .           yes
 C15     C16     C17          110(3)             .       .       .           no
 C16     C17     C18          113(3)             .       .       .           no
 C17     C18     C19          124(3)             .       .       .           no
 C17     C18     C23          120(3)             .       .       .           no
 C19     C18     C23          117(4)             .       .       .           no
 C18     C19     C20          118(4)             .       .       .           no
 C19     C20     C21          124(4)             .       .       .           no
 C20     C21     C22          118(5)             .       .       .           no
 C21     C22     C23          117(4)             .       .       .           no
 C18     C23     C22          126(4)             .       .       .           no
 N3      C24     C25          115(2)             .       .       .           yes
 O4      C24     N3           126(3)             .       .       .           yes
 O4      C24     C25          119(2)             .       .       .           yes
 C24     C25     C26          109(3)             .       .       .           no
 N4      C25     C26          113(3)             .       .       .           yes
 N4      C25     C24          106(3)             .       .       .           yes
 C25     C26     C27          109(3)             .       .       .           no
 C25     C26     C28          106(3)             .       .       .           no
 C27     C26     C28          108(3)             .       .       .           no
 O5      C29     N4           119(5)             .       .       .           yes
 O5      C29     N5           120(4)             .       .       .           yes
 N4      C29     N5           122(4)             .       .       .           yes
 N5      C31     C32          114(4)             .       .       .           yes
 C31     C32     C33          128(6)             .       .       .           no
 N6      C32     C31          104(6)             .       .       .           yes
 N6      C32     C33          129(5)             .       .       .           yes
 S2      C33     C32          101(5)             .       .       .           yes
 N6      C34     C35          129(6)             .       .       .           yes
 S2      C34     N6           112(5)             .       .       .           yes
 S2      C34     C35          118(4)             .       .       .           yes
 S2      C34     C35A         116(5)             .       .       .           yes
 N6      C34     C35A         132(6)             .       .       .           yes
 C34     C35     C36          109(7)             .       .       .           no
 C34     C35     C37          106(6)             .       .       .           no
 C36     C35     C37          109(6)             .       .       .           no
 C34     C35A    C36A         106(8)             .       .       .           no
 C34     C35A    C37A         110(8)             .       .       .           no
 C36A    C35A    C37A        108(10)             .       .       .           no
 S1      C1      H1           123.00             .       .       .           no
 N1      C1      H1           123.00             .       .       .           no
 N1      C2      H2           124.00             .       .       .           no
 C3      C2      H2           123.00             .       .       .           no
 O1      C4      H4A          110.00             .       .       .           no
 O1      C4      H4B          109.00             .       .       .           no
 C3      C4      H4A          109.00             .       .       .           no
 C3      C4      H4B          108.00             .       .       .           no
 H4A     C4      H4B          107.00             .       .       .           no
 N2      C6      H6           107.00             .       .       .           no
 C7      C6      H6           107.00             .       .       .           no
 C14     C6      H6           107.00             .       .       .           no
 C6      C7      H7A          108.00             .       .       .           no
 C6      C7      H7B          108.00             .       .       .           no
 C8      C7      H7A          108.00             .       .       .           no
 C8      C7      H7B          109.00             .       .       .           no
 H7A     C7      H7B          107.00             .       .       .           no
 C8      C9      H9           121.00             .       .       .           no
 C10     C9      H9           122.00             .       .       .           no
 C9      C10     H10          119.00             .       .       .           no
 C11     C10     H10          118.00             .       .       .           no
 C10     C11     H11          121.00             .       .       .           no
 C12     C11     H11          120.00             .       .       .           no
 C11     C12     H12          120.00             .       .       .           no
 C13     C12     H12          120.00             .       .       .           no
 C8      C13     H13          119.00             .       .       .           no
 C12     C13     H13          118.00             .       .       .           no
 O3      C14     H14          109.00             .       .       .           no
 C6      C14     H14          110.00             .       .       .           no
 C15     C14     H14          109.00             .       .       .           no
 C14     C15     H15A         109.00             .       .       .           no
 C14     C15     H15B         109.00             .       .       .           no
 C16     C15     H15A         109.00             .       .       .           no
 C16     C15     H15B         109.00             .       .       .           no
 H15A    C15     H15B         108.00             .       .       .           no
 N3      C16     H16          108.00             .       .       .           no
 C15     C16     H16          108.00             .       .       .           no
 C17     C16     H16          108.00             .       .       .           no
 C16     C17     H17A         109.00             .       .       .           no
 C16     C17     H17B         109.00             .       .       .           no
 C18     C17     H17A         109.00             .       .       .           no
 C18     C17     H17B         109.00             .       .       .           no
 H17A    C17     H17B         107.00             .       .       .           no
 C18     C19     H19          121.00             .       .       .           no
 C20     C19     H19          121.00             .       .       .           no
 C19     C20     H20          118.00             .       .       .           no
 C21     C20     H20          118.00             .       .       .           no
 C20     C21     H21          121.00             .       .       .           no
 C22     C21     H21          121.00             .       .       .           no
 C21     C22     H22          122.00             .       .       .           no
 C23     C22     H22          122.00             .       .       .           no
 C18     C23     H23          117.00             .       .       .           no
 C22     C23     H23          117.00             .       .       .           no
 N4      C25     H25          110.00             .       .       .           no
 C24     C25     H25          110.00             .       .       .           no
 C26     C25     H25          110.00             .       .       .           no
 C25     C26     H26          111.00             .       .       .           no
 C27     C26     H26          111.00             .       .       .           no
 C28     C26     H26          111.00             .       .       .           no
 C26     C27     H27A         109.00             .       .       .           no
 C26     C27     H27B         109.00             .       .       .           no
 C26     C27     H27C         110.00             .       .       .           no
 H27A    C27     H27B         109.00             .       .       .           no
 H27A    C27     H27C         110.00             .       .       .           no
 H27B    C27     H27C         110.00             .       .       .           no
 C26     C28     H28A         109.00             .       .       .           no
 C26     C28     H28B         110.00             .       .       .           no
 C26     C28     H28C         109.00             .       .       .           no
 H28A    C28     H28B         110.00             .       .       .           no
 H28A    C28     H28C         109.00             .       .       .           no
 H28B    C28     H28C         110.00             .       .       .           no
 N5      C30     H30A         109.00             .       .       .           no
 N5      C30     H30B         109.00             .       .       .           no
 N5      C30     H30C         110.00             .       .       .           no
 H30A    C30     H30B         109.00             .       .       .           no
 H30A    C30     H30C         109.00             .       .       .           no
 H30B    C30     H30C         110.00             .       .       .           no
 N5      C31     H31A         108.00             .       .       .           no
 N5      C31     H31B         108.00             .       .       .           no
 C32     C31     H31A         109.00             .       .       .           no
 C32     C31     H31B         109.00             .       .       .           no
 H31A    C31     H31B         108.00             .       .       .           no
 S2      C33     H33          130.00             .       .       .           no
 C32     C33     H33          130.00             .       .       .           no
 C34     C35     H35          111.00             .       .       .           no
 C36     C35     H35          111.00             .       .       .           no
 C37     C35     H35          111.00             .       .       .           no
 C37A    C35A    H35A         111.00             .       .       .           no
 C34     C35A    H35A         112.00             .       .       .           no
 C36A    C35A    H35A         111.00             .       .       .           no
 C35     C36     H36B         110.00             .       .       .           no
 H36A    C36     H36C         109.00             .       .       .           no
 C35     C36     H36C         110.00             .       .       .           no
 H36A    C36     H36B         109.00             .       .       .           no
 C35     C36     H36A         109.00             .       .       .           no
 H36B    C36     H36C         109.00             .       .       .           no
 C35A    C36A    H36D         110.00             .       .       .           no
 C35A    C36A    H36F         109.00             .       .       .           no
 H36D    C36A    H36E         110.00             .       .       .           no
 C35A    C36A    H36E         110.00             .       .       .           no
 H36E    C36A    H36F         109.00             .       .       .           no
 H36D    C36A    H36F         109.00             .       .       .           no
 C35     C37     H37B         110.00             .       .       .           no
 C35     C37     H37C         109.00             .       .       .           no
 H37A    C37     H37C         110.00             .       .       .           no
 H37B    C37     H37C         110.00             .       .       .           no
 H37A    C37     H37B         110.00             .       .       .           no
 C35     C37     H37A         109.00             .       .       .           no
 C35A    C37A    H37D         110.00             .       .       .           no
 C35A    C37A    H37E         109.00             .       .       .           no
 C35A    C37A    H37F         109.00             .       .       .           no
 H37D    C37A    H37E         110.00             .       .       .           no
 H37D    C37A    H37F         110.00             .       .       .           no
 H37E    C37A    H37F         110.00             .       .       .           no

loop_
_geom_torsion_atom_site_label_1
_geom_torsion_atom_site_label_2
_geom_torsion_atom_site_label_3
_geom_torsion_atom_site_label_4
_geom_torsion
_geom_torsion_site_symmetry_1
_geom_torsion_site_symmetry_2
_geom_torsion_site_symmetry_3
_geom_torsion_site_symmetry_4
_geom_torsion_publ_flag
 C3      S1      C1      N1             5(4)     .       .       .       .   no
 C1      S1      C3      C2            -2(3)     .       .       .       .   no
 C1      S1      C3      C4          -175(3)     .       .       .       .   no
 C34     S2      C33     C32            3(4)     .       .       .       .   no
 C33     S2      C34     N6            -2(4)     .       .       .       .   no
 C33     S2      C34     C35         -171(4)     .       .       .       .   no
 C5      O1      C4      C3           169(3)     .       .       .       .   no
 C4      O1      C5      O2             5(4)     .       .       .       .   no
 C4      O1      C5      N2           179(3)     .       .       .       .   no
 C2      N1      C1      S1            -8(5)     .       .       .       .   no
 C1      N1      C2      C3             6(5)     .       .       .       .   no
 C6      N2      C5      O1          -178(2)     .       .       .       .   no
 C6      N2      C5      O2            -5(6)     .       .       .       .   no
 C5      N2      C6      C7           117(3)     .       .       .       .   no
 C5      N2      C6      C14         -117(3)     .       .       .       .   no
 C24     N3      C16     C15         -121(4)     .       .       .       .   no
 C24     N3      C16     C17          115(4)     .       .       .       .   no
 C16     N3      C24     O4            20(7)     .       .       .       .   no
 C16     N3      C24     C25         -164(4)     .       .       .       .   no
 C29     N4      C25     C24         -131(3)     .       .       .       .   no
 C29     N4      C25     C26          111(3)     .       .       .       .   no
 C25     N4      C29     O5            -6(5)     .       .       .       .   no
 C25     N4      C29     N5           172(3)     .       .       .       .   no
 C30     N5      C29     O5           170(3)     .       .       .       .   no
 C30     N5      C29     N4            -8(5)     .       .       .       .   no
 C31     N5      C29     O5           -31(6)     .       .       .       .   no
 C31     N5      C29     N4           152(4)     .       .       .       .   no
 C29     N5      C31     C32         -107(5)     .       .       .       .   no
 C30     N5      C31     C32           54(6)     .       .       .       .   no
 C34     N6      C32     C31         -180(4)     .       .       .       .   no
 C34     N6      C32     C33            4(7)     .       .       .       .   no
 C32     N6      C34     S2            -1(5)     .       .       .       .   no
 C32     N6      C34     C35          168(5)     .       .       .       .   no
 N1      C2      C3      S1            -2(5)     .       .       .       .   no
 N1      C2      C3      C4           170(4)     .       .       .       .   no
 S1      C3      C4      O1            48(5)     .       .       .       .   no
 C2      C3      C4      O1          -124(4)     .       .       .       .   no
 N2      C6      C7      C8           -64(3)     .       .       .       .   no
 C14     C6      C7      C8           168(3)     .       .       .       .   no
 N2      C6      C14     O3           -65(3)     .       .       .       .   no
 N2      C6      C14     C15           55(3)     .       .       .       .   no
 C7      C6      C14     O3            63(3)     .       .       .       .   no
 C7      C6      C14     C15         -178(3)     .       .       .       .   no
 C6      C7      C8      C9            93(3)     .       .       .       .   no
 C6      C7      C8      C13          -85(4)     .       .       .       .   no
 C7      C8      C9      C10          174(3)     .       .       .       .   no
 C13     C8      C9      C10           -9(4)     .       .       .       .   no
 C7      C8      C13     C12         -179(3)     .       .       .       .   no
 C9      C8      C13     C12            4(5)     .       .       .       .   no
 C8      C9      C10     C11           10(5)     .       .       .       .   no
 C9      C10     C11     C12           -6(6)     .       .       .       .   no
 C10     C11     C12     C13            1(5)     .       .       .       .   no
 C11     C12     C13     C8             0(5)     .       .       .       .   no
 O3      C14     C15     C16          -70(4)     .       .       .       .   no
 C6      C14     C15     C16          171(2)     .       .       .       .   no
 C14     C15     C16     N3           159(2)     .       .       .       .   no
 C14     C15     C16     C17          -77(3)     .       .       .       .   no
 N3      C16     C17     C18          -68(3)     .       .       .       .   no
 C15     C16     C17     C18          167(2)     .       .       .       .   no
 C16     C17     C18     C19          -81(4)     .       .       .       .   no
 C16     C17     C18     C23           98(3)     .       .       .       .   no
 C17     C18     C19     C20          178(4)     .       .       .       .   no
 C23     C18     C19     C20           -1(5)     .       .       .       .   no
 C17     C18     C23     C22         -179(4)     .       .       .       .   no
 C19     C18     C23     C22            0(6)     .       .       .       .   no
 C18     C19     C20     C21            0(6)     .       .       .       .   no
 C19     C20     C21     C22            2(7)     .       .       .       .   no
 C20     C21     C22     C23           -3(6)     .       .       .       .   no
 C21     C22     C23     C18            2(7)     .       .       .       .   no
 O4      C24     C25     N4           -64(5)     .       .       .       .   no
 O4      C24     C25     C26           58(5)     .       .       .       .   no
 N3      C24     C25     N4           120(4)     .       .       .       .   no
 N3      C24     C25     C26         -118(3)     .       .       .       .   no
 N4      C25     C26     C27         -168(3)     .       .       .       .   no
 N4      C25     C26     C28          -53(3)     .       .       .       .   no
 C24     C25     C26     C27           75(3)     .       .       .       .   no
 C24     C25     C26     C28         -170(3)     .       .       .       .   no
 N5      C31     C32     N6            60(6)     .       .       .       .   no
 N5      C31     C32     C33         -124(6)     .       .       .       .   no
 N6      C32     C33     S2            -5(7)     .       .       .       .   no
 C31     C32     C33     S2           180(4)     .       .       .       .   no
 S2      C34     C35     C36         -150(5)     .       .       .       .   no
 S2      C34     C35     C37          -34(7)     .       .       .       .   no
 N6      C34     C35     C36           42(8)     .       .       .       .   no
 N6      C34     C35     C37          159(6)     .       .       .       .   no

loop_
_geom_hbond_atom_site_label_D
_geom_hbond_atom_site_label_H
_geom_hbond_atom_site_label_A
_geom_hbond_distance_DH
_geom_hbond_distance_HA
_geom_hbond_distance_DA
_geom_hbond_angle_DHA
_geom_hbond_site_symmetry_A
_geom_hbond_publ_flag
#
#D   H   A   D - H  H...A   D...A    D - H...A  symm(A)
#
N2      H2A     O2          1.0100     2.1300    3.11(9)     160.00   1_565 yes
N3      H3      O4          1.0100     2.1300    3.04(8)     148.00   1_545 yes
O3      H3A     O2          0.9800     2.4700   3.28(10)     139.00   1_565 yes
O3      H3A     N2          0.9800     2.5800    2.98(9)     104.00     .   yes
N4      H4      O5          1.0100     2.5300    3.39(9)     142.00   1_565 yes
C2      H2      O1          1.0800     2.6000   3.48(10)     138.00   2_545 yes
C6      H6      O2          1.1000     2.4200    2.86(9)     102.00     .   yes
C15     H15A    O3          1.0900     2.2600    3.30(9)     159.00   1_545 yes
C16     H16     O3          1.1000     2.5800    3.01(9)     102.00     .   yes
C16     H16     O4          1.1000     2.3800    2.84(8)     103.00     .   yes
C25     H25     O5          1.1000     2.2400    2.67(9)     100.00     .   yes
C27     H27C    S1          1.0500     2.8400   3.75(11)     145.00   2_555 yes
C28     H28B    N4          1.0600     2.4800    2.87(9)     101.00     .   yes
C30     H30C    O5          1.0600     2.4900   3.34(10)     137.00   1_565 yes
C31     H31B    O5          1.0900     2.3400   2.76(11)     101.00     .   yes
C37     H37B    S2          1.0600     2.5400   3.02(14)     107.00     .   yes

_shelx_res_file
;
TITL 13merged_110A_e.res in P2(1)
    13merged_110A_e.res
    created by SHELXL-2019/1 at 17:20:12 on 27-Nov-2024
REM Old TITL 13merged_110A in P2(1)
REM SHELXT solution in P2(1): R1 0.285, Rweak 0.328, Alpha 0.785
REM <I/s>   0.244 for    2 systematic absences,  Orientation as input
REM Flack x = -0.623 ( 0.359 ) from   402 Parsons' quotients
REM Formula found by SHELXT:  C35 N18 O15 S4
CELL  0.02851  14.1342   5.1570  26.4729   90.000   96.672   90.000
ZERR    2.000   0.3387   0.1330   0.6341    0.000    0.048    0.000
LATT -1
SYMM -X, 1/2+Y, -Z
SFAC C 0.1361 0.3731 0.5482 3.2814 1.2266 13.0456 0.5971 41.0202 0 =
   0 0 0 0.77 12.01
SFAC H 0.0367 0.5608 0.1269 3.7913 0.236 13.5557 0.129 37.7229 0 0 =
   0 0 0.32 1.008
SFAC N 0.1372 0.3287 0.5344 2.6733 1.0862 10.3165 0.4547 32.7631 0 =
   0 0 0 0.7 14.01
SFAC O 0.1433 0.3055 0.5103 2.2683 0.937 8.2625 0.3923 25.6645 0 0 =
   0 0 0.66 16
SFAC S 0.3478 0.3652 0.9158 2.8915 2.5066 13.0522 1.3884 40.1848 0 =
   0 0 0 1.03 32.06
REM source:
REM for neutral atoms:
REM Electron atomic scattering factors and scattering potentials of crystals
REM L.-M. Peng, Micron 30 (1999) 625.
REM for ions:
REM International Tables for Crystallography Vol C Table 4.3.1.2
REM (gnuplot fit of Cromer-Mann parameters inspired by Tim Gruene))
UNIT 74 96 12 10 4
TEMP 25
L.S. 10
ACTA
BOND $H
HTAB
CONF
LIST 4
FMAP -2
PLAN -40
SIMU 0.02
RIGU 0.02
WGHT    0.231900
EXTI  565.320740
FVAR       2.43386   0.58445
S1    5    0.115846    0.453713   -0.083337    11.00000    0.09950    0.08557 =
         0.01756    0.00090    0.00075   -0.02088
SADI S2 C33 S2 C34
DFIX 1.34 N6 C32 N6 C34
S2    5   -0.438335    0.853645    0.460217    11.00000    0.17836    0.16736 =
         0.10660    0.01152    0.09042    0.01775
O1    4    0.192622    0.256582    0.025725    11.00000    0.10747    0.04373 =
         0.01793   -0.00573    0.00633   -0.01299
O2    4    0.264931   -0.042773    0.078619    11.00000    0.12439    0.05069 =
         0.04158    0.00088   -0.00960   -0.01279
O3    4    0.263820    0.718386    0.193243    11.00000    0.14082    0.05225 =
         0.08091   -0.01885    0.07147   -0.00361
AFIX  87  0.9800
H3A   2    0.231064    0.755772    0.159342    11.00000   -1.50000
AFIX   0
O4    4    0.001874    0.771288    0.255555    11.00000    0.07315    0.04555 =
         0.04895    0.00717    0.01829    0.00617
O5    4   -0.196077    0.155695    0.330733    11.00000    0.12767    0.09154 =
         0.05221    0.01076    0.02590   -0.01833
N1    3   -0.047302    0.239147   -0.101428    11.00000    0.08765    0.09093 =
         0.02470   -0.01498    0.00370   -0.00704
N2    3    0.275290    0.370256    0.104473    11.00000    0.07168    0.04477 =
         0.02160    0.00080    0.01453   -0.01143
AFIX  43  1.0100
H2A   2    0.256168    0.550817    0.092535    11.00000   -1.20000
AFIX   0
N3    3    0.043703    0.345893    0.247333    11.00000    0.06600    0.04151 =
         0.03063    0.00862    0.01363    0.00424
AFIX  43  1.0100
H3    2    0.016396    0.170272    0.236950    11.00000   -1.20000
AFIX   0
N4    3   -0.135071    0.533157    0.311021    11.00000    0.06982    0.06547 =
         0.04644    0.00178    0.02859   -0.00573
AFIX  43  1.0100
H4    2   -0.119390    0.718160    0.321356    11.00000   -1.20000
AFIX   0
N5    3   -0.172885    0.438224    0.392517    11.00000    0.10344    0.10499 =
         0.05295    0.00586    0.03143   -0.01723
N6    3   -0.363468    0.609893    0.388162    11.00000    0.14678    0.15184 =
         0.09784    0.01889    0.07261    0.01042
C1    1    0.008934    0.435090   -0.116824    11.00000    0.09030    0.07589 =
         0.01725   -0.01404    0.01134   -0.00339
AFIX  43  1.0800
H1    2   -0.014236    0.564925   -0.147820    11.00000   -1.20000
AFIX   0
C2    1   -0.000292    0.085924   -0.066463    11.00000    0.07471    0.07214 =
         0.01831   -0.00484    0.00924   -0.01959
AFIX  43  1.0800
H2    2   -0.030239   -0.088037   -0.052079    11.00000   -1.20000
AFIX   0
C3    1    0.093353    0.175715   -0.050132    11.00000    0.08418    0.06780 =
         0.01665   -0.01150    0.01046   -0.01541
C4    1    0.164220    0.079575   -0.006359    11.00000    0.10959    0.07144 =
         0.01849   -0.00948    0.00644   -0.00123
AFIX  23  1.0900
H4A   2    0.131127   -0.075316    0.013426    11.00000   -1.20000
H4B   2    0.225858   -0.002139   -0.021862    11.00000   -1.20000
AFIX   0
C5    1    0.248513    0.174376    0.075598    11.00000    0.08051    0.02598 =
         0.01898    0.00690    0.01105   -0.00730
DFIX 1.45 C6 N2
C6    1    0.330748    0.338694    0.152429    11.00000    0.05593    0.05300 =
         0.02604   -0.00527    0.01156   -0.00253
AFIX  13  1.1000
H6    2    0.343268    0.129376    0.157658    11.00000   -1.20000
AFIX   0
C7    1    0.428889    0.467293    0.154321    11.00000    0.05711    0.05116 =
         0.03998   -0.00733    0.01054   -0.00776
AFIX  23  1.0900
H7A   2    0.418577    0.672394    0.145372    11.00000   -1.20000
H7B   2    0.463989    0.454213    0.193136    11.00000   -1.20000
AFIX   0
C8    1    0.493635    0.356393    0.119512    11.00000    0.05203    0.07508 =
         0.04808   -0.00636    0.01524   -0.01264
C9    1    0.495581    0.465703    0.068151    11.00000    0.07165    0.06792 =
         0.05836    0.00517    0.02712   -0.00457
AFIX  43  1.0800
H9    2    0.445681    0.613555    0.053454    11.00000   -1.20000
AFIX   0
C10   1    0.564131    0.370799    0.039507    11.00000    0.08782    0.09377 =
         0.06523    0.00695    0.04027    0.01122
AFIX  43  1.0800
H10   2    0.575315    0.468365    0.004592    11.00000   -1.20000
AFIX   0
C11   1    0.618531    0.155401    0.054250    11.00000    0.08404    0.08843 =
         0.06665    0.00123    0.02841    0.01312
AFIX  43  1.0800
H11   2    0.666182    0.075278    0.029238    11.00000   -1.20000
AFIX   0
C12   1    0.611467    0.035349    0.104052    11.00000    0.07750    0.08822 =
         0.06392   -0.01113    0.01903    0.00672
AFIX  43  1.0800
H12   2    0.654923   -0.130746    0.116045    11.00000   -1.20000
AFIX   0
C13   1    0.554026    0.127799    0.132928    11.00000    0.07554    0.08944 =
         0.06348    0.00907    0.02841    0.00921
AFIX  43  1.0800
H13   2    0.549211    0.034380    0.169053    11.00000   -1.20000
AFIX   0
C14   1    0.277749    0.434290    0.199140    11.00000    0.07963    0.06002 =
         0.03023    0.00335    0.01654    0.00234
AFIX  13  1.1000
H14   2    0.323667    0.395823    0.234813    11.00000   -1.20000
AFIX   0
C15   1    0.185794    0.317730    0.201940    11.00000    0.07342    0.04660 =
         0.02629    0.01329    0.00878    0.01332
AFIX  23  1.0900
H15A  2    0.192424    0.108175    0.198292    11.00000   -1.20000
H15B  2    0.136738    0.385691    0.169858    11.00000   -1.20000
AFIX   0
C16   1    0.142249    0.378744    0.252260    11.00000    0.06241    0.04657 =
         0.02420    0.00939    0.00934   -0.00016
AFIX  13  1.1000
H16   2    0.157365    0.583341    0.261788    11.00000   -1.20000
AFIX   0
C17   1    0.194390    0.203873    0.298057    11.00000    0.08519    0.07840 =
         0.02694    0.01406    0.00030    0.00191
AFIX  23  1.0800
H17A  2    0.172115    0.004683    0.292301    11.00000   -1.20000
H17B  2    0.270432    0.211449    0.296767    11.00000   -1.20000
AFIX   0
FLAT C18 C19 C20 C21 C22 C23
DFIX 1.38 C18 C19 C19 C20 C20 C21 C21 C22 C22 C23 C23 C18
C18   1    0.174276    0.285113    0.346609    11.00000    0.09259    0.08161 =
         0.02563    0.01042    0.00358   -0.00201
C19   1    0.220367    0.487420    0.372710    11.00000    0.14894    0.11981 =
         0.03149   -0.00157    0.01856   -0.03404
AFIX  43  1.0800
H19   2    0.277011    0.591042    0.357392    11.00000   -1.20000
AFIX   0
C20   1    0.192003    0.554046    0.419117    11.00000    0.16683    0.13039 =
         0.03532   -0.00672    0.01571   -0.02560
AFIX  43  1.0800
H20   2    0.228014    0.714315    0.439377    11.00000   -1.20000
AFIX   0
C21   1    0.121293    0.431308    0.441407    11.00000    0.15334    0.13928 =
         0.03396   -0.00463    0.02045   -0.02253
AFIX  43  1.0800
H21   2    0.101469    0.494816    0.477605    11.00000   -1.20000
AFIX   0
C22   1    0.077053    0.226441    0.416183    11.00000    0.13884    0.13459 =
         0.03739    0.00280    0.02067   -0.01284
AFIX  43  1.0800
H22   2    0.022401    0.117541    0.432143    11.00000   -1.20000
AFIX   0
C23   1    0.104813    0.163698    0.369492    11.00000    0.11331    0.11924 =
         0.03311    0.00040    0.01257   -0.01571
AFIX  43  1.0800
H23   2    0.068328    0.004203    0.349209    11.00000   -1.20000
AFIX   0
C24   1   -0.016747    0.539963    0.255913    11.00000    0.05608    0.03341 =
         0.03848    0.00838    0.01862   -0.00724
C25   1   -0.120606    0.452476    0.263457    11.00000    0.07002    0.04983 =
         0.03981   -0.00399    0.03063   -0.00343
AFIX  13  1.1000
H25   2   -0.125635    0.239818    0.261329    11.00000   -1.20000
AFIX   0
C26   1   -0.192170    0.576428    0.220213    11.00000    0.06908    0.08379 =
         0.03704    0.00038    0.03083    0.00301
AFIX  13  1.1000
H26   2   -0.178755    0.785073    0.216150    11.00000   -1.20000
AFIX   0
C27   1   -0.183630    0.429711    0.170291    11.00000    0.11366    0.18065 =
         0.04297   -0.01704    0.03164    0.02432
AFIX 137  1.0600
H27A  2   -0.234064    0.276787    0.166250    11.00000   -1.50000
H27B  2   -0.114005    0.352211    0.171089    11.00000   -1.50000
H27C  2   -0.196942    0.559119    0.139162    11.00000   -1.50000
AFIX   0
C28   1   -0.299305    0.522584    0.235913    11.00000    0.08662    0.14804 =
         0.04006   -0.02400    0.02629    0.00425
AFIX 137  1.0600
H28A  2   -0.350130    0.621678    0.210299    11.00000   -1.50000
H28B  2   -0.303361    0.590440    0.273400    11.00000   -1.50000
H28C  2   -0.313683    0.320824    0.234190    11.00000   -1.50000
AFIX   0
C29   1   -0.170368    0.369695    0.345225    11.00000    0.08552    0.09035 =
         0.05364    0.01057    0.03702    0.00229
C30   1   -0.124683    0.691949    0.414865    11.00000    0.11664    0.11761 =
         0.06139    0.00517    0.02570    0.01581
AFIX 137  1.0600
H30A  2   -0.058459    0.717739    0.400399    11.00000   -1.50000
H30B  2   -0.113270    0.678155    0.455067    11.00000   -1.50000
H30C  2   -0.169558    0.852406    0.404321    11.00000   -1.50000
AFIX   0
C31   1   -0.240952    0.341317    0.422609    11.00000    0.13490    0.13980 =
         0.07134    0.00737    0.05700    0.00296
AFIX  23  1.0900
H31A  2   -0.204042    0.273808    0.458651    11.00000   -1.20000
H31B  2   -0.276014    0.174300    0.403376    11.00000   -1.20000
AFIX   0
C32   1   -0.321743    0.548919    0.434351    11.00000    0.15680    0.14761 =
         0.09585    0.01273    0.06998    0.00467
C33   1   -0.345670    0.628692    0.480121    11.00000    0.18463    0.16479 =
         0.10088    0.01611    0.08066    0.02288
AFIX  43  1.0800
H33   2   -0.316617    0.571651    0.518028    11.00000   -1.20000
AFIX   0
SADI 0.01 C34 C35 C34 C35A
C34   1   -0.431033    0.782636    0.394439    11.00000    0.16267    0.15626 =
         0.10504    0.00946    0.06754    0.01605
PART 1 21.000
SAME 0.01 C26 C27 C28
C35   1   -0.489222    0.958691    0.353229    21.00000    0.15863    0.15620 =
         0.10370    0.01193    0.07256    0.01912
AFIX  13  1.1000
H35   2   -0.447683    1.130518    0.344809    21.00000   -1.20000
AFIX   0
C36   1   -0.516969    0.797924    0.304906    21.00000    0.17681    0.17453 =
         0.10722    0.01379    0.06642    0.01132
AFIX 137  1.0600
H36A  2   -0.473489    0.852076    0.276609    21.00000   -1.50000
H36B  2   -0.589422    0.832616    0.291376    21.00000   -1.50000
H36C  2   -0.507136    0.598163    0.313396    21.00000   -1.50000
AFIX   0
C37   1   -0.586893    1.043058    0.376875    21.00000    0.15360    0.16052 =
         0.10500    0.00875    0.05196    0.01863
AFIX 137  1.0600
H37A  2   -0.625471    1.177527    0.352146    21.00000   -1.50000
H37B  2   -0.568983    1.129773    0.413029    21.00000   -1.50000
H37C  2   -0.629383    0.876429    0.380739    21.00000   -1.50000
AFIX   0
PART 2 -21.000
SAME 0.01 C26 C27 C28
C35A  1   -0.508311    0.913354    0.354808   -21.00000    0.16004    0.15515 =
         0.10541    0.00907    0.07089    0.01986
AFIX  13  1.1000
H35A  2   -0.549180    1.060411    0.373158   -21.00000   -1.20000
AFIX   0
C36A  1   -0.572904    0.689732    0.333419   -21.00000    0.15726    0.15579 =
         0.10689    0.00395    0.06719    0.02602
AFIX 137  1.0600
H36D  2   -0.539463    0.588165    0.305533   -21.00000   -1.50000
H36E  2   -0.638921    0.765573    0.316687   -21.00000   -1.50000
H36F  2   -0.584864    0.561273    0.363290   -21.00000   -1.50000
AFIX   0
C37A  1   -0.456871    1.039795    0.308200   -21.00000    0.18386    0.16950 =
         0.10598    0.00994    0.06642    0.01101
AFIX 137  1.0600
H37D  2   -0.507341    1.150162    0.284453   -21.00000   -1.50000
H37E  2   -0.429848    0.889388    0.286644   -21.00000   -1.50000
H37F  2   -0.400144    1.161643    0.323347   -21.00000   -1.50000
PART 0
AFIX   0
HKLF 4


REM  13merged_110A_e.res in P2(1)
REM wR2 = 0.3662, GooF = S = 1.059, Restrained GooF = 0.913 for all data
REM R1 = 0.1457 for 1460 Fo > 4sig(Fo) and 0.1650 for all 2142 data
REM 488 parameters refined using 798 restraints

END

WGHT      0.2000      0.0000

REM Instructions for potential hydrogen bonds
EQIV $1 x, y+1, z
HTAB O3 O2_$1
HTAB N2 O2_$1
EQIV $2 x, y-1, z
HTAB N3 O4_$2
HTAB N4 O5_$1
EQIV $3 -x, y-1/2, -z
HTAB C2 O1_$3
HTAB C6 O3_$2
HTAB C15 O3_$2
HTAB C30 O5_$1

REM Highest difference peak  0.095,  deepest hole -0.101,  1-sigma level  0.027
Q1    1  -0.1573  0.1092 -0.0953  11.00000  0.05   -0.10
Q2    1   0.2146  0.1917  0.0329  11.00000  0.05    0.09
Q3    1  -0.3206  0.3511  0.4653  11.00000  0.05   -0.09
Q4    1  -0.0372  0.1402 -0.0177  11.00000  0.05   -0.09
Q5    1  -0.4979  1.1034  0.2429  11.00000  0.05   -0.09
Q6    1   0.6830 -0.0086  0.0351  11.00000  0.05   -0.09
Q7    1   0.1658  0.3628 -0.0690  11.00000  0.05    0.09
Q8    1   0.2354  0.1743  0.4198  11.00000  0.05    0.09
Q9    1   0.2956  0.3591  0.1104  11.00000  0.05    0.09
Q10   1   0.1701  0.0437  0.3625  11.00000  0.05    0.08
Q11   1  -0.4158  0.4874  0.4525  11.00000  0.05    0.08
Q12   1  -0.0521 -0.0477 -0.0335  11.00000  0.05   -0.08
Q13   1  -0.0433  0.0807 -0.0995  11.00000  0.05    0.08
Q14   1   0.1807 -0.1383 -0.0611  11.00000  0.05   -0.08
Q15   1   0.1303  0.5173  0.4918  11.00000  0.05   -0.08
Q16   1  -0.2597  0.1739  0.3675  11.00000  0.05   -0.08
Q17   1  -0.4049  1.0675  0.2629  11.00000  0.05   -0.08
Q18   1   0.5584 -0.1358  0.0301  11.00000  0.05    0.08
Q19   1  -0.1269  0.0393  0.2267  11.00000  0.05   -0.08
Q20   1   0.2340  0.0713  0.3162  11.00000  0.05    0.08
Q21   1   0.0661  0.9867  0.2605  11.00000  0.05   -0.08
Q22   1  -0.2832  0.1745  0.3543  11.00000  0.05   -0.08
Q23   1   0.1407  0.2994 -0.0274  11.00000  0.05    0.08
Q24   1  -0.4872  0.5552  0.2985  11.00000  0.05    0.08
Q25   1   0.1659 -0.3428  0.0199  11.00000  0.05    0.08
Q26   1   0.1177  0.2560 -0.0370  11.00000  0.05    0.08
Q27   1  -0.1863  0.4456  0.2762  11.00000  0.05    0.07
Q28   1   0.1357 -0.0349  0.0538  11.00000  0.05   -0.07
Q29   1  -0.4680  1.0047  0.2834  11.00000  0.05   -0.07
Q30   1   0.2223  0.5159  0.5007  11.00000  0.05    0.07
Q31   1   0.7492 -0.1807  0.1272  11.00000  0.05    0.07
Q32   1   0.0579  0.0933  0.2209  11.00000  0.05   -0.07
Q33   1  -0.0975  0.6268 -0.1615  11.00000  0.05    0.07
Q34   1  -0.3855  1.0383  0.3523  11.00000  0.05    0.07
Q35   1  -0.1909  0.6093  0.1272  11.00000  0.05   -0.07
Q36   1   0.1193  0.0138 -0.0246  11.00000  0.05    0.07
Q37   1   0.0291  1.0367  0.2956  11.00000  0.05   -0.07
Q38   1  -0.1358  0.6440  0.5009  11.00000  0.05    0.07
Q39   1  -0.3174  0.5653  0.3052  11.00000  0.05   -0.07
Q40   1  -0.0558  0.2763  0.2129  11.00000  0.05    0.07
;
_shelx_res_checksum                                   77747
_shelx_hkl_file
;
   1   0   0  958.80  295.77
  -1   0   0  876.11  295.77
  -2   0   0  236.38  105.59
  -2   0   0  323.37  103.69
   2   0   0  369.86  103.69
  -2   0   0  288.97  107.19
   2   0   0  284.67  106.79
   2   0   0  234.88  105.99
   3   0   0 5633.34 1841.82
   3   0   0 5540.45 1838.82
  -3   0   0 6302.47 1842.72
  -3   0   0 5288.57 1838.82
  -3   0   0 6276.87 1841.12
   4   0   0  764.62  332.97
   4   0   0  940.31  328.77
   4   0   0 1265.17  339.77
  -4   0   0 1169.28  332.87
  -4   0   0 1092.79  328.87
   4   0   0 1044.90  332.47
  -5   0   0  935.61  258.87
   5   0   0  870.91  258.87
   5   0   0  716.73  245.58
  -5   0   0  774.22  245.58
  -6   0   0  563.34  154.28
   6   0   0  536.95  156.38
   6   0   0  442.66  146.69
  -6   0   0  452.15  146.69
   6   0   0  592.74  158.08
  -6   0   0  642.14  163.38
  -6   0   0  298.87  151.88
  -7   0   0 1135.59  380.16
   7   0   0 1240.68  380.16
   8   0   0   -1.90   36.20
  -8   0   0   43.20   40.20
   8   0   0    4.80   24.30
   8   0   0    7.60   19.60
   8   0   0   61.49   35.70
  -8   0   0    6.00   22.50
   8   0   0   47.70   11.40
  -8   0   0   28.40   11.20
  -8   0   0    5.80   19.60
   9   0   0   41.30   13.70
  -9   0   0   22.60   23.40
   9   0   0   18.60   28.80
   9   0   0   17.80   22.60
  -9   0   0   54.89   45.40
  -9   0   0   18.00   24.20
  -9   0   0   44.00   13.60
   9   0   0   35.30   40.60
   9   0   0   60.99   40.90
  10   0   0  166.48   82.09
 -10   0   0  190.08   57.49
 -10   0   0  374.16   98.19
 -10   0   0  111.89   68.89
  10   0   0   76.69   66.59
 -10   0   0  128.69   67.39
  10   0   0  175.38   57.49
 -11   0   0   28.00   26.90
 -11   0   0   86.99   60.19
 -11   0   0   -6.50   23.80
  11   0   0   25.90   25.60
  11   0   0   16.00   38.10
  11   0   0   13.30   23.70
  11   0   0   18.00   16.80
  12   0   0   10.10   21.30
 -12   0   0   49.70   55.69
  12   0   0    7.60   22.30
  12   0   0  -16.00   47.90
  12   0   0   10.70    4.30
  12   0   0    5.70   13.50
 -12   0   0    2.10   23.60
 -12   0   0   -2.40   12.20
 -12   0   0    6.50    4.00
   0  -1   0    3.30    6.30
   0   1   0    1.00    7.60
  -1  -1   0 4226.08 1425.56
   1  -1   0 4432.06 1425.76
  -1   1   0 4713.83 1425.86
   2  -1   0 3268.67 1002.60
  -2  -1   0 2875.61 1000.70
   2  -1   0 3255.67 1001.20
  -2  -1   0 2953.70 1005.20
   2   1   0 3342.07 1005.30
  -2   1   0 3317.77 1001.20
   2   1   0 2923.81 1000.70
  -3  -1   0  835.02  310.57
  -3  -1   0  848.62  305.17
   3  -1   0  846.92  312.77
   3  -1   0 1041.40  305.57
   3   1   0 1064.39  310.57
   3   1   0 1038.30  305.37
   3   1   0  792.82  310.27
  -4  -1   0  166.68   85.39
   4  -1   0  590.34  103.39
  -4  -1   0  237.68   78.49
   4  -1   0  211.58   85.09
   4   1   0  124.99   83.59
   4   1   0  261.97   78.69
  -4   1   0  259.37   85.69
  -4   1   0  501.95   99.49
   5  -1   0  834.92  285.97
   5  -1   0  908.71  294.07
   5   1   0 1006.80  295.27
  -5   1   0  810.42  285.77
  -5   1   0 1084.29  295.27
  -6  -1   0  239.08   64.79
  -6  -1   0  120.39   63.59
   6  -1   0  180.58   57.19
   6  -1   0  165.68   51.29
  -6  -1   0  120.39   55.89
   6  -1   0  119.19   68.79
  -6   1   0   99.49   65.39
  -6   1   0  131.99   55.69
   6   1   0   74.69   61.59
   6   1   0  235.98   64.89
  -7  -1   0  112.29   36.10
  -7  -1   0   81.49   49.20
  -7  -1   0   78.59   57.09
  -7  -1   0   77.69   41.90
   7  -1   0  198.48   46.80
  -7  -1   0  187.48   45.60
   7   1   0   86.79   42.50
  -7   1   0  124.49   45.00
   7   1   0   96.99   51.49
   7   1   0   80.19   54.89
  -8  -1   0   -1.40   34.00
  -8  -1   0    5.00   21.50
  -8  -1   0   17.40    5.30
  -8  -1   0   10.20   11.80
  -8  -1   0   19.60   15.50
   8  -1   0   20.60   16.70
  -8  -1   0   55.89   22.50
   8  -1   0   25.60    6.10
   8   1   0   10.70   26.60
   8   1   0    4.30   14.80
   8   1   0    8.70    5.20
   8   1   0   46.10   18.60
   8   1   0   54.99   49.30
  -8   1   0   60.79   24.30
   8   1   0   14.60   11.50
  -9  -1   0   11.10    7.00
  -9  -1   0    9.40   16.40
  -9  -1   0   12.20    3.90
  -9  -1   0   32.30   20.30
   9  -1   0    6.60   12.40
  -9  -1   0   20.10   42.40
   9  -1   0   20.20    5.10
  -9  -1   0   12.00   21.30
   9   1   0   11.10   19.90
  -9   1   0   23.10   18.20
   9   1   0   24.70   40.60
   9   1   0    0.50    5.30
   9   1   0    7.60    3.90
   9   1   0    2.50   14.60
   9   1   0   15.10   13.60
  10  -1   0    0.00    2.00
 -10  -1   0    0.80    1.60
 -10  -1   0   -4.90    6.20
 -10  -1   0    1.10   15.30
 -10  -1   0    0.20   20.70
 -10  -1   0  -11.70   43.30
  10  -1   0   -3.30    8.20
  10   1   0    9.90   19.60
  10   1   0    3.00    2.00
  10   1   0    1.50   38.20
  10   1   0   -2.50   12.60
  10   1   0   -6.20   12.70
  10   1   0    2.20    5.50
 -10   1   0    5.10   13.70
 -11  -1   0  -16.90   11.60
 -11  -1   0   -6.20   47.30
  11  -1   0   17.30   19.00
 -11  -1   0    0.00   17.50
  11  -1   0    4.10    3.30
 -11  -1   0    1.90    8.00
 -11  -1   0    1.80    1.90
  11   1   0   -3.60   15.50
  11   1   0    3.50   16.90
 -11   1   0    5.20   15.80
  11   1   0   -2.80    5.60
  11   1   0   -7.60   47.60
  11   1   0    1.90    2.10
  12  -1   0    8.10   19.20
  12  -1   0   23.20    5.80
 -12  -1   0    6.30   26.90
 -12  -1   0   18.30   23.10
 -12  -1   0   23.20   38.80
 -12  -1   0   10.20    4.40
  12   1   0    9.80   19.70
 -12   1   0   18.00   19.80
  12   1   0    8.00    4.30
  12   1   0   10.80   28.30
  12   1   0   11.20   36.00
   0   2   0  367.26  120.19
   1   2   0  431.36  163.98
  -1   2   0  606.44  164.88
  -2  -2   0  153.78   57.39
   2  -2   0  151.98   58.39
  -2   2   0  231.28   59.79
   3  -2   0  583.04  171.18
  -3  -2   0  537.35  170.08
  -3  -2   0  547.65  180.48
  -3   2   0  467.65  170.68
   3   2   0  485.35  178.38
  -4  -2   0  149.79   69.59
   4  -2   0  143.39   55.19
  -4  -2   0   84.59   62.79
  -4  -2   0  133.39   54.39
   4  -2   0  178.18   65.79
  -4   2   0  246.68   65.49
   4   2   0  338.17   76.79
  -4   2   0  186.48   56.39
   4   2   0  151.88   54.59
  -4   2   0  308.27   66.39
  -5  -2   0  338.87   96.19
   5  -2   0  412.16  130.59
   5  -2   0  186.38  100.99
  -5  -2   0  261.87  110.89
   5  -2   0  236.98   96.29
  -5   2   0  343.27  102.19
  -5   2   0  422.76  132.29
   5   2   0  284.37   95.89
  -5   2   0  333.77  103.49
   5   2   0  368.96  112.19
   6  -2   0  127.79   66.19
   6  -2   0   47.30   36.70
  -6  -2   0   95.89   29.20
  -6  -2   0  148.19   51.89
  -6  -2   0   29.80   39.60
   6   2   0  188.08   55.59
   6   2   0   65.99   28.30
  -6   2   0   98.69   29.20
   6   2   0   35.30   39.60
  -6   2   0   57.09   52.99
  -6   2   0   36.40   34.80
  -7  -2   0  234.78   80.39
  -7  -2   0  175.08   95.39
  -7  -2   0  286.37  103.29
   7  -2   0  176.98   97.39
   7  -2   0  286.97   93.29
   7   2   0  245.88   99.79
  -7   2   0  433.26  117.89
   7   2   0  235.48   80.29
  -7   2   0  300.67   82.29
  -7   2   0  165.28   87.79
   7   2   0  201.48   80.79
   7   2   0  410.46   98.29
   8  -2   0   76.69   42.20
  -8  -2   0  255.97   59.49
   8  -2   0  140.59   36.00
  -8  -2   0   46.70   45.30
  -8  -2   0  173.08   67.49
   8  -2   0   76.29   56.99
  -8  -2   0   70.09   33.50
  -8   2   0   35.40   35.20
   8   2   0   77.59   53.69
  -8   2   0  111.79   35.00
   8   2   0  238.98   67.79
   8   2   0  130.49   32.80
   8   2   0   24.20   39.50
  -8   2   0   81.79   57.59
   8   2   0   49.00   32.50
   9  -2   0    4.70   19.30
   9  -2   0   38.10   17.80
  -9  -2   0   85.19   37.60
  -9  -2   0   19.80   17.00
  -9  -2   0   27.30   28.80
  -9  -2   0  134.59   58.69
   9  -2   0   55.69   52.89
   9   2   0   97.59   43.40
  -9   2   0   65.19   27.70
   9   2   0   -9.10   13.80
  -9   2   0   26.40   38.70
  -9   2   0   57.19   21.10
   9   2   0   62.19   49.50
   9   2   0   20.90   16.20
  10  -2   0   32.90   20.00
  10  -2   0   39.20   11.20
 -10  -2   0   11.00   18.10
  10  -2   0    2.40   44.40
 -10  -2   0   11.20   27.00
 -10  -2   0  126.29   45.80
 -10  -2   0   26.40   40.00
  10   2   0   53.29   35.60
 -10   2   0  -11.10   22.90
 -10   2   0   20.10   44.30
 -10   2   0   32.30   19.80
  10   2   0   -1.40   23.70
  10   2   0   41.10   53.69
  10   2   0   14.30   18.60
 -11  -2   0  114.09   46.40
  11  -2   0   49.80   27.70
 -11  -2   0   45.60   42.90
 -11  -2   0   -0.20   22.00
  11  -2   0   77.69   18.30
 -11  -2   0   -5.10   36.80
  11   2   0   58.19   57.49
  11   2   0   25.90   24.70
 -11   2   0   52.69   27.30
  11   2   0  142.09   51.59
  11   2   0   11.00   36.80
   0  -3   0   -4.30    7.00
   0   3   0   -3.40    6.20
  -1  -3   0  147.89   42.30
   1  -3   0  100.59   41.60
   1  -3   0   78.39   44.70
   1   3   0  121.49   42.30
  -1   3   0   90.29   41.00
  -1   3   0  148.59   49.80
   2  -3   0   42.90   16.40
  -2  -3   0   14.40   14.10
   2  -3   0    0.80   16.50
  -2   3   0    5.70   18.10
   2   3   0   35.10   16.80
  -2   3   0   93.49   21.70
   3  -3   0   21.60   12.70
   3  -3   0   30.40   22.30
  -3  -3   0   17.30   11.80
   3   3   0   11.30   10.50
  -3   3   0   15.10   12.60
  -4  -3   0  132.49   85.79
   4  -3   0  232.28   75.09
  -4  -3   0  262.17   73.89
   4  -3   0  249.08   79.49
  -4   3   0  147.79   74.89
   4   3   0  304.07   74.99
  -4   3   0  138.69   78.59
  -5  -3   0   29.00   33.00
  -5  -3   0   15.80   13.70
   5  -3   0   11.60   20.40
   5  -3   0  147.59   38.20
   5  -3   0   35.20   18.40
  -5  -3   0   22.30   26.90
  -5   3   0   19.10   15.70
  -5   3   0   31.00   21.30
  -5   3   0   91.09   31.80
   5   3   0   22.60   13.10
   5   3   0    6.00   23.60
   5   3   0   19.00   10.30
  -6  -3   0   25.10   13.70
  -6  -3   0    6.00   20.20
   6  -3   0   12.40   15.10
  -6  -3   0   17.40   25.80
   6  -3   0   93.79   31.90
   6  -3   0   21.40   17.80
  -6   3   0    6.80   13.00
   6   3   0   29.80   36.00
   6   3   0   25.30   13.80
  -6   3   0   49.30   29.90
  -6   3   0   30.20   17.30
   7  -3   0  145.89   91.49
   7  -3   0  123.29   54.29
   7  -3   0  123.69   47.60
  -7  -3   0  253.17   77.19
  -7  -3   0  175.58   72.49
  -7  -3   0  165.18   46.10
   7   3   0  146.99   68.99
  -7   3   0   28.40   60.49
   7   3   0  127.79   45.30
  -7   3   0  293.27   67.89
  -7   3   0   46.40   46.40
  -8  -3   0  127.49   53.69
  -8  -3   0  121.49   33.50
   8  -3   0  154.58   88.09
   8  -3   0   95.19   31.40
  -8  -3   0   55.69   47.20
   8  -3   0   53.19   37.20
   8  -3   0   49.90   32.30
   8   3   0   96.29   32.90
  -8   3   0  100.69   73.39
   8   3   0   67.19   51.09
  -8   3   0  128.89   50.69
   8   3   0   43.30   51.89
  -9  -3   0   53.99   41.70
   9  -3   0   70.69   32.80
  -9  -3   0    3.80   23.20
  -9  -3   0   33.70   17.60
   9  -3   0   66.69   20.60
  -9   3   0   62.79   20.00
   9   3   0   51.19   39.50
   9   3   0   30.30   17.40
   9   3   0    3.60   27.40
  -9   3   0   35.90   28.80
   0  -4   0   42.10   21.40
   0   4   0   46.10   23.60
   1  -4   0   68.59   32.00
  -1  -4   0   30.00   19.40
   1  -4   0   41.60   19.60
  -1   4   0   44.60   29.40
   1   4   0   36.30   20.90
  -1   4   0   26.00   19.00
   2  -4   0   10.10   13.20
   2  -4   0   17.30   20.70
  -2  -4   0   10.10   11.70
  -2   4   0   36.70   26.70
   2   4   0   27.50   16.00
  -2   4   0   22.30   14.60
  -3  -4   0   17.00   13.70
   3  -4   0   28.80   17.10
   3  -4   0    4.80   20.30
  -3   4   0   23.80   23.50
  -3   4   0    4.20   10.60
   3   4   0   11.80   11.10
   4  -4   0   -1.40   11.60
   4  -4   0   32.50   24.80
  -4  -4   0   23.70   16.00
   4   4   0    3.30   11.20
  -4   4   0   24.10   26.40
  -4   4   0   14.80   15.20
   5  -4   0  114.29   42.20
  -5  -4   0   92.09   32.20
  -5  -4   0   67.89   51.99
   5  -4   0   54.09   32.10
  -5   4   0   36.20   35.50
  -5   4   0   93.19   33.80
   5   4   0   75.29   30.90
   6  -4   0   71.59   35.00
   6  -4   0  101.59   42.90
   6  -4   0   43.60   34.30
  -6  -4   0  128.99   36.90
  -6  -4   0  108.89   60.19
  -6   4   0   74.39   35.10
  -6   4   0   65.29   41.30
   6   4   0  102.09   34.40
   6   4   0   84.19   61.49
 -12   0   1    1.40    2.30
  12   0  -1    0.60    2.40
 -12   0   1    1.60   13.40
  12   0  -1   -6.70   15.10
 -11   0   1   34.80   10.00
 -11   0   1   34.80   27.30
  11   0  -1   27.90   24.70
  11   0  -1   22.10   10.00
 -10   0   1    3.50   14.20
  10   0  -1    0.20    2.50
  10   0  -1    0.60   10.70
 -10   0   1    3.80    2.60
  -9   0   1    7.60    3.30
   9   0  -1    5.60    3.40
  -9   0   1   16.20   21.20
   9   0  -1   11.50   17.80
  -8   0   1  300.97   91.19
   8   0  -1  267.37   91.19
  -7   0   1  177.48   45.00
  -7   0   1   74.19   25.30
   7   0  -1  157.78   44.70
   6   0  -1   57.79   28.70
  -6   0   1   51.99   26.40
   3   0  -1   67.39   25.30
  -3   0   1   49.90   22.60
  -2   0   1  274.17  108.49
  -2   0   1  325.47  107.09
   2   0  -1  423.76  111.19
  -1   0   1  686.33  221.78
  -1   0  -1  378.86  106.29
   1   0   1  247.28  106.99
  -2   0  -1  345.57  119.29
   2   0   1  382.06  119.39
  -2   0  -1  366.16  119.39
   3   0   1 4093.69 1272.67
   3   0   1 3855.71 1273.87
   3   0   1 3917.21 1276.97
  -3   0  -1 3993.50 1272.67
  -4   0  -1  325.07   87.89
   4   0   1  295.37   87.69
   4   0   1  344.07   87.39
  -4   0  -1  378.56   87.59
  -4   0  -1  247.08   82.89
   4   0   1  172.18   82.19
   5   0   1  853.61  311.67
   5   0   1  994.00  319.77
  -5   0  -1 1019.80  312.97
   5   0   1  994.80  311.87
  -6   0  -1   91.39   59.59
   6   0   1  118.69   41.70
   6   0   1  175.78   65.79
  -6   0  -1   77.79   43.10
   6   0   1  110.49   43.30
  -6   0  -1   40.30   35.70
  -6   0  -1  136.59   45.90
  -7   0  -1   53.69   45.00
   7   0   1   40.90   51.99
   7   0   1   44.90   27.40
  -7   0  -1   25.40   31.50
  -7   0  -1   16.60   23.50
  -7   0  -1   37.90   26.30
   7   0   1   14.50   25.80
   7   0   1    6.30   22.80
   8   0   1   17.70   25.30
  -8   0  -1   22.00   24.50
  -8   0  -1   16.20   32.00
  -8   0  -1   20.60   46.70
   8   0   1   51.19   55.79
  -8   0  -1   35.50   24.60
   8   0   1   17.50   20.30
   8   0   1   32.20   26.50
   9   0   1   12.60   21.30
  -9   0  -1   12.40   21.30
   9   0   1   10.80   27.60
  -9   0  -1    8.60   22.10
   9   0   1    8.80   20.50
   9   0   1   36.90   40.60
  -9   0  -1   35.00   48.40
  -9   0  -1    0.00   31.90
  10   0   1   36.30   25.60
  10   0   1   66.89   46.30
  10   0   1    7.60   17.70
  10   0   1    6.50   12.80
 -10   0  -1   12.20   22.00
 -10   0  -1   26.50   27.30
 -10   0  -1  128.49   57.79
 -10   0  -1   21.30   16.50
  11   0   1   92.89   43.70
 -11   0  -1   78.79   36.40
  11   0   1  142.29   64.59
  11   0   1   14.10   27.50
 -11   0  -1  214.38   72.79
 -11   0  -1   37.00   26.60
 -11   0  -1   73.79   41.20
 -12   0  -1    0.50   17.90
 -12   0  -1   -2.40   18.80
 -12   0  -1  -10.10   12.70
  12   0   1   -7.90   24.10
  12   0   1    5.80   21.70
  12   0   1   -0.50   50.69
  12   0   1   -2.10   11.10
 -12   0  -1   30.40   55.89
 -12  -1   1    1.50   24.20
 -12  -1   1   -5.40   14.70
  12  -1  -1    0.40    2.90
 -12  -1   1    0.20    1.80
  12  -1  -1   -5.80   12.20
 -12  -1   1    6.20   49.20
  12   1  -1   40.90   55.09
 -12   1   1   20.60   21.00
  12   1  -1   -2.40   23.40
  12   1  -1    2.70    2.20
 -12   1   1   -0.60    2.50
  12   1  -1    4.30   19.70
 -11  -1   1   21.80   24.00
  11  -1  -1   45.50   26.70
 -11  -1   1   50.99   53.09
 -11  -1   1   33.60   32.50
 -11  -1   1    6.00   16.30
  11  -1  -1   31.20   10.30
  11   1  -1   21.80   24.30
  11   1  -1   32.10   53.49
  11   1  -1   49.50   29.40
  11   1  -1   13.30   15.40
 -11   1   1   54.89   25.20
 -11   1   1   31.10   10.20
  11   1  -1   18.00   24.80
  10  -1  -1   19.50   16.50
 -10  -1   1    0.10   10.90
 -10  -1   1   11.10   18.40
  10  -1  -1    5.00    3.00
 -10  -1   1   26.60   21.40
 -10  -1   1   21.20   25.90
 -10  -1   1    0.90    1.90
 -10  -1   1   -1.40   30.70
 -10   1   1   11.80    3.10
  10   1  -1    5.30   15.50
  10   1  -1   14.00   44.00
  10   1  -1   -1.30   16.30
  10   1  -1    0.80    2.20
  10   1  -1    4.30   16.20
 -10   1   1   -7.10    7.20
   9  -1  -1   84.69   33.70
   9  -1  -1  131.39   45.50
  -9  -1   1   38.40   38.60
  -9  -1   1   69.69   47.20
  -9  -1   1  204.68   71.79
   9   1  -1  113.29   57.09
  -9   1   1  127.39   44.90
   9   1  -1  239.38   51.49
   9   1  -1  115.29   43.10
  -9   1   1  129.59   33.90
   9   1  -1   51.69   48.40
  -8  -1   1   44.90   42.60
  -8  -1   1   38.40   37.20
   8  -1  -1  116.39   33.10
  -8  -1   1  171.28   64.39
  -8   1   1   96.59   32.90
   8   1  -1   67.09   39.60
   8   1  -1  166.58   47.00
   8   1  -1  161.18   63.89
   8   1  -1   74.19   45.50
  -8   1   1  114.99   42.50
  -7  -1   1  193.38  129.19
   7  -1  -1  390.36  126.19
   7  -1  -1  354.06  121.09
   7   1  -1  478.65  130.29
  -7   1   1  421.36  121.19
   7   1  -1  304.47  130.19
  -7   1   1  340.97  125.49
  -6  -1   1  464.25  192.58
   6  -1  -1  529.65  185.08
   6  -1  -1  709.03  189.88
  -6   1   1  597.64  185.18
   6   1  -1  487.45  193.98
   6   1  -1  768.22  193.48
   5  -1  -1  123.09   47.90
  -5  -1   1  202.98   64.69
   5  -1  -1  226.88   68.29
  -5  -1   1  266.97   59.69
  -5   1   1  272.97   75.89
  -5   1   1  159.18   48.00
   5   1  -1  165.68   60.59
   5   1  -1  217.58   58.59
   5   1  -1  131.49   62.09
   4  -1  -1  434.36  152.38
  -4  -1   1  604.54  160.88
   4   1  -1  457.25  159.08
  -4   1   1  507.95  152.38
   3  -1  -1 2035.90  614.14
  -3  -1   1 1628.84  618.14
  -3  -1   1 1862.91  619.24
   3   1  -1 2066.09  619.74
  -3   1   1 1952.10  614.14
   2  -1  -1 3124.49 1079.39
   2  -1  -1 3680.63 1087.99
  -2   1   1 3439.66 1079.39
  -2   1   1 3543.25 1081.39
   1  -1  -1  459.05  133.29
   1  -1  -1  403.26  127.39
   1  -1  -1  428.26  125.69
  -1  -1   1  294.07  134.19
   1   1  -1  386.66  128.89
   1   1  -1  341.87  136.59
  -1   1   1  320.27  127.19
  -1   1   1  330.47  132.49
  -1   1   1  330.57  131.59
   0  -1  -1 4708.93 1547.75
   0  -1  -1 5528.65 1551.74
   0   1  -1 4852.21 1547.25
   0   1   1 4663.13 1546.45
   0   1   1 4614.84 1547.75
   1  -1   1 2013.40  704.33
   1  -1   1 2337.77  703.83
   1   1   1 2149.19  703.43
   1   1   1 2232.78  707.63
  -1   1  -1 2209.78  703.03
  -2  -1  -1 2309.27  754.72
   2  -1   1 2833.52  763.12
  -2   1  -1 2568.04  755.72
   2   1   1 2181.08  754.62
  -2   1  -1 2219.98  754.32
   3  -1   1 4721.33 1455.95
  -3  -1  -1 4406.06 1448.26
   3  -1   1 4247.67 1448.06
   3  -1   1 4573.44 1451.05
  -3   1  -1 4497.35 1450.85
   3   1   1 4620.94 1448.36
  -3   1  -1 4791.02 1450.25
   4  -1   1  413.16  161.78
   4  -1   1  301.67  156.28
   4  -1   1  431.66  152.38
   4  -1   1  852.51  177.18
  -4  -1  -1  509.55  152.48
   4   1   1  515.75  152.48
  -4   1  -1  658.73  166.08
  -4   1  -1  437.36  166.48
   4   1   1  479.85  152.08
  -4   1  -1  537.45  155.08
  -4   1  -1  299.37  155.98
   5  -1   1  257.47  124.79
   5  -1   1  400.56  124.19
  -5  -1  -1  443.66  119.99
   5  -1   1  278.77  126.59
  -5  -1  -1  282.57  119.89
   5  -1   1  444.86  133.69
   5  -1   1  374.66  137.79
  -5   1  -1  612.44  147.79
  -5   1  -1  557.94  135.59
   5   1   1  464.45  122.19
  -5   1  -1  453.05  129.49
  -5   1  -1  406.86  124.09
   5   1   1  358.36  119.79
   6  -1   1  359.66  123.69
   6  -1   1  671.33  148.39
   6  -1   1  475.55  127.09
   6  -1   1  566.34  130.59
  -6  -1  -1  313.07  121.59
  -6  -1  -1  342.47  117.89
   6  -1   1  565.64  135.49
  -6  -1  -1  413.76  121.39
  -6   1  -1  410.46  124.09
   6   1   1  359.36  121.49
  -6   1  -1  238.68  124.39
   6   1   1  235.88  132.69
  -6   1  -1  552.94  147.29
   6   1   1  378.86  117.99
   6   1   1  359.16  120.89
  -6   1  -1  452.15  133.99
  -6   1  -1  282.37  124.19
   7  -1   1  211.38   73.29
   7  -1   1   79.19   47.00
  -7  -1  -1   88.39   55.59
   7  -1   1   77.59   42.00
   7  -1   1  107.99   61.89
  -7  -1  -1   67.19   37.90
  -7  -1  -1   71.79   46.90
   7  -1   1  137.19   48.00
   7  -1   1   41.20   45.90
   7   1   1   81.99   38.90
  -7   1  -1   85.49   64.09
   7   1   1  200.88   68.69
  -7   1  -1  133.69   44.70
  -7   1  -1  159.28   48.80
  -7   1  -1   69.29   42.50
   7   1   1  129.99   41.40
  -7   1  -1  163.88   56.19
   8  -1   1  205.98   57.79
  -8  -1  -1  122.29   60.99
   8  -1   1  111.49   60.39
   8  -1   1   91.79   48.10
  -8  -1  -1  160.48   48.60
   8   1   1  108.19   47.10
  -8   1  -1  181.98   76.59
  -8   1  -1  163.38   61.79
  -8   1  -1   57.99   47.40
   8   1   1  153.08   76.29
  -9  -1  -1  259.87   77.49
   9  -1   1  155.08   63.39
   9  -1   1   66.99   31.20
   9  -1   1   36.90   24.60
   9  -1   1   62.69   35.00
  -9  -1  -1   18.20   22.90
  -9  -1  -1   26.50   15.30
  -9  -1  -1   73.79   38.80
   9   1   1   65.79   57.19
   9   1   1   43.90   24.00
   9   1   1   55.59   37.50
  -9   1  -1   82.59   32.80
  -9   1  -1   35.60   27.90
  -9   1  -1  287.77   55.99
  10  -1   1   51.39   30.10
  10  -1   1    5.70   17.20
  10  -1   1   34.30   24.70
 -10  -1  -1    9.10   37.20
 -10  -1  -1    2.10   15.90
 -10  -1  -1   10.10    7.70
 -10  -1  -1    3.40   23.80
  10  -1   1   53.79   40.80
  10   1   1    6.10   20.00
 -10   1  -1   51.79   35.60
  10   1   1    4.00    6.60
 -10   1  -1    7.50   19.00
  10   1   1   30.40   21.60
  10   1   1   83.89   58.09
 -10   1  -1   16.00   17.70
  11  -1   1   -5.40   16.20
 -11  -1  -1   -4.50   23.80
 -11  -1  -1   25.00   52.99
 -11  -1  -1    5.70    7.20
  11  -1   1   22.50   24.40
 -11  -1  -1   10.50   18.90
  11  -1   1   -9.00   13.60
  11  -1   1   22.20   41.80
  11   1   1   -5.20   43.90
 -11   1  -1   11.30   26.20
  11   1   1   -5.20    5.50
 -11   1  -1    8.00   18.50
  11   1   1    4.00   18.00
  11   1   1    2.10   16.10
 -11   1  -1    6.20   23.70
  12  -1   1   -2.40   48.40
  12  -1   1   18.70   29.00
  12  -1   1   -2.10   16.30
 -12  -1  -1    0.10   38.70
 -12  -1  -1   -0.70   18.40
 -12  -1  -1   11.30   28.60
  12   1   1   13.70    4.50
 -12   1  -1   16.60   23.70
 -12   1  -1    2.70   14.60
  12   1   1   -5.20   17.20
  12   1   1    5.40   42.30
  12   1   1   -7.60   14.40
  11  -2  -1   18.20    7.80
 -11  -2   1    6.70   34.80
  11  -2  -1   22.10   17.20
 -11  -2   1   -1.30   18.30
 -11  -2   1   -6.00   13.20
 -11  -2   1   26.50   27.10
  11   2  -1   20.10   32.70
 -11   2   1   28.90    8.00
  11   2  -1   22.30   26.80
  11   2  -1   10.70   18.00
  11   2  -1   18.80   39.10
 -11   2   1   23.70   17.30
  10  -2  -1   -4.40   36.70
 -10  -2   1  -10.00   15.90
 -10  -2   1   -2.50   11.10
  10  -2  -1    8.60   12.30
 -10  -2   1   43.20   47.40
 -10  -2   1   23.40   26.70
  10   2  -1   -2.60   21.90
  10   2  -1    1.90   18.10
  10   2  -1    3.50   13.40
 -10   2   1    4.30   10.30
  10   2  -1    1.20   32.90
 -10   2   1  -26.20   28.60
 -10   2   1   21.10    5.50
  -9  -2   1   -1.10   12.40
   9  -2  -1   48.90   45.50
  -9  -2   1   -2.90   16.80
  -9  -2   1   29.00   26.20
  -9  -2   1  -19.60   28.80
   9  -2  -1   19.70   14.80
   9   2  -1   44.40   31.20
  -9   2   1   43.20    9.30
   9   2  -1   -2.30   13.40
  -9   2   1   59.49   19.90
   9   2  -1   13.00   35.80
   9   2  -1   40.40   32.40
  -9   2   1   18.90   32.80
  -8  -2   1  110.99   40.60
  -8  -2   1   -4.50   22.10
  -8  -2   1    2.20   28.40
   8  -2  -1   29.10   14.20
  -8  -2   1    4.90   10.90
   8  -2  -1   24.40   41.10
   8   2  -1   29.50   27.70
   8   2  -1   10.00   35.10
  -8   2   1   41.40   28.80
  -8   2   1    6.60   37.20
   8   2  -1   49.30   31.30
  -8   2   1    5.60    9.60
   8   2  -1   25.70   14.10
  -7  -2   1   26.60   21.80
   7  -2  -1   73.09   20.00
   7  -2  -1   45.80   56.99
  -7  -2   1   27.40   28.00
   7  -2  -1   97.89   25.50
   7  -2  -1  150.98   44.20
  -7  -2   1   51.69   35.60
  -7  -2   1   71.99   39.50
  -7  -2   1   37.20   43.40
   7   2  -1   51.79   36.20
  -7   2   1   50.19   34.10
   7   2  -1   81.79   40.50
  -7   2   1  146.29   44.00
  -7   2   1   47.00   19.80
  -7   2   1   40.70   46.00
   7   2  -1   77.29   24.30
   7   2  -1  154.38   56.89
  -6  -2   1   38.30   40.80
  -6  -2   1  108.59   47.50
  -6  -2   1  244.58   66.09
   6  -2  -1   51.09   40.10
  -6  -2   1   62.99   42.70
   6  -2  -1   97.89   64.09
  -6   2   1   88.29   30.60
  -6   2   1  271.17   81.79
   6   2  -1  142.69   53.99
  -6   2   1  198.68   49.60
   6   2  -1  236.28   62.89
   6   2  -1   82.09   32.30
   6   2  -1  132.69   55.39
   5  -2  -1  532.15  121.59
   5  -2  -1  187.58   68.19
  -5  -2   1  159.08   80.99
  -5  -2   1  357.66   87.79
  -5  -2   1  354.96   88.29
  -5  -2   1  110.09   76.59
   5   2  -1  203.38   83.29
  -5   2   1  317.87  103.09
   5   2  -1  278.67   70.69
  -5   2   1  220.48   68.19
   4  -2  -1  113.69   41.00
  -4  -2   1   74.99   40.20
  -4  -2   1   82.29   30.50
   4  -2  -1   89.29   61.49
  -4  -2   1   83.99   46.40
   4   2  -1   58.19   29.10
  -4   2   1  122.09   68.39
   4   2  -1  104.59   47.60
  -4   2   1   88.09   27.40
   4   2  -1   92.39   49.70
  -4   2   1  153.38   41.00
  -3  -2   1  189.48   92.99
  -3  -2   1  224.88   76.89
   3  -2  -1  209.68   81.99
  -3  -2   1  242.28   89.69
   3  -2  -1  259.67   76.49
   3   2  -1  213.28   78.39
  -3   2   1  241.18   76.39
  -3   2   1  397.36   84.09
   3   2  -1   80.19   86.99
   3   2  -1  194.88   87.59
   2  -2  -1  115.49   74.19
   2  -2  -1  139.99   70.69
  -2  -2   1  199.88   70.39
  -2  -2   1  250.47   78.89
  -2  -2   1  221.88   69.79
   2  -2  -1  263.07   68.59
  -2  -2   1   93.99   82.99
   2   2  -1  165.38   69.99
  -2   2   1  230.08   72.49
   2   2  -1  232.98   91.99
   2   2  -1  191.68   78.99
  -1  -2   1  779.82  275.47
   1  -2  -1  865.31  280.77
  -1  -2   1  854.21  275.77
   1   2  -1  931.31  275.97
  -1   2   1  739.83  280.27
   1   2  -1  940.91  275.77
  -1   2   1  858.01  276.67
   1   2  -1  756.92  289.17
   0  -2  -1  251.67   90.19
   0  -2   1  504.45  129.89
   0  -2   1  343.17   93.79
   0  -2  -1  288.57  101.49
   0  -2   1  230.48   89.19
   0  -2   1  215.88   89.69
   0   2  -1  270.87   90.09
   0   2  -1  124.49  103.49
   0   2  -1  340.57   89.89
   0   2  -1  313.67   93.89
   0   2   1  346.87   91.59
   1  -2   1  795.12  239.78
   1  -2   1  601.14  238.18
  -1  -2  -1  880.61  248.58
  -1  -2  -1  796.52  238.78
   1  -2   1  654.53  237.78
  -1   2  -1  769.12  238.88
  -1   2  -1  602.84  237.68
  -1   2  -1  502.25  249.18
  -1   2  -1  689.93  239.38
  -1   2  -1  849.12  239.28
   1   2   1  809.82  235.98
   2  -2   1 1430.96  451.55
  -2  -2  -1 1663.53  460.55
  -2  -2  -1 1288.47  448.36
   2  -2   1 1974.70  472.95
  -2  -2  -1 1453.55  450.95
  -2   2  -1 1165.98  463.35
  -2   2  -1 1496.85  450.75
  -2   2  -1 1477.15  451.65
   2   2   1 1424.86  448.36
   2   2   1 1127.39  456.65
   3  -2   1   38.50   67.79
  -3  -2  -1   97.79   39.50
   3  -2   1   22.90   18.00
  -3  -2  -1   27.50   18.80
   3   2   1   27.50   17.70
  -3   2  -1   20.70   22.90
   3   2   1   50.79   14.70
  -3   2  -1   28.90   18.10
  -3   2  -1   48.30   56.69
   4  -2   1  313.87  103.19
   4  -2   1   85.69   38.60
  -4  -2  -1   41.70   29.50
  -4  -2  -1  154.58   57.59
  -4   2  -1  185.18   83.79
   4   2   1   53.69   41.70
   4   2   1   86.89   26.70
   4   2   1   50.29   29.80
   5  -2   1  755.52  159.48
  -5  -2  -1  334.97  109.09
   5  -2   1  332.27  108.29
   5  -2   1  324.07  109.49
  -5   2  -1  458.55  145.09
   5   2   1  413.36  109.69
  -5   2  -1  297.27  109.29
  -5   2  -1  302.57  107.89
   6  -2   1   22.60   14.20
  -6  -2  -1   48.10   16.70
  -6  -2  -1  104.69   48.10
   6  -2   1   70.79   26.60
   6  -2   1   24.20   15.10
   6  -2   1   73.69   58.29
   6  -2   1   26.00   63.59
  -6   2  -1   90.09   34.70
  -6   2  -1   38.80   42.20
   6   2   1   89.59   39.30
  -6   2  -1  110.09   82.29
   6   2   1   19.50   13.40
  -7  -2  -1  290.77   90.59
   7  -2   1  216.48   90.39
  -7  -2  -1  267.17   89.39
   7  -2   1  201.28   91.39
   7  -2   1  466.75  103.29
   7  -2   1  347.27  118.79
  -7   2  -1  495.95  141.49
  -7   2  -1  322.97   99.39
   7   2   1  352.36   90.99
  -7   2  -1  605.74  137.49
   8  -2   1   60.99   32.20
  -8  -2  -1   86.29   30.60
  -8  -2  -1  169.78   34.30
   8  -2   1   32.70   35.40
   8  -2   1   95.69   58.59
   8  -2   1  127.89   41.80
   8   2   1  177.18   34.80
  -8   2  -1   59.99   54.59
   8   2   1  236.78   65.89
   8   2   1   72.69   29.60
  -8   2  -1   92.49   34.80
   8   2   1   82.29   26.40
  -8   2  -1   29.70   31.90
  -8   2  -1   17.30   34.90
  -9  -2  -1   32.80   44.50
  -9  -2  -1  107.79   22.30
  -9  -2  -1   27.90   31.10
  -9  -2  -1    7.50   28.20
   9  -2   1  -20.80   40.70
   9  -2   1   24.80   17.50
  -9  -2  -1   30.40   11.30
   9  -2   1    1.80   16.60
   9  -2   1    7.00   19.20
   9   2   1   17.20   14.50
  -9   2  -1    5.50   15.70
   9   2   1   97.89   45.30
  -9   2  -1   -4.10   29.90
  -9   2  -1    2.00   11.10
  -9   2  -1  -18.70   16.50
   9   2   1   20.00    9.60
 -10  -2  -1   26.60   17.30
 -10  -2  -1   56.89   36.50
 -10  -2  -1   26.50   37.10
  10  -2   1    6.90   25.90
  10  -2   1    9.20   14.50
  10  -2   1   11.50   20.20
 -10  -2  -1   11.30   42.50
  10  -2   1   18.10   33.80
  10   2   1    3.10   43.10
 -10   2  -1   52.59   30.40
  10   2   1    3.30   14.40
 -10   2  -1   -0.20   11.50
 -10   2  -1   32.70   36.90
  10   2   1   32.70   11.60
  10   2   1   60.29   38.50
  11  -2   1   40.10   33.40
  11  -2   1   41.70   23.00
 -11  -2  -1   -1.40   29.90
 -11  -2  -1   19.90   18.20
 -11  -2  -1   73.59   48.80
  11   2   1   16.20   52.19
  11   2   1   25.60   12.40
 -11   2  -1   20.20   19.70
  11   2   1   26.30   20.90
 -11   2  -1   10.80   27.50
  11   2   1  113.19   46.70
  -9  -3   1   79.79   47.70
  -9  -3   1    7.10   30.30
   9  -3  -1   22.30   28.70
   9  -3  -1   52.69   19.20
  -9  -3   1   43.90   35.90
   9  -3  -1  106.89   44.30
  -9   3   1   60.89   39.00
   9   3  -1   45.30   41.70
   9   3  -1   45.50   39.50
  -9   3   1   82.59   19.50
  -9   3   1   49.99   34.40
   9   3  -1   47.20   22.80
   9   3  -1   -4.40   36.30
  -8  -3   1    6.10   28.50
  -8  -3   1    6.70   29.10
   8  -3  -1   17.70   29.40
   8  -3  -1   13.90    5.80
  -8  -3   1    3.10   25.40
   8  -3  -1  -42.60   47.00
   8  -3  -1   -4.20   15.30
  -8  -3   1    9.00    8.90
   8   3  -1   12.70   11.60
  -8   3   1   13.70   22.70
  -8   3   1   29.00   23.50
  -8   3   1   13.70    6.00
   8   3  -1   17.80   26.90
   8   3  -1   15.10   25.10
  -8   3   1   30.00   51.49
   7  -3  -1   34.80   13.10
   7  -3  -1   36.30   31.80
  -7  -3   1   33.20   18.30
  -7  -3   1   34.90   32.50
   7  -3  -1   23.70   23.50
  -7  -3   1   35.10   35.10
   7  -3  -1    6.60   39.90
  -7   3   1   43.80   13.60
  -7   3   1   76.19   59.29
  -7   3   1   66.39   32.10
  -7   3   1   32.40   21.80
   7   3  -1   66.89   43.10
   7   3  -1   45.60   18.20
  -6  -3   1    4.80   20.70
  -6  -3   1    7.80   23.60
   6  -3  -1  173.98   44.30
   6  -3  -1   12.30    6.70
  -6  -3   1   27.40   11.90
   6  -3  -1    0.40   41.50
   6  -3  -1   17.70   18.10
   6   3  -1    0.30   19.30
  -6   3   1   28.70    7.60
  -6   3   1   42.10   28.30
  -6   3   1   13.80   49.00
  -6   3   1    7.90   17.10
   6   3  -1   20.20   12.40
   5  -3  -1   24.00    6.50
   5  -3  -1   36.40   26.40
   5  -3  -1   12.40   15.80
  -5  -3   1   21.70   23.20
   5  -3  -1   37.20   15.90
  -5  -3   1    7.40    7.10
  -5  -3   1  112.79   20.10
  -5   3   1    8.50    6.10
   5   3  -1   14.70    9.80
  -5   3   1   49.90   29.50
   5   3  -1   -1.60   21.30
  -5   3   1   24.30   17.40
  -4  -3   1   47.30   21.00
  -4  -3   1   75.29   36.30
   4  -3  -1   48.60   30.90
   4  -3  -1   57.79   17.30
   4  -3  -1   93.49   33.80
   4  -3  -1   29.20   22.10
  -4   3   1  166.48   43.00
   4   3  -1   33.80   18.20
   4   3  -1   66.49   22.90
  -4   3   1   64.39   17.30
   4   3  -1    9.50   28.40
  -4   3   1   21.50   22.40
  -3  -3   1   76.39   36.80
   3  -3  -1  117.09   48.30
  -3  -3   1  155.28   38.80
  -3  -3   1  155.18   56.29
   3  -3  -1  114.99   41.60
   3   3  -1  114.89   51.29
   3   3  -1  109.19   36.40
  -3   3   1  130.29   43.40
  -3   3   1   65.09   44.20
  -2  -3   1  126.19   40.70
   2  -3  -1  120.49   34.50
  -2  -3   1   49.40   44.20
  -2  -3   1   78.49   37.10
   2  -3  -1   81.09   46.10
  -2   3   1  111.09   41.50
   2   3  -1  194.38   41.00
   2   3  -1   71.89   36.70
   2   3  -1  145.89   53.19
  -2   3   1  113.29   49.80
  -1  -3   1   87.19   34.10
   1  -3  -1   53.69   33.50
  -1  -3   1   60.29   39.20
   1  -3  -1   97.49   28.70
   1  -3  -1  110.69   43.90
  -1   3   1   59.59   33.20
  -1   3   1   50.79   38.70
   1   3  -1  148.59   34.40
   1   3  -1   66.29   32.60
   0  -3  -1   80.09   36.50
   0  -3   1   75.89   34.30
   0  -3   1  106.29   42.00
   0   3   1  121.89   38.10
   0   3  -1   90.39   35.70
   1  -3   1   52.29   21.80
  -1  -3  -1   95.49   27.00
  -1  -3  -1   53.19   16.00
  -1  -3  -1  -12.10   24.40
   1  -3   1   13.50   20.20
   1   3   1  160.98   29.30
  -1   3  -1   21.70   23.10
  -1   3  -1  111.79   25.70
   2  -3   1  273.97   71.69
  -2  -3  -1  238.88   94.79
   2  -3   1  235.58   73.99
  -2  -3  -1  188.28   70.19
  -2   3  -1  167.98   73.09
   2   3   1  148.19   69.49
   2   3   1  305.97   99.79
  -2   3  -1  237.78   70.69
  -3  -3  -1   35.60   31.40
  -3  -3  -1   29.10   18.00
  -3  -3  -1   42.10   12.70
   3  -3   1   42.20   20.80
  -3   3  -1   61.39   26.50
   3   3   1   18.70   17.10
  -3   3  -1   21.90   18.00
   3   3   1   12.60   29.30
  -4  -3  -1   16.30   11.60
  -4  -3  -1   13.20   24.80
   4  -3   1   25.80   14.00
  -4   3  -1    8.10   10.30
   4   3   1   15.60   13.80
   4   3   1    9.30   34.60
   5  -3   1   59.09   26.60
  -5  -3  -1   59.09   25.60
   5  -3   1  121.59   38.00
  -5  -3  -1  122.39   51.79
   5   3   1   76.29   42.80
   5   3   1   63.19   25.40
  -5   3  -1   34.20   24.20
  -5   3  -1   87.79   34.90
  -6  -3  -1   31.20   33.40
   6  -3   1   63.19   30.90
   6  -3   1   34.20   21.60
   6  -3   1    4.50   25.60
  -6  -3  -1   89.69   24.70
   6   3   1   84.79   25.50
  -6   3  -1   57.19   23.60
   6   3   1  100.59   50.49
  -6   3  -1   60.29   29.40
   7  -3   1   16.40   30.40
  -7  -3  -1  111.59   47.70
   7  -3   1   42.20   30.80
   7  -3   1   44.40   24.00
  -7  -3  -1  115.59   28.60
  -7   3  -1   37.20   24.80
   7   3   1  168.28   63.59
  -7   3  -1   78.49   32.00
   7   3   1   79.49   26.10
   8  -3   1  -12.50   60.59
  -8  -3  -1   16.30   10.30
   8  -3   1  -17.20   17.30
  -8  -3  -1   10.40    5.40
   8  -3   1    4.30   15.20
  -8  -3  -1    2.80   26.70
   8  -3   1    1.30    9.80
   8  -3   1   18.00    9.50
   8   3   1    4.80    5.40
  -8   3  -1   27.60   59.49
   8   3   1   31.10   37.10
  -8   3  -1    7.20   10.00
   8   3   1   37.60   15.00
  -8   3  -1   36.00   22.60
  -8   3  -1   37.40   10.90
  -9  -3  -1   35.10   12.00
  -9  -3  -1   -0.50   24.00
  -9  -3  -1   82.79   19.40
   9  -3   1   -2.00   22.80
   9  -3   1   17.10   13.90
   9  -3   1   13.90   12.00
   9   3   1   37.50   34.80
  -9   3  -1   39.60   26.20
  -9   3  -1   19.70   14.90
   9   3   1    8.80   11.70
  -9   3  -1   23.80   13.20
  -6  -4   1   42.10   21.00
   6  -4  -1   19.90   24.60
   6  -4  -1   51.89   27.10
  -6  -4   1   43.40   37.80
  -6  -4   1   55.69   23.10
   6  -4  -1   51.49   34.40
   6   4  -1   38.00   36.50
  -6   4   1   59.49   36.00
  -6   4   1   75.49   30.20
  -6   4   1   25.00   24.20
   6   4  -1   73.09   20.80
   6   4  -1   73.49   25.20
   5  -4  -1    0.90   12.40
   5  -4  -1    6.10   22.60
  -5  -4   1    6.40   12.20
  -5  -4   1   26.50   33.60
  -5  -4   1   18.50   14.00
  -5   4   1   31.00   31.40
   5   4  -1   46.00   33.10
   5   4  -1   62.09   18.10
   5   4  -1   46.20   14.80
  -5   4   1   15.70   17.90
  -4  -4   1   48.90   22.80
  -4  -4   1   74.79   24.50
   4  -4  -1   54.39   33.10
  -4  -4   1   25.00   31.90
   4  -4  -1   30.80   22.20
   4   4  -1   78.29   24.50
  -4   4   1   41.40   23.80
  -4   4   1   50.69   34.50
   4   4  -1   53.29   22.70
   4   4  -1   19.00   31.80
   3  -4  -1   21.00   16.40
   3  -4  -1    6.00   20.80
  -3  -4   1   19.90   28.50
  -3  -4   1   53.19   18.80
   3   4  -1   23.00   14.90
  -3   4   1   65.19   24.40
  -3   4   1   27.80   27.70
   3   4  -1   23.90   16.80
  -2  -4   1   54.89   41.30
   2  -4  -1   79.39   43.10
   2  -4  -1   84.99   33.10
  -2  -4   1   83.09   32.90
   2  -4  -1   92.49   24.90
  -2   4   1   72.89   32.80
   2   4  -1   26.00   27.50
   2   4  -1   49.99   31.90
  -2   4   1   76.19   41.20
   1  -4  -1   12.80   24.70
  -1  -4   1   38.10   18.30
   1  -4  -1   22.60   18.90
   1   4  -1   20.40   13.30
  -1   4   1   14.50   14.90
   0  -4   1   27.60   16.00
   0  -4  -1   16.70   15.90
   0   4   1   12.60   13.60
   0   4  -1   35.10   15.60
   1  -4   1    2.40   18.10
   1  -4   1   10.10   13.90
  -1  -4  -1   22.20   15.50
   1   4   1   20.20   14.90
  -1   4  -1    1.40   18.00
  -1   4  -1   26.00   14.90
   2  -4   1   23.80   15.80
   2  -4   1   50.49   23.80
  -2  -4  -1   20.50   16.50
  -2  -4  -1   39.00   42.10
  -2   4  -1   40.80   20.60
   2   4   1   48.20   19.90
  -2   4  -1    5.60   18.80
  -3  -4  -1   27.70   16.90
   3  -4   1   17.10   21.10
  -3  -4  -1   29.50   38.80
   3  -4   1   12.50   13.50
   3   4   1    7.20   26.20
  -3   4  -1   50.69   27.10
  -3   4  -1   36.30   18.80
   3   4   1   42.60   20.20
   4  -4   1   36.30   16.70
   4  -4   1   32.40   24.10
  -4  -4  -1   26.20   15.90
  -4  -4  -1   19.20   33.70
   4   4   1    6.10   28.10
  -4   4  -1   52.89   26.20
  -4   4  -1   16.40   15.00
   4   4   1   31.00   18.70
   5  -4   1   38.40   21.80
   5  -4   1   63.99   32.30
  -5  -4  -1   32.20   41.20
  -5  -4  -1   45.10   24.90
   5   4   1   57.59   47.50
   5   4   1   80.89   28.40
  -5   4  -1   28.90   22.50
  -5   4  -1  117.19   37.10
  -6  -4  -1   23.80   35.30
   6  -4   1   43.20   19.00
   6  -4   1   60.89   30.50
  -6  -4  -1   54.69   21.90
   6   4   1   24.20   40.70
  -6   4  -1   11.10   17.30
   6   4   1   18.80   16.80
  -6   4  -1   76.79   32.80
 -12   0   2    4.20    2.90
 -12   0   2   21.40   22.60
  12   0  -2    0.00    2.80
  12   0  -2    9.10   22.10
  11   0  -2  124.09   38.50
 -11   0   2    8.60    4.00
 -11   0   2   21.50   22.10
 -10   0   2    3.20    2.50
  10   0  -2    1.30    2.60
  10   0  -2   17.00   16.40
 -10   0   2    6.30   14.80
  -9   0   2  229.78   77.99
   9   0  -2  192.48   80.19
  -8   0   2  416.46  138.09
   8   0  -2  396.56  137.79
   7   0  -2   84.39   37.20
  -7   0   2   69.19   34.10
   6   0  -2 2054.49  726.83
  -6   0   2 2486.45  727.93
  -5   0   2   76.69   31.80
  -4   0   2  143.29   65.49
   4   0  -2  196.08   65.29
  -4   0   2  188.98   62.49
  -3   0   2 1703.93  546.45
  -2   0   2 1046.60  313.17
   2   0  -2  852.61  312.97
  -2   0   2 1055.59  315.97
   1   0  -2  386.06  120.29
  -1   0   2  324.07  119.59
   2   0   2 3411.26 1095.09
   2   0   2 3551.14 1094.79
  -2   0  -2 3291.77 1094.69
  -3   0  -2 2343.17  693.73
   3   0   2 2056.69  692.13
   4   0   2  649.64  279.87
  -4   0  -2  919.21  280.87
   4   0   2  876.41  278.67
  -4   0  -2  921.51  278.67
   4   0   2  777.82  280.27
  -4   0  -2 1010.50  280.97
  -5   0  -2  608.44  188.78
   5   0   2  364.46  201.08
   5   0   2  606.64  188.88
  -5   0  -2  498.45  190.68
  -5   0  -2  783.12  193.68
   6   0   2  985.70  343.27
   6   0   2  857.81  344.97
  -6   0  -2 1125.29  353.86
   6   0   2 1204.88  346.87
  -6   0  -2 1001.40  343.27
   6   0   2 1384.66  358.86
  -6   0  -2 1253.37  346.67
  -6   0  -2  987.10  346.07
   7   0   2  590.94  205.78
  -7   0  -2  547.45  208.28
   7   0   2  532.05  216.68
  -7   0  -2  768.62  211.88
  -7   0  -2  608.44  205.78
   7   0   2  729.93  209.88
  -7   0  -2  631.14  220.28
   7   0   2  821.32  211.68
   8   0   2   12.80   15.50
   8   0   2   48.20   47.80
  -8   0  -2   13.40   14.80
  -8   0  -2   58.69   30.90
   8   0   2   16.90   23.00
  -8   0  -2   65.79   48.90
   8   0   2   17.80   27.20
  -8   0  -2    8.60   17.60
   9   0   2   22.60   53.09
  -9   0  -2   46.00   54.79
   9   0   2   53.39   33.80
   9   0   2   51.79   33.20
  -9   0  -2   54.99   36.10
  -9   0  -2   40.30   22.50
  -9   0  -2  120.89   38.50
 -10   0  -2   17.60   39.60
  10   0   2   15.60   12.60
  10   0   2   12.70   20.10
 -10   0  -2    1.40   11.50
  10   0   2   32.90   52.09
 -10   0  -2   10.80   19.30
 -11   0  -2   12.40   49.00
 -11   0  -2   17.10   21.60
 -11   0  -2    1.00   13.50
  11   0   2   46.10   29.20
 -11   0  -2   18.40   23.30
  11   0   2    4.90   11.70
  11   0   2  152.58   71.89
  12   0   2   -2.40   22.30
  12   0   2    2.70   54.89
 -12   0  -2   -2.40   23.30
 -12   0  -2   -1.00   16.30
 -12   0  -2  -18.40   44.90
 -12  -1   2   15.40   20.50
  12  -1  -2    5.20    3.30
 -12  -1   2   11.10   18.70
  12  -1  -2    0.60   14.50
 -12  -1   2    0.20    1.90
 -12   1   2    3.70    3.30
  12   1  -2   -1.10   16.70
 -12   1   2   36.70   23.30
  12   1  -2   26.30   44.10
  12   1  -2    2.20   20.70
  11  -1  -2   82.19   47.60
 -11  -1   2  105.19   53.99
 -11  -1   2  236.98   54.39
 -11   1   2   73.99   45.30
  11   1  -2  112.39   48.50
  11   1  -2  137.79   58.89
  11   1  -2  111.49   69.29
  10  -1  -2    3.80   10.60
 -10  -1   2   11.50   17.70
 -10  -1   2   17.60   22.90
  10  -1  -2    8.50    4.90
  10   1  -2   14.60   18.60
 -10   1   2   15.20    5.00
  10   1  -2   24.20   37.20
  10   1  -2   10.00   16.00
 -10   1   2   25.00   18.20
  -9  -1   2   29.10   21.60
   9  -1  -2   26.40   18.90
  -9  -1   2   30.70   25.20
  -9   1   2   13.90   16.90
   9   1  -2   42.70   26.30
   9   1  -2   41.60   23.70
  -8  -1   2  294.87   78.09
  -8  -1   2  284.57   73.29
   8   1  -2  278.97   73.29
   8   1  -2  348.17   80.49
  -8   1   2  170.98   63.19
  -7  -1   2  207.38   82.29
   7  -1  -2  174.38   79.39
  -7  -1   2  192.08   86.09
   7  -1  -2  317.57   90.59
   7   1  -2  227.38   84.69
  -7   1   2  318.67   90.39
  -7   1   2  310.37   81.99
   6  -1  -2  578.94  186.48
  -6  -1   2  460.05  189.38
  -6   1   2  612.54  186.78
  -6   1   2  600.84  191.38
   4  -1  -2 1972.20  477.45
  -4  -1   2 1756.32  470.75
   4  -1  -2 1371.16  469.55
   4   1  -2 1416.06  469.25
  -4   1   2 1177.98  468.85
  -3  -1   2  556.94  173.98
   3  -1  -2  554.74  180.28
   3   1  -2  483.15  173.48
  -3   1   2  566.54  180.48
  -2  -1   2  329.57   95.39
   2  -1  -2  280.97  100.59
  -2  -1   2  272.27   94.89
   2  -1  -2  319.07   99.39
   2   1  -2  301.97   95.09
  -2   1   2  215.88   97.79
  -2   1   2  522.35  116.99
   2   1  -2  253.47   94.49
  -2   1   2  284.07  101.19
   1  -1  -2 5989.70 1850.11
   1  -1  -2 6080.09 1854.01
  -1  -1   2 5183.98 1850.91
  -1  -1   2 5840.22 1849.52
  -1  -1   2 5351.06 1852.71
   1  -1  -2 6109.49 1856.61
  -1   1   2 6081.89 1856.51
  -1   1   2 6191.98 1850.11
  -1   1   2 5538.55 1853.51
   1   1  -2 5979.60 1849.52
   1   1  -2 5364.56 1852.71
   0  -1  -2  448.36  177.98
   0  -1   2  445.86  173.68
   0  -1  -2  554.24  174.08
   0   1   2  618.44  181.68
   0   1  -2  579.24  174.08
   0   1   2  633.74  174.28
   1  -1   2 4112.99 1160.78
   1  -1   2 3335.97 1155.38
   1  -1   2 3226.68 1156.98
  -1   1  -2 4010.10 1155.68
   2  -1   2 2805.92  841.12
   2  -1   2 2663.83  836.52
   2  -1   2 2351.96  838.82
   2  -1   2 2462.65  837.72
  -2   1  -2 2745.73  841.22
  -3  -1  -2  184.18   73.79
   3  -1   2  313.17   85.79
   3  -1   2  102.89   77.09
   3  -1   2  190.68   74.99
   3  -1   2  209.68   90.79
  -3  -1  -2  292.67   80.19
   3  -1   2  220.68   72.89
   3   1   2  218.68   73.89
  -3   1  -2  256.57   72.99
  -3   1  -2  444.26  100.19
  -3   1  -2  273.37   79.49
   4  -1   2  652.53  250.37
   4  -1   2  967.80  254.07
  -4  -1  -2  936.81  249.28
  -4   1  -2  753.82  257.87
   4   1   2  646.04  248.78
  -4   1  -2  818.32  248.48
  -4   1  -2  823.82  251.07
  -4   1  -2  705.93  252.37
  -4   1  -2  712.73  252.17
   5  -1   2  658.63  177.08
  -5  -1  -2  453.65  168.88
   5  -1   2  550.14  175.28
   5  -1   2  625.24  184.48
  -5  -1  -2  510.55  168.88
   5  -1   2  410.86  171.18
   5  -1   2  467.05  178.68
   5  -1   2  508.15  168.58
  -5   1  -2  571.04  174.78
  -5   1  -2  320.07  174.78
  -5   1  -2  571.64  168.78
  -5   1  -2  792.12  183.98
   5   1   2  568.04  170.68
  -5   1  -2  615.44  172.58
   5   1   2  532.45  169.18
  -5   1  -2  682.53  182.08
   5   1   2  558.34  173.18
  -5   1  -2  314.17  178.78
   6  -1   2  259.27   60.09
   6  -1   2  158.08   58.09
   6  -1   2   97.79   35.20
  -6  -1  -2  117.99   35.70
   6  -1   2   72.19   54.69
   6  -1   2   32.70   40.60
  -6  -1  -2  177.38   42.50
   6  -1   2  204.98   72.39
   6  -1   2   99.59   42.20
  -6   1  -2   49.90   43.40
   6   1   2  158.28   41.90
  -6   1  -2   74.59   40.40
  -6   1  -2  139.29   59.39
   6   1   2  110.49   36.50
  -6   1  -2  146.99   59.99
  -6   1  -2  258.17   66.09
  -6   1  -2  107.79   35.40
   6   1   2   76.49   35.20
  -6   1  -2  118.89   45.90
  -7  -1  -2  201.98   46.60
   7  -1   2  105.69   54.69
  -7  -1  -2   69.59   46.50
   7  -1   2   73.39   50.19
   7  -1   2  134.99   43.70
   7  -1   2  167.18   62.99
   7  -1   2   67.09   58.29
   7  -1   2  176.98   70.49
   7   1   2  157.18   46.20
   7   1   2  119.29   49.10
  -7   1  -2   89.39   48.50
  -7   1  -2   73.79   50.29
  -7   1  -2  174.08   57.29
  -7   1  -2  157.68   63.29
   7   1   2  135.39   43.70
  -7   1  -2  162.78   77.99
   8  -1   2   96.19   77.19
   8  -1   2  217.98   78.29
   8  -1   2  253.17   81.49
  -8  -1  -2  230.88   65.99
   8  -1   2  239.28   79.59
   8  -1   2  410.86  100.19
  -8  -1  -2  119.19   84.29
  -8  -1  -2  148.59   68.19
  -8  -1  -2  188.18   63.09
   8   1   2  160.68   65.09
  -8   1  -2  227.98   78.89
  -8   1  -2  396.16   99.29
   8   1   2  190.58   63.09
   8   1   2  161.38   68.79
  -8   1  -2  257.17   91.09
  -8   1  -2  142.39   73.49
  -8   1  -2  286.27   84.19
  -9  -1  -2   13.10   18.60
   9  -1   2   11.90   16.90
  -9  -1  -2   77.49   24.60
   9  -1   2    9.90   26.90
   9  -1   2   12.30   20.00
   9  -1   2   61.59   44.90
  -9  -1  -2   40.30   51.29
   9   1   2   36.20   22.40
  -9   1  -2    4.90   18.50
  -9   1  -2   26.20   22.10
  -9   1  -2   17.80   20.50
  -9   1  -2   77.59   50.79
  -9   1  -2   42.30   33.00
   9   1   2   16.40   18.20
  -9   1  -2   -3.80   18.10
   9   1   2   12.60   41.10
 -10  -1  -2   79.29   31.20
  10  -1   2   36.50   29.30
  10  -1   2   18.40   23.20
  10  -1   2   92.99   54.69
 -10  -1  -2   60.79   26.30
 -10  -1  -2  207.08   75.39
  10   1   2   52.49   28.60
 -10   1  -2  104.39   58.09
 -10   1  -2    1.20   22.50
 -10   1  -2   43.60   33.00
 -10   1  -2   39.90   31.40
  10   1   2   92.59   64.79
 -10   1  -2   20.00   23.30
  11  -1   2    3.60   18.90
 -11  -1  -2   38.90   26.60
  11  -1   2   35.80   30.30
 -11  -1  -2   94.49   57.39
  11  -1   2  147.59   63.99
  11  -1   2   56.29   36.30
 -11  -1  -2   43.60   26.80
 -11   1  -2   27.60   26.30
 -11   1  -2   57.39   36.90
  11   1   2   23.80   25.00
  11   1   2   84.69   55.79
 -11   1  -2   20.30   24.90
 -11   1  -2  179.08   65.09
 -12  -1  -2   25.70   24.00
  12  -1   2    4.90   24.10
  12  -1   2    4.40   18.60
 -12  -1  -2   -2.60   24.20
 -12  -1  -2  100.69   60.69
  12  -1   2   75.79   60.79
  12   1   2   -9.40   18.30
 -12   1  -2   78.89   61.89
 -12   1  -2    3.50   18.60
 -12   1  -2    0.30   19.20
  12   1   2   26.80   63.39
 -11  -2   2    3.80   31.90
 -11  -2   2   19.70   21.80
  11  -2  -2    1.00    9.80
  11  -2  -2    2.20    2.70
 -11  -2   2  -14.90   11.80
 -11  -2   2    1.40   14.40
  11   2  -2   -2.60   41.50
 -11   2   2   13.60   14.60
  11   2  -2   31.60   29.10
 -11   2   2    2.20    2.60
  11   2  -2   21.40   24.20
  11   2  -2    2.30   14.00
  10  -2  -2   39.20   50.39
  10  -2  -2   13.40    6.40
 -10  -2   2   29.90   26.10
 -10  -2   2   42.20   45.40
  10  -2  -2   11.10   13.10
 -10  -2   2   23.80   23.90
 -10  -2   2   15.80   15.60
  10   2  -2   -1.00   24.50
  10   2  -2    7.20   22.10
 -10   2   2   31.00   34.70
 -10   2   2   14.80    6.30
 -10   2   2   47.00   19.10
 -10   2   2  -15.10   34.90
  10   2  -2   11.30   15.10
  10   2  -2    9.90   27.50
   9  -2  -2   46.60   48.70
  -9  -2   2    9.60   38.60
  -9  -2   2   -3.40   10.70
   9  -2  -2    3.90    3.90
   9  -2  -2    2.80   20.50
  -9  -2   2   22.90   25.90
  -9  -2   2   -4.60   14.30
   9  -2  -2   12.50   11.10
  -9   2   2   47.10   17.80
   9   2  -2    0.80    4.30
   9   2  -2   19.10   13.20
   9   2  -2   28.40   36.70
  -9   2   2    5.10    3.10
   9   2  -2   -2.60   12.90
  -9   2   2    1.50   21.70
   9   2  -2   25.60   28.30
  -9   2   2   42.90   48.70
  -8  -2   2   37.80   36.40
   8  -2  -2   26.40    7.30
  -8  -2   2   18.10   23.10
  -8  -2   2   25.10   24.80
   8  -2  -2  115.79   43.80
  -8  -2   2   13.50   11.70
  -8  -2   2    4.40    7.80
   8  -2  -2   33.70   39.10
   8   2  -2   27.40   27.60
  -8   2   2  129.19   41.20
   8   2  -2   16.80   12.70
   8   2  -2    6.90    8.10
  -8   2   2   55.19   40.40
  -8   2   2   27.30    7.40
   8   2  -2   50.49   37.40
   7  -2  -2  245.28   55.39
  -7  -2   2   31.00   26.50
  -7  -2   2  214.08   54.49
   7  -2  -2   76.09   21.80
  -7  -2   2   86.99   48.30
   7  -2  -2   55.09   46.20
   7   2  -2   12.10   34.50
  -7   2   2  242.38   49.70
   7   2  -2   16.10   26.50
  -7   2   2  135.69   68.49
  -6  -2   2  136.09   62.69
   6  -2  -2  188.18   55.69
   6  -2  -2  328.17  101.29
   6   2  -2  196.38   71.09
  -6   2   2  165.28   55.59
   6   2  -2  233.88   75.89
  -6   2   2  335.47   99.49
   6   2  -2   83.69   61.19
   5  -2  -2  315.37   89.99
  -5  -2   2  189.18   57.89
   5  -2  -2  154.48   51.09
  -5  -2   2  192.38   55.19
   5  -2  -2   91.69   33.80
  -5  -2   2   65.89   43.80
   5   2  -2  105.19   46.00
  -5   2   2  197.98   55.49
  -5   2   2  105.59   33.90
   5   2  -2  160.88   55.19
   5   2  -2   94.79   48.20
  -5   2   2  379.36   97.19
  -4  -2   2  117.09   46.20
   4  -2  -2   57.19   60.49
   4  -2  -2   99.19   42.60
  -4  -2   2  158.28   49.30
  -4  -2   2   47.90   43.90
   4  -2  -2   98.59   33.20
  -4   2   2   97.59   33.10
  -4   2   2  300.97   85.79
  -4   2   2  204.38   48.20
   4   2  -2  124.59   48.30
   4   2  -2   93.79   48.40
   4   2  -2  132.79   49.99
   3  -2  -2   54.49   37.80
  -3  -2   2   56.79   32.40
  -3  -2   2   75.29   30.20
   3  -2  -2   61.19   67.09
   3  -2  -2   66.79   31.00
  -3  -2   2   18.30   35.00
   3  -2  -2   66.99   36.40
   3   2  -2   39.50   42.60
  -3   2   2   44.40   35.80
  -3   2   2   44.20   46.20
   3   2  -2   67.09   31.00
   3   2  -2   83.09   31.90
  -3   2   2  108.89   32.60
  -3   2   2   60.39   20.70
   2  -2  -2   96.99   41.50
   2  -2  -2   61.19   18.10
  -2  -2   2   71.09   20.30
  -2  -2   2  104.29   31.80
   2  -2  -2  153.98   46.30
  -2  -2   2   62.09   41.90
   2   2  -2   50.19   20.70
  -2   2   2  122.99   41.30
   2   2  -2  122.99   36.20
  -2   2   2   41.80   17.90
  -2   2   2   33.90   30.50
   2   2  -2   88.29   47.20
  -1  -2   2   55.19   60.69
   1  -2  -2  100.19   61.49
  -1  -2   2  214.28   55.29
  -1  -2   2  145.19   49.80
  -1  -2   2  174.88   50.09
   1   2  -2  222.78   81.09
  -1   2   2   75.49   58.29
   1   2  -2  155.18   50.09
   1   2  -2  156.18   54.19
   0  -2   2  215.78  132.69
   0  -2   2  374.66  120.19
   0  -2  -2  334.57  130.19
   0  -2   2  391.36  120.79
   0  -2  -2  403.96  121.69
   0   2   2  360.46  128.69
   0   2  -2  365.96  121.89
   0   2   2  353.36  121.29
   0   2  -2  475.15  120.89
   0   2  -2  393.36  123.49
   0   2   2  355.16  118.29
   0   2  -2  340.87  120.49
   1  -2   2 1263.57  383.26
   1  -2   2 1258.17  382.66
  -1  -2  -2 1033.00  381.96
  -1  -2  -2 1192.08  390.86
  -1  -2  -2 1115.49  383.16
  -1   2  -2 1359.96  398.66
   1   2   2  931.01  388.46
  -1   2  -2 1348.27  382.46
   2  -2   2  359.46  110.89
   2  -2   2  384.46  113.59
  -2  -2  -2  265.27  111.99
  -2  -2  -2  396.66  123.59
   2  -2   2  278.47  111.19
   2  -2   2  220.88  127.79
  -2   2  -2  324.47  113.49
  -2   2  -2  553.54  149.29
  -2   2  -2  338.37  110.89
   2   2   2  421.46  113.89
  -2   2  -2  352.26  111.89
   2   2   2  538.45  129.79
   3  -2   2  436.76  123.79
  -3  -2  -2  199.88  101.99
   3   2   2  311.97   91.99
  -3   2  -2  284.77   90.29
  -3   2  -2  168.78  109.29
   3   2   2  227.68  107.69
  -4  -2  -2  375.16  119.99
   4  -2   2  292.27  120.89
   4  -2   2  380.66  119.19
  -4   2  -2  390.56  119.29
   4   2   2  409.86  120.29
  -4   2  -2  272.87  121.29
  -4   2  -2  557.54  128.09
  -4   2  -2  505.65  145.99
   5  -2   2  113.59   93.49
  -5  -2  -2  366.76  106.99
   5  -2   2  582.14  123.89
  -5   2  -2  597.14  137.49
  -5   2  -2  227.58   96.69
  -6  -2  -2  147.99   53.99
   6  -2   2  346.77   99.19
   6  -2   2  200.98   54.49
   6  -2   2  196.48   70.19
   6  -2   2  181.88   65.59
  -6   2  -2  122.39   53.39
   6   2   2  211.88   54.89
  -6   2  -2  330.67   73.49
  -6   2  -2   82.49   56.39
   7  -2   2  -34.10   34.80
   7  -2   2  253.77   80.09
   7  -2   2   46.40   36.90
  -7  -2  -2   34.20   38.50
   7  -2   2  150.48   49.20
  -7   2  -2    9.90   29.20
  -7   2  -2   37.30   49.00
  -7   2  -2  217.18   52.09
   7   2   2   80.49   21.50
   7   2   2   33.10   22.40
   7   2   2   41.60   40.80
  -7   2  -2   87.99   62.89
  -8  -2  -2   53.69   15.50
  -8  -2  -2   40.50   15.50
   8  -2   2   32.30   14.40
   8  -2   2    5.60   18.80
   8  -2   2   82.49   41.30
   8  -2   2    2.50   18.60
   8  -2   2   19.10   34.80
  -8   2  -2   14.40   13.00
  -8   2  -2   38.90   32.30
   8   2   2   44.50   14.60
  -8   2  -2    3.90   14.00
   8   2   2   86.89   21.80
   8   2   2   41.80   15.90
   8   2   2  128.39   49.99
  -8   2  -2   60.29   32.70
  -8   2  -2   15.20   21.80
  -8   2  -2   15.00   38.00
   9  -2   2   17.00   19.10
   9  -2   2   42.90   30.50
  -9  -2  -2   61.19   21.00
  -9  -2  -2   50.09   16.00
   9  -2   2   82.29   44.90
   9  -2   2   33.80   24.70
   9  -2   2   33.90   15.30
  -9  -2  -2   68.19   20.20
   9  -2   2   30.70   44.00
  -9  -2  -2   95.59   33.70
   9   2   2   27.60   14.70
  -9   2  -2   29.30   29.40
  -9   2  -2    7.30   13.80
  -9   2  -2   13.60   20.10
  -9   2  -2   73.39   51.89
  -9   2  -2   12.90   25.20
   9   2   2   27.50   17.20
   9   2   2  125.29   27.40
   9   2   2  197.28   56.69
  -9   2  -2   28.60   21.40
 -10  -2  -2  112.39   38.60
  10  -2   2   20.30   18.90
 -10  -2  -2  108.89   29.00
 -10  -2  -2   70.49   26.00
  10  -2   2   91.29   46.70
  10  -2   2   42.10   35.10
 -10  -2  -2   59.99   20.30
  10  -2   2  131.09   57.39
  10  -2   2   38.20   49.10
  10  -2   2   48.90   31.50
  10  -2   2   42.30   28.90
 -10   2  -2   96.19   57.59
 -10   2  -2   34.50   34.70
  10   2   2   91.09   21.60
  10   2   2   41.00   23.70
 -10   2  -2   -0.60   23.60
 -10   2  -2   53.29   29.20
  10   2   2   75.29   28.50
 -10   2  -2   19.90   29.40
 -11  -2  -2   12.40   17.00
  11  -2   2    6.20   32.20
  11  -2   2   17.30   20.10
 -11  -2  -2   21.20   10.30
  11  -2   2    1.50   19.70
 -11  -2  -2  -10.80   41.80
  11  -2   2   58.09   55.49
 -11  -2  -2   17.40   16.60
  11   2   2   43.50   12.20
 -11   2  -2   16.00   20.00
 -11   2  -2    0.50   15.00
  11   2   2   12.50   16.80
 -11   2  -2   26.00   30.80
  -9  -3   2   67.69   39.90
  -9  -3   2   31.30   14.40
  -9  -3   2   20.30   29.00
   9  -3  -2   44.10   11.80
  -9  -3   2   26.00   32.60
   9  -3  -2   90.09   40.10
  -9   3   2   -4.70   18.80
   9   3  -2    4.80   14.30
   9   3  -2   27.60   14.60
  -9   3   2   88.09   36.80
   9   3  -2   51.29   37.90
   9   3  -2   25.30   39.60
   8  -3  -2   16.80   22.30
   8  -3  -2    0.80    3.70
  -8  -3   2   -4.60    9.50
  -8  -3   2   -0.20   17.80
   8  -3  -2  -62.99   38.40
   8  -3  -2   27.70   29.80
  -8  -3   2   15.20   30.00
  -8   3   2   20.00   32.80
   8   3  -2   20.10   28.00
   8   3  -2    3.90   11.60
  -8   3   2    0.00    2.60
   8   3  -2   67.79   41.60
  -8   3   2   -1.10   18.70
   8   3  -2   10.00    6.20
  -8   3   2   21.30   44.30
   7  -3  -2    9.80    4.90
   7  -3  -2    2.20   18.10
   7  -3  -2   41.10   28.20
  -7  -3   2   -8.40   27.20
  -7  -3   2    3.40   17.60
  -7  -3   2    1.00    9.60
   7  -3  -2   20.70   45.40
  -7   3   2   20.10   19.20
  -7   3   2   29.40   42.40
   7   3  -2   11.50   20.60
   7   3  -2    3.00   12.70
   7   3  -2   10.00   29.60
  -7   3   2   96.09   42.30
  -7   3   2   16.80    5.50
  -6  -3   2   29.20   25.00
   6  -3  -2    2.90    3.10
   6  -3  -2   -0.10   11.30
  -6  -3   2   22.60   26.90
  -6  -3   2    5.80   11.10
   6  -3  -2   17.40   20.80
   6  -3  -2   -0.90   40.50
   6   3  -2   17.00   24.60
  -6   3   2    3.00   13.70
   6   3  -2   -7.10   11.70
  -6   3   2   24.60   27.80
   6   3  -2   13.10    9.00
  -6   3   2  -37.60   39.10
  -6   3   2    8.60    4.00
   5  -3  -2   25.00   52.19
   5  -3  -2   52.99   14.90
  -5  -3   2    6.40   19.10
   5  -3  -2   32.20   21.50
   5  -3  -2   45.80   31.90
  -5  -3   2   60.89   33.40
  -5   3   2   90.89   40.40
   5   3  -2   85.19   41.20
  -5   3   2   48.80   22.60
  -5   3   2   46.60   14.70
   5   3  -2    5.40   19.70
  -5   3   2   29.80   47.60
   5   3  -2   46.30   19.70
   4  -3  -2   50.29   26.90
   4  -3  -2   35.30   11.70
  -4  -3   2   16.20   20.90
  -4  -3   2   26.60   13.20
  -4  -3   2   49.20   18.30
   4  -3  -2   77.99   36.00
  -4  -3   2   14.50   36.20
   4   3  -2  119.39   42.20
   4   3  -2   33.30   16.80
   4   3  -2   19.30   41.00
  -4   3   2   32.40   11.70
  -4   3   2   37.60   31.10
  -4   3   2   57.49   24.20
   3  -3  -2   38.20   21.10
  -3  -3   2   10.70   44.40
  -3  -3   2   22.40   22.90
   3  -3  -2   31.80   12.90
   3  -3  -2   42.80   24.00
  -3  -3   2   63.69   20.00
  -3  -3   2   30.70   15.30
   3  -3  -2   18.20   25.40
   3   3  -2   35.10   28.40
   3   3  -2   55.99   15.80
   3   3  -2   99.59   19.70
  -3   3   2   40.70   13.10
  -3   3   2   11.80   25.70
   3   3  -2   12.80   46.00
  -2  -3   2  251.37   74.09
  -2  -3   2  313.07   75.79
   2  -3  -2  144.19   75.69
  -2  -3   2  162.08   81.09
   2  -3  -2  319.17   88.49
   2  -3  -2  220.48   71.29
  -2  -3   2   61.79   84.69
   2   3  -2  236.68   74.59
  -2   3   2  166.38   76.69
   2   3  -2  281.57   83.49
  -2   3   2  240.18   71.29
   2   3  -2   92.69   94.19
   2   3  -2  184.28   73.29
  -2   3   2  207.78   85.79
  -1  -3   2  179.38  134.49
   1  -3  -2  318.87  113.39
  -1  -3   2  346.07  121.09
  -1   3   2  393.66  118.79
   1   3  -2  400.06  116.59
   1   3  -2  197.28  132.59
   1   3  -2  323.57  116.09
  -1   3   2  391.96  113.49
   1   3  -2  374.56  122.19
   0  -3   2  373.56   97.89
   0  -3   2  278.07  100.49
   0  -3  -2  262.17   94.09
   0  -3   2  124.39  109.89
   0  -3  -2  252.27  115.69
   0  -3  -2  422.86  101.19
   0  -3   2  195.38   97.09
   0   3  -2  360.06   97.79
   0   3   2  263.47  114.89
   0   3   2  337.87   94.19
   0   3  -2  380.26   98.89
   0   3  -2  201.98   99.49
   0   3  -2   65.79  108.79
   0   3   2  336.07   99.89
  -1  -3  -2  336.67  113.59
   1  -3   2  335.37  117.89
   1  -3   2  353.76  118.79
  -1  -3  -2  497.85  120.39
   1  -3   2  317.67  116.39
  -1  -3  -2  292.77  127.59
  -1   3  -2  323.97  117.49
  -1   3  -2  122.29  130.99
  -1   3  -2  465.75  120.69
  -1   3  -2  434.46  117.69
   1   3   2  533.05  120.59
   2  -3   2  479.75  150.78
  -2  -3  -2  222.28  116.69
   2  -3   2  355.56  101.19
  -2  -3  -2  265.77  100.79
   2  -3   2  339.17  101.69
   2  -3   2  265.87  101.59
  -2   3  -2  669.13  161.58
  -2   3  -2  244.08  101.79
  -2   3  -2  384.46  101.59
   2   3   2  155.38  110.39
   2   3   2  277.07  101.39
   2   3   2  304.97   97.29
  -2   3  -2  394.56  102.59
  -3  -3  -2   26.20   10.70
   3  -3   2   91.79   21.10
  -3  -3  -2   32.20   31.20
   3  -3   2   67.69   57.59
   3  -3   2   14.60   17.80
  -3  -3  -2   37.20   17.20
  -3   3  -2   57.19   19.20
   3   3   2   36.30   10.80
  -3   3  -2   92.69   26.20
  -3   3  -2   39.00   16.20
  -3   3  -2   24.50   19.70
   3   3   2   44.40   36.80
   3   3   2   25.30   16.30
  -3   3  -2   84.29   65.09
   4  -3   2   68.39   58.89
   4  -3   2   23.30   13.10
   4  -3   2   35.10   10.70
  -4  -3  -2   22.40   33.60
  -4  -3  -2   35.90   15.90
  -4   3  -2   56.69   18.20
   4   3   2   26.80   35.60
  -4   3  -2   60.29   61.09
  -4   3  -2   10.40    9.80
  -4   3  -2   89.49   29.80
   4   3   2   21.10   15.00
  -5  -3  -2  176.38   71.69
  -5  -3  -2   88.09   47.00
   5  -3   2  157.78   48.30
  -5   3  -2  152.78   48.30
   5   3   2  187.98   49.60
   5   3   2  246.18   81.79
  -5   3  -2   48.50   53.19
   6  -3   2   11.60   11.80
  -6  -3  -2   21.80   13.10
   6  -3   2   -3.10   18.10
  -6  -3  -2   36.50   38.30
  -6   3  -2    9.10   10.80
   6   3   2   36.50   37.90
  -6   3  -2   10.00   32.50
   6   3   2   36.00   14.00
  -7  -3  -2   18.60   13.80
   7  -3   2   43.50   26.10
  -7  -3  -2   45.80   40.00
   7  -3   2   19.40   14.30
   7  -3   2   24.70   24.50
  -7   3  -2    8.30   11.20
  -7   3  -2   33.00   11.10
  -7   3  -2    9.50   25.40
   7   3   2    7.50   12.10
  -7   3  -2   71.99   27.00
   7   3   2   70.39   51.39
  -8  -3  -2   15.80   12.10
  -8  -3  -2   34.10   33.60
   8  -3   2   35.00   26.80
   8  -3   2    7.80   10.10
   8  -3   2   19.70   12.40
   8  -3   2   35.00   28.20
   8   3   2   15.10   11.70
   8   3   2   42.80   41.70
  -8   3  -2   -7.60   20.10
  -8   3  -2   48.60   26.60
  -8   3  -2    6.50   10.70
   9  -3   2   24.70   16.00
  -9  -3  -2   13.40   13.10
   9  -3   2   12.60   20.60
  -9  -3  -2   23.80   11.00
   9  -3   2   12.70   13.00
  -9  -3  -2  111.99   47.80
   9   3   2  275.27   72.39
  -9   3  -2   26.70   15.50
  -9   3  -2   15.60   13.30
   9   3   2   21.30   14.60
   9   3   2   37.60   12.10
  -9   3  -2   35.20   26.60
  -6  -4   2   19.50   13.00
   6  -4  -2    6.20   21.00
  -6  -4   2    7.40    8.60
   6  -4  -2   27.60   20.70
   6  -4  -2   16.70    6.20
  -6  -4   2   23.20   29.00
   6  -4  -2    3.10   12.80
  -6   4   2   40.40   21.00
  -6   4   2   11.60    5.90
   6   4  -2    3.80   26.30
   6   4  -2   11.10   11.10
  -6   4   2   73.19   40.30
   5  -4  -2   20.10   28.40
  -5  -4   2    7.50   13.00
   5  -4  -2   12.80   18.40
  -5  -4   2    6.10   20.60
   5  -4  -2   38.30    9.70
  -5  -4   2   36.10   16.60
   5  -4  -2   26.50   19.80
  -5  -4   2   23.30   29.80
  -5   4   2   28.40   30.90
   5   4  -2   14.40   24.30
  -5   4   2   24.30    9.40
   5   4  -2   12.90   21.40
   5   4  -2   37.30   15.90
  -5   4   2    4.10   16.90
   5   4  -2   26.90   13.80
  -4  -4   2    4.60   16.10
  -4  -4   2   12.60   20.30
   4  -4  -2   20.50    8.20
   4  -4  -2    3.40   15.60
  -4  -4   2   43.00   16.50
  -4  -4   2   24.00   14.70
   4  -4  -2   -9.90   20.40
   4   4  -2   19.10   13.90
   4   4  -2    3.10   21.00
  -4   4   2    8.40   15.20
   4   4  -2    6.30   23.90
  -4   4   2   -2.00   23.80
   4   4  -2   42.80   15.50
  -4   4   2   29.80    8.40
   3  -4  -2   17.70   15.80
   3  -4  -2   10.00   26.80
  -3  -4   2   32.90   19.10
   3  -4  -2   19.70    8.80
  -3  -4   2   26.20   14.70
  -3  -4   2   30.70   28.80
  -3  -4   2   -3.00   18.50
  -3   4   2   42.20    9.20
   3   4  -2   29.70   17.80
   3   4  -2   -4.90   17.00
  -3   4   2    7.10   14.20
   3   4  -2   -6.60   21.80
  -3   4   2   37.90   33.80
   3   4  -2   21.00   14.20
  -2  -4   2   13.50   13.50
  -2  -4   2   13.10   26.30
  -2  -4   2   35.40   20.30
   2  -4  -2    5.70   13.10
   2  -4  -2   30.00    8.10
  -2  -4   2   30.20   26.70
   2  -4  -2   16.80   30.80
  -2   4   2    0.90   28.90
   2   4  -2   17.30   25.60
   2   4  -2   15.40   14.90
  -2   4   2   19.00    7.80
   2   4  -2   14.60   23.60
  -2   4   2   16.50   16.90
   2   4  -2   14.80   16.20
  -1  -4   2   89.79   28.20
   1  -4  -2    7.20   31.30
  -1  -4   2   49.90   29.90
   1  -4  -2   49.00   25.40
  -1  -4   2   78.89   35.20
  -1  -4   2   32.20   34.30
   1   4  -2   10.10   33.50
   1   4  -2   45.60   32.80
  -1   4   2   58.29   18.80
  -1   4   2   67.79   29.00
   1   4  -2   70.79   26.10
   1   4  -2   84.49   31.70
   0  -4   2   72.49   29.40
   0  -4   2    9.30   17.30
   0  -4   2   45.80   18.00
   0  -4   2   46.40   26.20
   0  -4  -2   24.10   17.70
   0  -4   2   24.60   29.30
   0  -4  -2   31.20   10.70
   0  -4  -2   43.90   37.30
   0   4  -2   22.50   16.10
   0   4  -2   30.80   32.50
   0   4   2   28.30   19.10
   0   4  -2   55.09   26.70
   0   4  -2   19.70   22.20
   1  -4   2   27.00   19.30
   1  -4   2   63.29   21.00
  -1  -4  -2   42.50   12.60
  -1  -4  -2   39.30   22.90
   1  -4   2   23.90   22.00
   1  -4   2   32.10   28.90
  -1  -4  -2    8.00   27.70
  -1   4  -2   15.30   15.80
   1   4   2   46.00   12.70
   1   4   2   32.30   20.30
  -1   4  -2   27.10   23.40
  -1   4  -2    3.60   17.70
   1   4   2   39.50   42.60
  -1   4  -2   40.30   25.20
  -1   4  -2    2.40   30.10
   2  -4   2    0.50   23.50
   2  -4   2   43.60   24.00
  -2  -4  -2   39.30   22.50
   2  -4   2   36.90   23.90
  -2  -4  -2   -1.80   25.60
  -2  -4  -2   40.30   14.40
   2  -4   2   46.90   21.00
  -2   4  -2   41.00   24.20
   2   4   2   57.89   14.60
  -2   4  -2   32.80   19.30
  -2   4  -2    8.50   33.70
   2   4   2   31.10   18.90
   2   4   2   60.09   45.10
  -2   4  -2   67.59   31.80
   3  -4   2   99.69   45.70
  -3  -4  -2  100.19   45.30
  -3  -4  -2  171.18   74.19
  -3  -4  -2  123.19   38.90
   3  -4   2   23.90   45.60
   3  -4   2  164.88   49.10
   3  -4   2  127.69   46.50
  -3   4  -2   37.40   52.79
  -3   4  -2   77.59   46.00
   3   4   2  103.39   45.30
  -3   4  -2   88.39   44.00
   3   4   2  136.49   38.90
   3   4   2  137.59   69.99
   4  -4   2   14.00   12.60
   4  -4   2   40.70   18.40
   4  -4   2   18.40   26.70
   4  -4   2   57.39   24.90
  -4  -4  -2    0.50   23.80
  -4  -4  -2   20.80   15.70
  -4  -4  -2   16.70    7.70
   4   4   2   32.60    7.90
  -4   4  -2   23.40   21.00
   4   4   2   20.40   29.50
  -4   4  -2   17.30   16.00
   4   4   2   17.90   15.00
  -4   4  -2   15.20   31.90
  -5  -4  -2   19.70   28.40
   5  -4   2    3.60   23.00
  -5  -4  -2    8.90   13.70
   5  -4   2   29.60   17.50
  -5  -4  -2   22.10    7.70
  -5   4  -2   27.60   16.30
   5   4   2   18.90   29.60
  -5   4  -2   21.90   23.00
   5   4   2    7.90   13.30
  -5   4  -2   -8.80   20.20
   5   4   2   26.80    7.80
   6  -4   2    5.00   12.50
  -6  -4  -2   21.90   31.30
  -6  -4  -2    5.10    2.40
  -6  -4  -2    7.70   11.80
   6   4   2   18.80   29.90
  -6   4  -2   12.00   11.30
  -6   4  -2   16.70   23.30
   6   4   2   13.50   11.70
  12   0  -3   -3.20   14.00
 -12   0   3    5.40   17.70
 -12   0   3    0.10    2.10
  11   0  -3   15.10   17.10
 -11   0   3   10.20   14.80
 -10   0   3   -2.90   10.90
  10   0  -3    5.10   12.20
  10   0  -3   15.60    9.60
   9   0  -3   48.00   34.90
  -9   0   3   89.69   37.70
  -9   0   3   85.99   28.90
  -8   0   3   33.50   23.20
   8   0  -3   36.20   24.10
   7   0  -3   48.40   26.10
  -7   0   3   60.79   37.10
  -6   0   3  360.46  102.49
  -6   0   3  234.38   90.69
   6   0  -3  251.27   96.79
   5   0  -3 1693.83  543.65
   5   0  -3 2007.10  546.15
  -5   0   3 1440.66  542.85
   4   0  -3  282.07  103.69
  -4   0   3  296.57  104.29
   3   0  -3 9244.88 2995.50
  -3   0   3 9999.00 2995.60
  -3   0   3 8773.62 2998.60
  -2   0   3 1307.47  423.76
  -3   0  -3  281.97   82.19
   3   0   3  237.78   81.89
  -3   0  -3  172.18   85.79
   4   0   3 3339.57  975.60
  -4   0  -3 3431.76  975.70
  -4   0  -3 2844.42  974.70
   4   0   3 2689.13  974.50
  -5   0  -3  102.29   46.80
   5   0   3  152.68   50.39
  -5   0  -3  127.09   41.70
   5   0   3   92.89   44.10
  -5   0  -3  112.29   46.40
  -6   0  -3   78.79   23.80
  -6   0  -3   -5.10   42.30
  -6   0  -3   28.70   23.40
   6   0   3   82.09   35.50
   6   0   3   22.20   23.40
  -6   0  -3  138.89   36.90
  -7   0  -3   26.10   16.10
   7   0   3   14.00   13.20
  -7   0  -3    7.70   19.50
   7   0   3   58.99   48.70
   7   0   3   10.00   25.30
   7   0   3   38.60   24.70
  -7   0  -3  -23.00   29.80
  -7   0  -3   62.79   49.40
  -8   0  -3   -2.80   25.10
  -8   0  -3   28.40   38.50
   8   0   3   42.70   46.90
   8   0   3   15.30   17.90
  -8   0  -3   13.60   25.00
  -8   0  -3   86.39   23.70
   8   0   3    8.20   24.00
   8   0   3   17.40   14.30
  -8   0  -3   -4.30   19.40
  -9   0  -3  146.69   38.80
   9   0   3   19.60   16.00
   9   0   3   37.30   25.40
  -9   0  -3   31.90   17.70
   9   0   3   39.20   46.40
  -9   0  -3   62.19   51.29
  -9   0  -3   29.50   23.40
   9   0   3   14.60   23.40
  10   0   3   13.90   12.80
 -10   0  -3   18.50   20.90
 -10   0  -3   17.60   19.80
  10   0   3    8.70   17.90
  10   0   3   12.20   39.20
 -10   0  -3    4.40   32.20
  10   0   3   14.20   19.60
 -10   0  -3    3.10   11.60
 -11   0  -3   -0.20   12.40
  11   0   3    7.50   52.79
  11   0   3    7.80   18.90
 -11   0  -3    9.00   19.40
  11   0   3    2.10   18.30
 -11   0  -3    8.30   40.10
 -11   0  -3   17.50   22.20
  11   0   3    1.80   10.40
 -12   0  -3    9.20   25.10
 -12   0  -3   -3.00   17.10
  12   0   3   21.00   25.90
  12   0   3   13.30   57.69
 -12   0  -3   28.60   60.09
  12   0   3   13.90   18.60
 -12  -1   3   31.10   33.70
  12  -1  -3   47.70   33.80
 -12  -1   3  100.39   38.70
  12   1  -3   75.89   35.20
 -12   1   3  133.89   43.40
  12   1  -3   77.59   41.90
 -11  -1   3   19.90   17.60
 -11  -1   3   24.00   24.00
  11  -1  -3    7.80   13.10
  11  -1  -3    2.50    3.80
  11   1  -3   17.20   22.50
  11   1  -3   -2.50   12.40
 -11   1   3    7.90    3.90
 -11   1   3   49.40   24.20
  10  -1  -3   65.59   29.00
 -10  -1   3   26.80   24.00
 -10  -1   3   50.19   31.80
 -10   1   3   71.09   47.40
  10   1  -3   64.99   33.10
 -10   1   3   56.49   26.70
   9  -1  -3   26.50   19.20
  -9  -1   3    7.70   15.50
   9  -1  -3   34.20   29.60
   9   1  -3   32.20   25.60
  -9   1   3   59.59   23.30
  -9   1   3   34.60   29.90
   8  -1  -3  131.49   50.09
   8  -1  -3   88.19   35.70
  -8  -1   3  141.69   47.50
  -8   1   3   45.80   32.70
  -8   1   3  127.79   48.30
  -7  -1   3  421.56  143.39
  -6  -1   3  322.67   88.19
   6   1  -3  177.28   84.79
  -5  -1   3  203.08   65.59
   5  -1  -3  184.78   59.59
   5   1  -3  169.58   63.79
  -5   1   3  331.97   71.59
  -5   1   3  107.09   58.09
   4  -1  -3  753.12  277.67
  -4  -1   3  924.71  279.27
  -4  -1   3  886.51  278.77
   4   1  -3  887.41  278.77
  -4   1   3  713.63  280.67
   4   1  -3 1005.10  279.47
   3  -1  -3  411.46  158.48
   3  -1  -3  506.85  163.78
  -3   1   3  440.96  158.78
   3   1  -3  552.94  158.08
   3   1  -3  502.95  157.68
   2  -1  -3 2793.92  833.22
   2  -1  -3 2566.14  827.52
   2  -1  -3 2880.61  834.52
  -2   1   3 2094.19  831.42
  -2   1   3 2882.91  834.62
  -2   1   3 2585.54  827.52
   1  -1  -3  794.52  232.28
  -1  -1   3  555.44  232.78
   1   1  -3  767.32  233.28
  -1   1   3 1095.49  246.38
   0  -1   3 2017.10  645.74
   0  -1  -3 1954.10  652.43
   0  -1  -3 2062.89  647.54
   0   1  -3 1949.70  645.74
   0   1   3 1941.81  646.04
   0   1   3 2334.27  653.63
   1  -1   3 2737.83  864.41
  -1  -1  -3 2450.95  864.81
   1   1   3 2911.81  865.41
   2  -1   3  614.54  160.38
  -2  -1  -3  578.44  157.38
   2  -1   3  383.56  156.78
   2   1   3  401.86  159.68
  -2   1  -3  505.15  157.38
  -2   1  -3  557.44  159.88
   2   1   3  508.85  157.28
   3  -1   3 1251.87  436.96
   3  -1   3 1286.87  435.16
  -3   1  -3 1370.06  435.26
  -3   1  -3 1502.95  442.16
  -3   1  -3 1382.26  437.36
   4  -1   3 1124.79  402.76
  -4   1  -3 1378.56  396.06
  -4   1  -3 1226.38  398.06
  -4   1  -3 1037.10  400.66
   5  -1   3   76.89   32.20
   5  -1   3   42.70   33.40
   5  -1   3   85.39   42.20
  -5  -1  -3   41.80   25.90
   5  -1   3  114.49   56.19
   5  -1   3  102.59   54.39
   5   1   3   80.99   26.70
  -5   1  -3   49.70   29.30
  -5   1  -3   66.19   37.70
  -5   1  -3  224.68   51.79
  -5   1  -3  170.78   65.29
  -5   1  -3   90.59   25.00
  -5   1  -3   70.49   48.20
   6  -1   3 1104.89  298.07
  -6  -1  -3  766.92  286.77
   6  -1   3  734.73  291.47
  -6  -1  -3  977.80  287.37
   6  -1   3  950.70  286.17
   6  -1   3  919.71  298.67
   6  -1   3  883.41  289.97
  -6   1  -3  924.91  290.07
  -6   1  -3  697.33  296.87
  -6   1  -3  698.63  290.57
   6   1   3  957.90  287.27
  -6   1  -3  893.01  293.47
  -6   1  -3  853.01  295.97
  -6   1  -3  970.80  286.27
   6   1   3  828.02  286.97
   7  -1   3  177.58   66.09
   7  -1   3  145.49   77.99
   7  -1   3  263.97   89.09
   7  -1   3  188.58   91.39
  -7  -1  -3  199.38   66.99
   7  -1   3  191.08   81.69
   7  -1   3  167.98   76.79
  -7   1  -3   82.19   71.19
   7   1   3  251.77   68.39
   7   1   3  210.98   67.19
  -7   1  -3  220.78   85.29
  -7   1  -3  204.48   78.39
  -7   1  -3  322.87   95.19
  -7   1  -3  220.08   66.39
  -7   1  -3  312.57   91.49
   8  -1   3  242.68   71.49
  -8  -1  -3  145.29   52.39
   8  -1   3  351.46   76.39
   8  -1   3  178.58   51.99
   8  -1   3   90.69   55.79
   8  -1   3  354.66   92.79
   8  -1   3  262.57   79.79
  -8   1  -3  173.38   82.49
  -8   1  -3  146.99   62.69
  -8   1  -3  248.68   82.19
  -8   1  -3  341.47   81.59
  -8   1  -3  115.79   51.79
  -8   1  -3  177.28   66.89
   8   1   3  132.79   58.09
  -8   1  -3  133.79   56.69
   8   1   3  197.18   52.99
   8   1   3  201.58   55.19
   9  -1   3   12.60   22.20
   9  -1   3   32.00   32.70
   9  -1   3   28.00   11.00
  -9  -1  -3   43.40   22.20
   9  -1   3   31.60   20.70
  -9  -1  -3    7.10   32.00
  -9  -1  -3   61.79   12.80
   9  -1   3   24.50   24.90
   9  -1   3   53.29   53.09
  -9  -1  -3   48.20   21.00
   9  -1   3   71.89   31.80
  -9   1  -3   21.00   34.70
  -9   1  -3   39.30   31.10
  -9   1  -3   43.40   31.80
  -9   1  -3   11.50   18.30
  -9   1  -3   22.10   23.50
   9   1   3   14.70   10.90
  -9   1  -3   14.20   23.70
   9   1   3   24.60   19.00
   9   1   3   20.90   19.80
 -10  -1  -3    7.30    5.30
  10  -1   3   -4.00   18.00
  10  -1   3    8.00   27.80
  10  -1   3   -5.30   42.50
  10  -1   3   -1.40   10.00
 -10  -1  -3   -3.60   32.50
 -10  -1  -3   15.90   17.20
  10  -1   3   -2.10   21.70
 -10  -1  -3   -8.50   14.20
  10  -1   3   -5.20   15.40
 -10   1  -3   36.60   32.30
  10   1   3    3.50    4.50
 -10   1  -3  -19.40   25.50
  10   1   3   -2.70   16.70
  10   1   3    7.10   15.30
  10   1   3  -26.50   42.60
 -10   1  -3   -1.30   14.60
 -10   1  -3   10.30   25.20
 -10   1  -3   18.00   18.30
 -10   1  -3    9.20   23.80
 -11  -1  -3   25.90   21.50
  11  -1   3    0.90   20.40
  11  -1   3  -15.20   17.80
 -11  -1  -3   20.60    9.10
  11  -1   3    8.70   16.10
 -11  -1  -3  115.49   72.29
 -11  -1  -3    7.30   16.70
  11  -1   3   17.30   40.40
 -11   1  -3   43.00   47.40
  11   1   3   44.20   24.70
 -11   1  -3   -0.70   17.00
  11   1   3   47.80   11.00
 -11   1  -3    2.30   19.40
 -11   1  -3   29.70   28.50
  11   1   3    7.20   18.80
  11   1   3    4.20   56.19
 -11   1  -3   11.00   24.10
 -12  -1  -3   52.29   54.59
  12  -1   3   -2.30   35.20
 -12  -1  -3   22.60   24.10
 -12  -1  -3   28.40   20.90
  12  -1   3   34.90   28.70
 -12   1  -3  -14.50   14.70
  12   1   3   19.20   23.00
 -12   1  -3   15.00   48.00
 -12   1  -3   15.30   30.40
  12   1   3   45.10   10.70
  12   1   3    9.20   17.60
 -12   1  -3    8.40   20.20
  12   1   3  -15.30   55.89
  11  -2  -3    8.30   12.60
  11  -2  -3   13.10   34.10
  11  -2  -3    4.20    4.20
 -11  -2   3   15.20   20.10
 -11  -2   3    7.30   17.70
 -11   2   3    5.00    4.10
  11   2  -3   23.50   44.00
 -11   2   3    7.10   12.50
  11   2  -3   16.00   25.00
 -11   2   3   29.80   39.30
  10  -2  -3  141.59   49.99
  10  -2  -3   93.19   32.20
 -10  -2   3   98.29   45.50
 -10   2   3   47.90   19.00
  10   2  -3   49.80   36.10
 -10   2   3  154.18   49.99
  10   2  -3   69.59   42.90
 -10   2   3   71.49   53.59
  -9  -2   3   20.90   22.00
   9  -2  -3   75.29   57.89
   9  -2  -3   43.70   34.00
   9   2  -3   -7.30   10.50
   9   2  -3   -4.00   33.40
  -9   2   3    4.00   42.60
  -9   2   3   79.59   36.70
   8  -2  -3  234.68   86.99
   8  -2  -3  142.89   94.29
   8   2  -3  239.58   87.09
  -8   2   3  294.97  103.89
  -8   2   3  223.48   85.49
   8   2  -3  147.29   82.99
   7  -2  -3  311.57   68.09
  -7  -2   3   71.49   47.70
   7  -2  -3  150.28   75.39
   7   2  -3  130.99   54.19
  -7   2   3  135.49   69.49
   7   2  -3   51.49   46.30
  -7   2   3  192.78   62.09
   6  -2  -3  169.78   49.40
   6  -2  -3   32.60   52.89
  -6  -2   3   27.80   21.70
   6  -2  -3   19.60    8.80
   6   2  -3   94.19   32.30
  -6   2   3   22.50    8.60
  -6   2   3  170.38   70.99
  -6   2   3  130.49   40.70
   6   2  -3   14.00   22.20
   6   2  -3   43.10   34.30
   5  -2  -3   52.49   46.70
   5  -2  -3  242.88   66.79
   5  -2  -3  107.09   67.89
  -5  -2   3  125.69   52.29
  -5  -2   3  204.68   58.29
   5   2  -3  220.28   58.59
  -5   2   3   48.50   46.90
   5   2  -3  106.79   50.59
  -5   2   3   94.09   69.89
  -5   2   3  301.17   64.19
   4  -2  -3  220.38   81.19
   4  -2  -3  338.27  105.79
  -4  -2   3  187.28   75.79
   4  -2  -3  162.98   76.09
   4   2  -3  205.88   77.29
  -4   2   3  190.18   77.99
  -4   2   3  405.36  112.29
  -3  -2   3   19.00   12.90
   3  -2  -3   45.10   32.20
   3  -2  -3  128.49   40.00
  -3  -2   3   22.60   20.90
  -3  -2   3   18.90   30.40
  -3   2   3  175.58   69.79
  -3   2   3   29.80   30.90
   3   2  -3   -6.00   30.20
   3   2  -3   52.99   14.20
  -3   2   3  234.38   53.39
  -3   2   3   32.00   11.80
   3   2  -3   71.29   26.50
  -2  -2   3  355.76   84.59
   2  -2  -3  314.27   94.59
   2  -2  -3  329.37  116.39
   2  -2  -3  181.98   89.39
  -2  -2   3  242.98   79.49
  -2  -2   3  195.28   79.49
  -2  -2   3  139.79   88.39
  -2   2   3  237.28   80.89
  -2   2   3  274.87   91.99
   2   2  -3  189.48   92.29
   2   2  -3  335.57   84.79
  -2   2   3  242.68  104.89
  -1  -2   3  240.28  118.99
   1  -2  -3  243.68  108.49
   1  -2  -3  232.88  114.69
  -1  -2   3  389.66  110.09
   1  -2  -3  304.77  106.59
  -1   2   3  487.65  122.29
   1   2  -3  377.76  109.89
  -1   2   3  312.27  106.69
  -1   2   3  436.86  109.89
   0  -2  -3  910.71  247.98
   0  -2   3  802.82  236.58
   0  -2   3  440.06  245.58
   0  -2  -3  632.74  236.68
   0  -2   3  716.73  236.58
   0   2   3  705.83  236.98
   0   2  -3  818.52  237.98
   0   2  -3  729.43  236.38
   0   2   3  702.53  245.28
   1  -2   3  135.49   58.09
   1  -2   3  233.98   60.39
  -1  -2  -3  213.78   62.19
   1  -2   3  122.19   79.39
   1  -2   3  163.88   63.19
   1  -2   3  182.58   63.19
   1   2   3  253.47   62.99
  -1   2  -3   59.19   69.69
  -1   2  -3  182.28   63.89
  -1   2  -3  151.08   58.59
  -1   2  -3  210.38   64.49
   2  -2   3  380.16  221.28
  -2  -2  -3  775.52  223.88
  -2  -2  -3  801.22  212.68
   2  -2   3  788.12  216.38
   2  -2   3  700.73  216.28
  -2   2  -3  746.63  215.28
  -2   2  -3  543.25  210.68
  -2   2  -3  779.12  230.48
  -2   2  -3  609.64  212.18
   3  -2   3  109.29   40.50
  -3  -2  -3   23.70   19.80
   3  -2   3   85.69   64.39
   3  -2   3   68.99   20.30
  -3  -2  -3   32.20   35.00
   3  -2   3   78.19   30.80
   3  -2   3   41.40   25.40
  -3   2  -3   32.80   18.70
  -3   2  -3   80.29   26.50
   3   2   3   42.60   37.10
  -3   2  -3   25.80   43.70
   3   2   3   67.19   23.90
  -3   2  -3   59.89   36.50
  -3   2  -3   35.20   28.30
   4  -2   3  133.69   62.09
  -4  -2  -3  124.69   59.79
   4  -2   3  205.78   89.49
   4  -2   3  151.08   66.59
   4  -2   3  202.28   57.89
  -4   2  -3  175.78   62.29
  -4   2  -3  161.18   81.69
  -4   2  -3  197.58   67.99
   4   2   3  391.06   82.19
  -4   2  -3  206.98   58.09
   4   2   3  108.99   59.19
   5  -2   3  802.12  217.98
   5  -2   3  454.25  209.78
   5  -2   3  638.64  225.38
  -5   2  -3  568.94  227.68
  -5   2  -3  624.04  214.28
   6  -2   3   18.10   33.30
   6  -2   3   66.39   37.80
   6  -2   3   27.70   22.40
   6  -2   3   44.10   32.20
   6  -2   3   58.19   19.20
   6  -2   3   33.90   58.19
  -6  -2  -3   27.20   17.60
  -6   2  -3   21.30   62.29
   6   2   3   43.30   19.70
  -6   2  -3   55.29   18.90
  -6   2  -3   88.59   38.10
  -6   2  -3   62.49   27.90
  -6   2  -3   52.79   40.90
  -7  -2  -3   56.59   25.00
   7  -2   3   62.49   24.20
   7  -2   3   73.09   33.10
   7  -2   3   94.79   55.49
   7  -2   3   49.90   34.30
  -7  -2  -3  209.58   44.90
   7  -2   3  156.28   50.59
   7   2   3   35.70   24.00
  -7   2  -3   41.30   28.80
  -7   2  -3   94.69   25.10
  -7   2  -3   60.69   67.59
  -7   2  -3   73.79   39.70
  -7   2  -3  167.78   58.19
  -7   2  -3   49.70   33.90
  -8  -2  -3   45.90   14.40
   8  -2   3    9.70   10.50
   8  -2   3    5.70   33.30
  -8  -2  -3   24.50   25.80
   8  -2   3    8.90   17.30
   8  -2   3   25.00   27.90
   8  -2   3   40.20   33.70
   8  -2   3   55.19   27.60
  -8  -2  -3   18.00   11.90
   8  -2   3   40.10   42.10
  -8   2  -3   26.90   25.20
  -8   2  -3   33.10   13.20
  -8   2  -3    6.50   26.30
  -8   2  -3    3.00   16.20
  -8   2  -3   -0.40   37.30
  -8   2  -3   52.19   41.00
  -8   2  -3   11.80   25.60
   8   2   3   15.90   12.00
   8   2   3   50.39   27.30
  -9  -2  -3   26.10   23.00
  -9  -2  -3    7.10    9.20
   9  -2   3    0.70    6.00
   9  -2   3   20.80   24.00
   9  -2   3   34.90   43.60
   9  -2   3   -8.30   37.80
   9  -2   3   -3.60   20.20
   9  -2   3    7.10   24.10
  -9  -2  -3    5.50    7.10
  -9   2  -3   14.40   33.10
  -9   2  -3    1.70   20.90
  -9   2  -3    3.20   36.80
   9   2   3   19.00   11.80
   9   2   3    7.00    8.20
  -9   2  -3   -6.30   22.30
   9   2   3   -4.20   19.60
   9   2   3    1.40   12.00
  -9   2  -3   -2.30   14.40
  -9   2  -3    2.50    6.60
  -9   2  -3   -1.90   26.40
 -10  -2  -3   54.49   20.80
  10  -2   3    9.40   22.90
  10  -2   3    7.00   24.20
 -10  -2  -3   94.49   26.90
  10  -2   3   28.00   35.30
 -10  -2  -3   56.19   17.60
  10  -2   3  104.39   59.79
 -10   2  -3   35.00   36.10
  10   2   3   22.00   15.20
 -10   2  -3   24.30   16.50
 -10   2  -3   25.20   25.50
 -10   2  -3   71.29   50.79
 -10   2  -3   39.10   31.00
  10   2   3   95.59   26.90
 -10   2  -3    9.40   22.80
  10   2   3   55.19   21.80
 -11  -2  -3   42.40   18.90
  11  -2   3   -7.00   21.90
 -11  -2  -3   25.30   11.20
  11  -2   3    8.00   10.30
  11  -2   3   46.30   52.89
 -11  -2  -3  143.09   31.10
  11  -2   3   34.20   26.10
  11   2   3   28.70   18.30
 -11   2  -3   17.50   24.80
  11   2   3   42.80   21.70
 -11   2  -3   12.30   10.50
  11   2   3   22.10   11.00
 -11   2  -3   10.80   22.20
 -11   2  -3    1.10   19.00
 -11   2  -3   81.79   57.29
   9  -3  -3  147.99   52.69
  -9  -3   3   10.60   14.80
  -9  -3   3   71.09   40.40
   9  -3  -3   52.99   14.00
  -9  -3   3   61.59   37.40
  -9   3   3   41.20   13.60
   9   3  -3   22.40   32.00
   9   3  -3   51.89   38.80
  -9   3   3   21.30   29.30
   8  -3  -3   14.80   26.50
   8  -3  -3   19.80    6.60
  -8  -3   3   38.70   35.40
   8  -3  -3   43.20   52.09
  -8  -3   3   12.10    7.70
  -8  -3   3    4.70   10.00
  -8  -3   3   33.20   27.50
  -8   3   3   48.60   51.09
  -8   3   3   36.90    7.60
   8   3  -3  132.69   48.50
   8   3  -3   -1.30   10.30
  -8   3   3   17.70   24.70
   8   3  -3   14.10   27.00
   8   3  -3    3.70    7.60
  -7  -3   3   70.59   41.20
  -7  -3   3  111.39   47.00
   7  -3  -3   93.89   43.40
  -7  -3   3   25.70   26.20
   7  -3  -3   51.79   77.39
   7  -3  -3   96.99   23.50
  -7   3   3   26.00   27.30
  -7   3   3   27.80   47.10
   7   3  -3   67.09   39.50
  -7   3   3  155.78   55.69
  -7   3   3   65.79   23.00
   7   3  -3   80.39   43.30
   6  -3  -3   23.80   45.40
  -6  -3   3   11.50   17.60
  -6  -3   3    1.40    9.90
  -6  -3   3   -0.50   21.90
   6  -3  -3    2.80    3.10
   6  -3  -3   23.90   23.90
   6  -3  -3    4.70   17.10
  -6   3   3    2.50   13.80
   6   3  -3   -6.40   16.20
  -6   3   3    3.90    3.50
   6   3  -3    6.20   12.60
   6   3  -3    8.60   26.50
  -6   3   3   17.80   49.99
  -6   3   3  130.39   46.50
   5  -3  -3  -21.70   57.69
   5  -3  -3   27.70   19.30
   5  -3  -3   43.20   36.40
  -5  -3   3   -3.20   12.90
  -5  -3   3   14.80   21.80
   5  -3  -3   26.30    8.50
  -5  -3   3   30.10   23.80
   5   3  -3   10.30   23.50
   5   3  -3   32.80   19.20
  -5   3   3   85.89   36.70
  -5   3   3   25.10    8.80
   5   3  -3   31.50   25.90
  -5   3   3   75.49   58.19
  -5   3   3   31.60   18.10
  -4  -3   3   17.40   20.40
   4  -3  -3   23.10   21.60
   4  -3  -3   17.80   24.10
   4  -3  -3   53.29   68.39
   4  -3  -3   10.10    5.00
  -4  -3   3    9.90   32.10
  -4  -3   3   19.20   16.30
   4  -3  -3   19.90   27.30
   4   3  -3   43.60   43.50
  -4   3   3   34.70   28.50
  -4   3   3   10.20    5.10
  -4   3   3   29.60   18.20
  -4   3   3   18.10   42.60
   4   3  -3    1.00   10.60
  -3  -3   3  202.98   53.19
   3  -3  -3  209.28   40.40
   3  -3  -3  212.48   59.29
   3  -3  -3   73.19   29.90
   3  -3  -3   29.10   40.00
  -3  -3   3  111.49   32.40
  -3  -3   3   82.79   53.99
   3   3  -3  136.29   34.80
  -3   3   3   94.29   52.19
   3   3  -3  185.58   52.39
  -3   3   3  290.67   67.39
  -3   3   3   89.89   30.00
   3   3  -3   83.19   59.49
  -2  -3   3    6.20   11.70
   2  -3  -3   13.60   28.30
   2  -3  -3   35.30   34.70
   2  -3  -3   67.19   18.40
  -2  -3   3   15.70    9.50
  -2  -3   3   32.60   37.70
  -2  -3   3   23.60   10.10
   2  -3  -3    3.30    3.60
  -2   3   3   11.20   30.60
  -2   3   3   14.20   28.50
  -2   3   3    8.40    4.20
   2   3  -3   42.40   52.69
   2   3  -3   56.39   13.50
   2   3  -3    5.00   13.80
   2   3  -3   15.50    9.10
  -1  -3   3  267.27   67.79
   1  -3  -3  199.88   87.19
  -1  -3   3  192.58   70.59
  -1  -3   3   71.39   78.89
  -1  -3   3  208.88   67.29
   1   3  -3  178.58   66.69
   1   3  -3  182.08   69.79
   1   3  -3  205.98   66.89
   1   3  -3  316.17   74.49
   1   3  -3   79.39   82.39
  -1   3   3  136.39   81.49
   0  -3   3   92.89   25.40
   0  -3  -3  138.89   32.70
   0  -3   3  136.79   32.90
   0  -3  -3   42.60   18.50
   0  -3   3   32.10   48.00
   0  -3  -3   37.80   36.10
   0   3  -3   98.39   25.60
   0   3  -3   96.29   31.90
   0   3  -3  125.49   32.40
   0   3   3   51.09   18.60
   0   3  -3  110.09   26.40
   0   3   3   51.89   38.80
   0   3  -3   70.59   54.99
   0   3   3   66.59   28.20
   1  -3   3  825.62  262.27
   1  -3   3  790.32  262.07
  -1  -3  -3  585.94  260.67
   1  -3   3  921.91  261.47
  -1  -3  -3 1032.10  277.97
   1  -3   3 1098.29  288.47
  -1  -3  -3  737.13  262.67
  -1   3  -3  875.81  262.47
  -1   3  -3  866.21  262.57
   1   3   3  701.53  261.07
  -1   3  -3  842.42  261.17
   1   3   3  703.03  262.27
   1   3   3  947.11  276.57
   2  -3   3   36.10   21.40
  -2  -3  -3   15.10   12.70
  -2  -3  -3   10.80   25.70
   2  -3   3   11.50    8.80
   2  -3   3  159.48   63.99
   2  -3   3   69.29   16.70
  -2  -3  -3   12.00   15.30
  -2   3  -3  174.88   39.10
   2   3   3    4.80    3.50
   2   3   3    9.50   25.80
  -2   3  -3   13.80    9.80
   2   3   3    7.80   13.10
  -2   3  -3    6.80    9.30
  -2   3  -3    1.90   11.80
  -2   3  -3   30.70   50.19
   2   3   3   24.90   14.40
   3  -3   3   33.10   53.19
  -3  -3  -3  158.68   59.89
   3  -3   3   63.99   22.60
   3  -3   3   57.09   25.60
  -3  -3  -3   39.40   25.80
   3  -3   3   56.59   30.60
   3   3   3   45.70   41.50
   3   3   3   37.80   25.60
  -3   3  -3   87.89   60.29
  -3   3  -3   52.99   24.40
  -3   3  -3   68.59   29.00
  -3   3  -3   82.29   23.00
   4  -3   3   73.49   62.09
   4  -3   3    5.50   15.90
  -4  -3  -3   23.60   13.20
  -4  -3  -3    4.70   30.30
   4  -3   3   11.40   10.90
  -4   3  -3  184.68   84.99
   4   3   3   29.00   31.60
   4   3   3    4.60   10.10
  -4   3  -3    6.80    8.70
  -4   3  -3   19.00   19.00
  -5  -3  -3   92.39   52.59
   5  -3   3   91.39   38.60
  -5  -3  -3   26.80   21.20
   5  -3   3   40.40   33.10
  -5   3  -3   79.79   37.20
  -5   3  -3   33.70   30.40
  -5   3  -3   70.79   23.20
   5   3   3  136.49   56.39
  -5   3  -3   81.29   38.90
   5   3   3   65.19   25.20
   6  -3   3    1.70   26.60
  -6  -3  -3   57.09   38.40
  -6  -3  -3    1.50    8.00
   6  -3   3   16.80   21.30
   6  -3   3    2.40    7.50
   6  -3   3   -1.70   20.60
  -6   3  -3   14.40   28.40
  -6   3  -3   -3.40   17.60
  -6   3  -3    9.10   19.70
   6   3   3   26.90   14.00
   6   3   3   15.40   32.40
  -6   3  -3   25.20   11.50
   7  -3   3   40.60   33.30
   7  -3   3   50.29   34.70
   7  -3   3   99.49   42.30
  -7  -3  -3  231.88   70.19
   7  -3   3   42.20   23.00
  -7  -3  -3   73.99   26.10
  -7   3  -3   21.20   33.80
  -7   3  -3   60.69   24.70
  -7   3  -3   49.40   35.50
   7   3   3   82.29   26.30
   7   3   3  141.99   61.09
  -7   3  -3    1.20   33.40
   8  -3   3   64.59   47.20
  -8  -3  -3  142.09   37.70
   8  -3   3   85.89   40.90
   8  -3   3   39.00   43.30
   8  -3   3  169.38   37.10
   8   3   3   56.89   34.90
  -8   3  -3   91.99   35.80
  -8   3  -3  115.89   52.19
  -8   3  -3   40.60   48.50
  -8   3  -3  102.59   43.70
  -8   3  -3  101.19   51.89
  -9  -3  -3   10.90   11.20
   9  -3   3    4.20   24.70
   9  -3   3   20.40   12.30
   9  -3   3   55.39   32.30
  -9  -3  -3   29.00   31.20
  -9   3  -3   -3.10   24.80
  -9   3  -3    9.30   19.50
  -9   3  -3   11.90   26.30
   9   3   3   89.49   50.99
  -9   3  -3    6.40    9.40
   9   3   3   21.70   13.80
  -6  -4   3   20.20   16.00
   6  -4  -3   23.80   33.50
   6  -4  -3   38.20   12.10
   6  -4  -3   25.60   21.60
  -6  -4   3   16.40   24.50
  -6   4   3    9.90   29.40
  -6   4   3   37.50   12.00
   6   4  -3   35.00   17.00
   6   4  -3   19.50   30.70
  -6   4   3   22.20   20.80
  -5  -4   3    6.00   14.90
  -5  -4   3   12.10   10.60
   5  -4  -3    5.10   25.70
   5  -4  -3   11.20   16.50
  -5  -4   3    1.20   20.70
   5  -4  -3    8.60    5.70
  -5  -4   3   22.00   12.00
   5   4  -3   -0.50   16.40
  -5   4   3   29.30   32.20
  -5   4   3   20.50    6.00
   5   4  -3   23.80   25.70
   5   4  -3   10.80   10.20
  -5   4   3   51.69   18.50
   4  -4  -3   24.00   15.50
  -4  -4   3    7.70    9.00
  -4  -4   3   -0.60    8.60
  -4  -4   3    7.80   18.50
   4  -4  -3    6.50    4.10
   4  -4  -3   12.20   26.00
  -4  -4   3   -4.20   19.00
  -4   4   3    0.80   26.20
   4   4  -3   11.30   11.00
  -4   4   3   20.30   15.20
   4   4  -3    4.50    7.80
  -4   4   3    9.50    4.20
   4   4  -3   -3.60   11.90
   4   4  -3   -6.00   17.60
  -3  -4   3   20.90   16.70
  -3  -4   3    1.90   14.20
   3  -4  -3   50.99   36.00
   3  -4  -3   17.60   17.40
  -3  -4   3   13.80   19.30
   3  -4  -3    3.10   32.10
  -3  -4   3   10.40   11.90
   3  -4  -3   38.60    8.50
  -3   4   3   29.80   35.50
   3   4  -3    1.20   18.40
   3   4  -3   32.30   16.50
   3   4  -3   -2.70   22.10
   3   4  -3   31.60   15.90
  -3   4   3   17.70    8.00
   2  -4  -3   -0.60   29.50
  -2  -4   3   43.90   29.00
   2  -4  -3   21.00   34.60
  -2  -4   3   32.80   20.70
  -2  -4   3   18.90   22.70
  -2  -4   3   69.39   20.10
   2  -4  -3   27.50   20.50
  -2   4   3   13.60   16.40
   2   4  -3   17.40   22.50
  -2   4   3   35.00   10.40
   2   4  -3   26.40   18.40
   2   4  -3   57.49   19.80
  -2   4   3   18.10   33.00
   2   4  -3   -8.40   16.80
  -2   4   3   26.60   33.00
  -1  -4   3   -4.60   12.70
   1  -4  -3   24.60   36.10
   1  -4  -3   31.40    8.00
  -1  -4   3   61.29   26.10
  -1  -4   3   21.80   13.70
  -1  -4   3    1.80   14.90
   1  -4  -3   30.70   17.70
   1   4  -3   50.09   17.50
   1   4  -3   37.80   21.00
   1   4  -3   25.50   22.50
   1   4  -3   -5.80   14.20
  -1   4   3   11.80   13.70
  -1   4   3   19.20    7.40
  -1   4   3   -0.70   23.00
   0  -4   3    5.10    9.30
   0  -4  -3   -4.20   27.90
   0  -4   3   17.20   25.60
   0  -4  -3   16.80    4.90
   0  -4   3   12.70   19.40
   0  -4  -3   13.70   13.90
   0  -4   3   14.30   11.30
   0  -4   3    7.60   13.20
   0   4  -3   13.00   25.10
   0   4  -3   13.30   12.10
   0   4  -3   17.60   13.00
   0   4   3    8.30    4.40
   0   4  -3   13.20   17.50
   0   4  -3   -4.10   10.60
   0   4   3    3.10   15.00
   0   4   3    1.40   20.80
  -1  -4  -3   -5.10    9.50
   1  -4   3   13.70   19.10
   1  -4   3   27.20   24.10
  -1  -4  -3    2.30    3.10
  -1  -4  -3   11.90   32.50
   1  -4   3   61.09   17.50
   1  -4   3    6.60   11.50
  -1   4  -3   49.40   16.50
   1   4   3    9.50   22.20
  -1   4  -3   51.79   26.60
  -1   4  -3    2.20   25.10
  -1   4  -3   79.59   20.60
  -1   4  -3   11.60   13.90
   1   4   3   21.70   17.60
   1   4   3    5.90    3.20
   2  -4   3   51.19   19.30
   2  -4   3    8.50   21.00
  -2  -4  -3   27.50   36.10
   2  -4   3   58.29   21.00
   2  -4   3   64.09   20.90
   2  -4   3   34.80   26.00
  -2  -4  -3   49.20   24.80
   2   4   3   17.10   29.30
  -2   4  -3   16.00   17.10
  -2   4  -3    4.10   22.60
   2   4   3   92.69   27.50
  -2   4  -3   47.10   19.90
   2   4   3   29.00   11.00
  -2   4  -3   51.09   29.50
   3  -4   3   44.60   37.60
   3  -4   3   45.20   28.60
  -3  -4  -3   43.90   22.90
   3  -4   3   48.60   20.10
  -3  -4  -3   68.29   46.40
   3  -4   3   33.70   17.90
   3   4   3   39.80   22.30
  -3   4  -3   44.00   31.20
  -3   4  -3   43.00   32.30
  -3   4  -3  108.09   25.70
   3   4   3   18.70   33.40
   3   4   3   33.50   12.50
  -3   4  -3   55.89   23.60
  -3   4  -3   36.70   18.90
   4  -4   3   10.80    7.90
   4  -4   3    8.60    8.70
   4  -4   3    0.90   24.60
  -4  -4  -3    1.00    9.10
  -4  -4  -3    2.90    2.10
  -4  -4  -3   32.20   33.70
   4  -4   3   -8.40   22.40
   4   4   3    1.90    2.10
  -4   4  -3   30.20   26.90
  -4   4  -3   31.50   33.30
   4   4   3    6.30    9.70
  -4   4  -3    1.50    7.60
  -4   4  -3    9.30    9.70
   4   4   3    7.40   28.60
   5  -4   3   47.40   17.00
  -5  -4  -3   35.40   34.70
   5  -4   3   24.60   10.00
  -5  -4  -3   18.30   15.50
   5  -4   3   23.80   25.60
   5  -4   3    2.40   20.80
  -5   4  -3   25.40   24.60
  -5   4  -3   14.30   30.50
  -5   4  -3   18.00   10.50
   5   4   3   11.50   15.00
  -5   4  -3   30.10   15.60
   5   4   3   20.50   31.40
  -6  -4  -3   12.70   27.10
   6  -4   3   -0.40    7.80
  -6  -4  -3    3.80    8.80
  -6   4  -3  -13.60   12.10
   6   4   3    0.80    1.50
   6   4   3    1.20    7.10
  -6   4  -3   17.90   13.30
   6   4   3    8.60   28.40
  12   0  -4   59.49   28.90
 -12   0   4   31.40   12.90
 -12   0   4   23.10   22.60
  12   0  -4   11.70   10.60
  11   0  -4   34.60   25.90
 -11   0   4   29.20   24.20
 -10   0   4   -0.90   23.90
  10   0  -4    1.90    9.90
 -10   0   4   26.30   20.80
  -9   0   4   66.79   44.70
   9   0  -4   26.10   33.70
   9   0  -4   41.40   27.40
  -9   0   4   82.89   32.10
  -8   0   4   30.40   38.80
  -8   0   4   17.80   19.20
   8   0  -4  134.39   36.50
   8   0  -4   43.10   31.90
   7   0  -4 1026.70  363.16
  -7   0   4 1317.87  363.16
   7   0  -4  985.30  361.06
  -7   0   4 1149.69  364.46
   6   0  -4  934.41  336.37
   6   0  -4 1001.40  339.07
  -6   0   4 1215.48  340.67
   5   0  -4  863.01  286.87
  -5   0   4  917.61  287.17
  -4   0   4  638.44  213.68
   4   0  -4  636.74  206.98
  -3   0   4 1516.25  556.14
  -3   0   4 2084.79  562.64
   3   0  -4 1741.43  556.24
  -2   0   4 3091.49  981.30
   2   0  -4 2998.10  980.50
  -4   0  -4  143.99   50.29
  -4   0  -4  163.98   53.19
   4   0   4  120.19   56.29
   4   0   4  113.09   48.30
   5   0   4  208.78   59.59
  -5   0  -4  179.38   61.99
   5   0   4  242.08   65.39
  -5   0  -4  125.89   58.09
  -5   0  -4  206.98   67.29
   5   0   4  321.67   72.99
  -6   0  -4   50.59   31.00
   6   0   4   30.20   28.50
   6   0   4   22.00   31.50
  -6   0  -4   41.40   22.50
   6   0   4  101.49   25.20
  -6   0  -4   56.19   36.50
   7   0   4   47.40   16.90
  -7   0  -4   13.40   21.10
  -7   0  -4   18.60   13.40
   7   0   4   -5.10   17.50
  -7   0  -4   -4.90   21.60
   7   0   4    1.80   25.60
   8   0   4   12.80   20.60
  -8   0  -4    6.30   23.00
   8   0   4   39.20   41.10
  -8   0  -4   58.29   23.40
  -8   0  -4   63.29   36.30
   8   0   4   54.09   21.30
   9   0   4   20.10   19.00
   9   0   4    2.90   38.20
  -9   0  -4   11.10   34.60
  -9   0  -4   73.29   27.70
   9   0   4    6.00   22.70
  -9   0  -4    6.50   15.40
  -9   0  -4   -3.10   14.80
   9   0   4    9.60   23.70
 -10   0  -4   18.80   16.80
  10   0   4   20.60   26.30
 -10   0  -4   56.89   30.60
 -10   0  -4    5.80   21.70
 -10   0  -4   64.39   60.39
  10   0   4   44.80   27.80
 -10   0  -4   50.19   27.80
  10   0   4   15.20   44.10
 -11   0  -4   -0.90   12.10
 -11   0  -4  -11.10   13.30
 -11   0  -4   30.60   49.50
  11   0   4   18.50   21.50
  11   0   4   23.60   49.00
 -11   0  -4   19.70   21.10
  11   0   4    3.30   11.10
  11   0   4   12.10   19.00
 -11   0  -4   -5.00   18.20
 -12   0  -4   28.40   23.20
 -12   0  -4    8.60   24.90
  12   0   4   55.79   66.39
 -12   0  -4    5.30   56.79
  12   0   4   26.00   26.30
  12   0   4    5.40   19.20
  12   0   4   16.40    6.10
 -12  -1   4   17.30   17.00
 -12  -1   4   83.39   34.50
  12  -1  -4    4.40    4.20
  12  -1  -4   79.99   28.70
  12   1  -4   24.00   23.50
 -12   1   4    4.40    3.80
 -12   1   4   18.10   30.10
 -12   1   4   50.99   25.70
 -11  -1   4   93.09   38.60
  11  -1  -4   29.10   32.00
  11  -1  -4   32.40   23.80
  11   1  -4   46.70   32.70
 -11   1   4   72.39   44.70
 -11   1   4   28.90   23.40
 -10  -1   4   16.30   21.30
  10  -1  -4   48.70   25.00
  10  -1  -4   41.50   32.50
 -10   1   4   65.19   27.20
 -10   1   4   59.49   35.90
  10   1  -4   10.20   17.70
  -9  -1   4   -2.60   12.80
   9  -1  -4   31.20   30.20
   9  -1  -4    7.90    8.80
   9  -1  -4    5.00   12.20
   9   1  -4   12.20   16.70
  -9   1   4  104.69   44.70
   8  -1  -4  154.78   49.10
   8  -1  -4   72.69   27.30
  -8  -1   4  106.69   38.90
  -8   1   4  267.07   58.59
  -8   1   4   36.40   24.30
   8   1  -4  107.49   40.80
  -7  -1   4  528.95  159.58
  -7  -1   4  488.95  154.38
   7  -1  -4  371.86  149.39
   7   1  -4  492.45  154.18
  -7   1   4  619.64  160.28
   6  -1  -4  525.85  145.59
  -6  -1   4  349.57  139.69
  -6  -1   4  415.36  139.09
  -6   1   4  451.65  136.79
   6   1  -4  331.17  139.09
  -5  -1   4  240.28   70.99
   5   1  -4  176.78   70.49
   5   1  -4  160.88   69.29
   4  -1  -4  381.76  144.59
  -4  -1   4  465.65  147.19
  -4  -1   4  537.35  149.69
   4  -1  -4  656.03  158.48
   4   1  -4  443.46  146.99
   4   1  -4  325.67  145.89
  -4   1   4  632.54  156.98
  -4   1   4  387.26  144.69
  -3  -1   4  236.58   62.99
   3  -1  -4  172.88   53.99
   3  -1  -4  108.49   61.49
  -3   1   4   87.59   61.29
  -3   1   4  155.18   53.99
  -2  -1   4 3296.47  979.10
   2  -1  -4 2926.41  982.30
   2  -1  -4 3139.19  976.30
   2   1  -4 2732.43  978.10
  -2   1   4 3155.98  982.90
   1  -1  -4 2098.09  674.23
   1  -1  -4 2339.67  679.43
  -1   1   4 2001.00  674.03
   0  -1  -4 2972.40 1032.00
   0   1   4 3469.35 1032.50
   1  -1   4 2745.93  789.62
  -1  -1  -4 2087.79  793.22
  -1   1  -4 2377.66  789.32
  -2  -1  -4 3148.19 1054.09
   2  -1   4 3038.30 1050.59
   2   1   4 3555.14 1054.79
  -2   1  -4 3435.76 1050.99
   3  -1   4  445.56  158.68
   3  -1   4  407.16  160.68
  -3  -1  -4  601.44  160.08
   3  -1   4  628.34  169.98
  -3   1  -4  434.36  158.68
  -3   1  -4  590.04  169.58
   3   1   4  593.14  159.98
  -3   1  -4  482.35  161.38
   4  -1   4  717.83  230.88
   4  -1   4  630.74  234.38
  -4  -1  -4  757.72  228.48
   4   1   4  652.33  228.18
  -4   1  -4  544.75  228.88
  -4   1  -4  802.42  227.78
   5  -1   4  500.05  190.48
  -5  -1  -4  601.74  193.48
   5  -1   4  627.74  195.78
  -5   1  -4  677.73  191.88
  -5   1  -4  652.03  205.68
   5   1   4  521.15  193.18
   6  -1   4  166.98  116.79
   6  -1   4  511.05  131.99
   6  -1   4  351.26  113.99
  -6   1  -4  403.66  119.49
  -6   1  -4  633.74  136.79
  -6   1  -4  223.38  117.19
  -6   1  -4  382.26  135.09
   7  -1   4   85.29   62.49
   7  -1   4  138.69   68.89
   7  -1   4  138.79   66.19
   7  -1   4  315.47   97.29
   7  -1   4  101.79   66.19
  -7  -1  -4  111.39   54.69
  -7  -1  -4  182.48   56.09
   7  -1   4  141.89   60.99
  -7   1  -4  205.58   67.59
   7   1   4  229.18   56.59
  -7   1  -4  318.77   86.39
  -7   1  -4  218.78   60.99
  -7   1  -4  113.69   67.79
  -7   1  -4  107.79   62.59
  -8  -1  -4   16.60   15.60
   8  -1   4   49.60   29.50
   8  -1   4   41.10   38.10
   8  -1   4   34.10   22.70
   8  -1   4   46.10   44.40
  -8  -1  -4   52.09   19.40
   8  -1   4  134.29   67.39
   8  -1   4   62.29   39.50
   8   1   4   99.09   21.20
  -8   1  -4   24.30   31.90
  -8   1  -4   33.20   43.40
  -8   1  -4   43.50   41.40
  -8   1  -4   39.40   14.90
  -8   1  -4   89.29   36.80
  -8   1  -4   47.80   35.90
  -8   1  -4   71.49   27.00
   8   1   4   34.00   16.60
   8   1   4  145.79   33.00
  -9  -1  -4   37.50   21.80
   9  -1   4   45.10   32.00
   9  -1   4   16.80   23.20
  -9  -1  -4  151.38   36.90
   9  -1   4   73.79   40.80
   9  -1   4   29.50   22.90
  -9  -1  -4   29.80   15.80
   9  -1   4   20.40   32.30
   9   1   4   50.69   25.60
  -9   1  -4   28.30   24.10
  -9   1  -4   42.80   14.70
  -9   1  -4   58.79   36.50
   9   1   4   76.09   17.80
  -9   1  -4   24.50   24.50
  -9   1  -4   39.50   28.10
  -9   1  -4   24.00   25.40
   9   1   4   43.40   22.60
  -9   1  -4   50.49   44.80
 -10  -1  -4   48.30   26.20
  10  -1   4   33.90   34.80
 -10  -1  -4   17.20   11.60
  10  -1   4   18.00   40.10
  10  -1   4   47.10   31.30
 -10  -1  -4   64.09   24.20
  10  -1   4   23.50   23.90
  10  -1   4   14.40   17.40
  10  -1   4   40.70   11.10
  10  -1   4   39.00   32.50
 -10   1  -4   75.99   37.80
 -10   1  -4   15.30   21.60
 -10   1  -4   61.59   56.99
  10   1   4   57.69   26.20
  10   1   4   57.89   24.10
 -10   1  -4   79.19   39.40
 -10   1  -4   38.60   29.50
 -10   1  -4   22.80   11.00
 -10   1  -4   21.20   21.60
  10   1   4   31.60   13.00
 -11  -1  -4   41.40   26.90
 -11  -1  -4   58.99   57.79
  11  -1   4   46.40   49.70
  11  -1   4   35.60   22.40
  11  -1   4   31.50   11.80
  11  -1   4   44.50   28.30
  11  -1   4   48.10   38.80
 -11  -1  -4   40.40   13.40
  11  -1   4   78.39   34.10
 -11  -1  -4  103.19   30.10
  11   1   4   43.00   13.70
  11   1   4   13.60   24.30
 -11   1  -4   34.10   26.60
 -11   1  -4   64.29   32.40
  11   1   4   70.89   26.90
 -11   1  -4   17.70   11.40
 -11   1  -4   60.29   40.50
 -11   1  -4   33.70   25.90
 -11   1  -4   53.19   50.09
  12  -1   4   -3.30   21.60
 -12  -1  -4   20.40   21.20
 -12  -1  -4    4.30    4.50
  12  -1   4    1.50    3.20
  12   1   4    1.50    4.40
  12   1   4   21.70   21.80
 -12   1  -4    6.50   29.80
 -11  -2   4   14.10   23.10
  11  -2  -4   48.60   41.20
  11   2  -4   35.60   29.90
 -11   2   4   80.29   48.70
  10  -2  -4  167.88   56.99
 -10  -2   4   73.99   43.40
  10   2  -4   62.89   41.90
   9  -2  -4  167.68   68.39
  -9  -2   4  121.69   60.99
  -9   2   4  164.48   66.79
   9   2  -4  125.89   61.79
   8  -2  -4   37.40   22.80
  -8  -2   4   13.80   19.00
   8  -2  -4   65.89   34.70
  -8   2   4   67.09   43.70
   8   2  -4   33.60   25.30
  -8   2   4  -41.60   32.00
   7  -2  -4   14.60   41.10
   7  -2  -4   23.20   24.50
  -7  -2   4   35.60   27.60
   7  -2  -4  133.79   49.00
   7   2  -4   61.89   32.90
  -7   2   4    4.30   33.40
  -7   2   4  109.69   43.60
  -7   2   4   25.70   22.80
   6  -2  -4  108.09   75.99
   6  -2  -4   77.69   52.89
   6  -2  -4  286.77   73.69
  -6  -2   4  102.99   53.69
   6   2  -4  110.79   55.79
  -6   2   4  197.68   85.49
  -6   2   4  319.17   69.79
   5  -2  -4  636.14  145.39
   5  -2  -4  287.77  110.89
   5  -2  -4  310.07  108.69
  -5  -2   4  391.76  108.69
  -5   2   4  783.72  144.49
  -5   2   4  241.58  110.69
   5   2  -4  323.27  106.39
  -5   2   4  215.88  105.59
   4  -2  -4  414.66  124.69
  -4  -2   4  307.87  116.19
   4  -2  -4  308.97  133.49
   4  -2  -4  240.18  122.79
   4   2  -4  450.55  123.69
  -4   2   4  509.15  147.79
   4   2  -4  317.17  115.99
   4   2  -4  433.96  119.19
  -4   2   4  280.17  125.29
   3  -2  -4  212.28   89.99
  -3  -2   4  300.57   80.89
   3  -2  -4  102.49   91.39
   3  -2  -4  151.08   83.19
  -3  -2   4  304.87   88.59
  -3  -2   4  278.17   77.79
  -3   2   4  167.48   95.39
   3   2  -4  298.47   80.99
   3   2  -4  208.88   76.69
  -3   2   4  172.08   85.49
  -3   2   4  154.98   88.69
   3   2  -4  182.78   84.69
   2  -2  -4 1155.78  348.07
  -2  -2   4 1083.89  337.57
   2  -2  -4 1083.59  348.17
   2  -2  -4 1127.89  338.97
   2  -2  -4 1153.98  353.66
   2   2  -4  970.80  340.47
   2   2  -4  791.32  343.97
   1  -2  -4  160.08   57.99
   1  -2  -4   21.70   47.50
  -1  -2   4   99.59   31.10
  -1  -2   4   60.99   31.00
  -1  -2   4   98.99   52.99
   1  -2  -4   61.29   30.10
  -1   2   4  118.59   47.20
  -1   2   4   36.90   48.90
   1   2  -4  132.99   33.60
   1   2  -4   -4.40   36.80
  -1   2   4   69.59   31.10
   1   2  -4   67.69   29.70
   0  -2   4   36.20   47.40
   0  -2   4   68.69   32.90
   0  -2  -4  162.48   36.00
   0  -2  -4  263.07   66.29
   0   2  -4   -1.80   38.70
   0   2   4   66.39   45.50
   0   2  -4   82.69   34.10
  -1  -2  -4  454.95  107.99
   1  -2   4  196.98  106.39
  -1  -2  -4  466.35  123.69
   1  -2   4  229.88  120.09
  -1   2  -4  294.97  104.49
  -1   2  -4  225.28  118.69
  -1   2  -4  422.26  109.49
   1   2   4  355.56  116.69
   1   2   4  338.37  107.49
   2  -2   4  837.52  296.97
   2  -2   4 1289.47  313.77
  -2   2  -4  984.90  301.57
  -2   2  -4  772.52  305.97
  -2   2  -4  946.11  299.57
   3  -2   4  445.86  141.89
   3  -2   4  418.36  122.79
   3  -2   4  259.87  116.79
  -3   2  -4  293.87  119.99
  -3   2  -4  200.58  123.89
  -3   2  -4  369.16  118.59
  -3   2  -4  373.16  113.49
   4  -2   4  240.38  100.49
   4  -2   4  332.87  113.09
   4  -2   4  372.86   98.69
   4  -2   4  254.87  104.39
   4  -2   4  340.57  120.79
  -4   2  -4  302.87   98.19
  -4   2  -4  235.58  100.29
  -4   2  -4  332.37  111.99
  -4   2  -4  448.96  110.49
  -4   2  -4  282.27  119.69
   5  -2   4  273.67   84.39
   5  -2   4  283.87   89.59
  -5  -2  -4  432.36   98.49
   5  -2   4  274.57   97.59
   5  -2   4  212.68  100.49
   5  -2   4  307.37  118.69
  -5   2  -4  200.08   87.89
  -5   2  -4  194.08   93.09
  -5   2  -4  120.59  105.79
  -5   2  -4  285.87  101.19
   6  -2   4  390.96  138.99
   6  -2   4  482.25  134.99
  -6  -2  -4  481.65  143.59
   6  -2   4  504.55  153.48
   6  -2   4  423.46  144.89
  -6  -2  -4  336.17  135.89
   6   2   4  299.57  135.59
  -6   2  -4  358.46  155.68
  -6   2  -4  461.25  134.89
  -6   2  -4  636.34  148.09
  -6   2  -4  518.65  140.49
  -6   2  -4  260.47  145.49
   7  -2   4   37.50   44.90
  -7  -2  -4   13.90   21.70
   7  -2   4   15.80   21.40
   7  -2   4   47.70   25.30
   7  -2   4   -3.50   15.50
   7  -2   4   36.30   14.20
   7  -2   4   18.20   31.30
  -7  -2  -4   49.60   17.80
   7   2   4   60.49   19.10
   7   2   4   48.50   25.60
  -7   2  -4   73.09   15.50
  -7   2  -4   35.70   36.20
  -7   2  -4   26.30   20.80
  -7   2  -4   -8.70   22.50
  -7   2  -4   10.90   28.90
   8  -2   4   10.90    7.20
   8  -2   4    2.40   18.00
   8  -2   4  -20.90   30.80
   8  -2   4   87.29   38.80
  -8  -2  -4    4.80    8.10
   8  -2   4   13.30   28.80
   8  -2   4   -4.50   12.10
  -8  -2  -4   21.20   25.40
  -8   2  -4   19.30   22.00
  -8   2  -4   16.40   30.10
  -8   2  -4   42.30   28.10
  -8   2  -4    5.30   20.50
   8   2   4   25.10   12.10
  -8   2  -4    7.60    6.90
   8   2   4   20.90   21.00
  -8   2  -4   42.10   26.90
   9  -2   4   67.59   32.60
   9  -2   4   27.30   31.90
  -9  -2  -4   39.40   15.60
   9  -2   4   17.20   11.40
   9  -2   4    8.60   26.90
   9  -2   4  -17.00   15.40
  -9  -2  -4   53.19   16.80
   9  -2   4   11.90   39.90
  -9  -2  -4   12.10   25.70
   9  -2   4   30.80   41.40
   9   2   4    8.60   23.50
  -9   2  -4   28.90   25.60
  -9   2  -4   87.59   48.80
  -9   2  -4   17.80   21.40
  -9   2  -4   -6.90   38.10
  -9   2  -4   59.19   14.70
   9   2   4   45.70   16.60
  -9   2  -4    9.90   20.00
  -9   2  -4   24.40   24.60
   9   2   4   40.50   15.90
  10  -2   4    6.90   34.10
  10  -2   4   -0.50   18.90
  10  -2   4   -9.30   16.20
  10  -2   4   -4.70   25.40
  10  -2   4   -4.70   19.70
  10  -2   4   18.50    8.00
 -10  -2  -4    4.00   10.50
 -10  -2  -4   -2.00    6.20
 -10   2  -4   -6.90   24.80
  10   2   4   19.50   12.80
 -10   2  -4   13.90   24.80
 -10   2  -4   -5.70   15.30
 -10   2  -4  -13.10   26.00
 -10   2  -4    9.70    7.30
  10   2   4   26.00   15.90
 -10   2  -4   -3.20   27.10
  10   2   4    7.40    7.80
 -11  -2  -4   -0.90    7.70
  11  -2   4   -7.90   18.30
 -11  -2  -4   13.70   14.80
  11  -2   4   31.80   10.60
  11  -2   4   15.40   45.80
 -11  -2  -4   20.80   17.80
  11  -2   4    9.80   23.80
  11   2   4   44.60   13.80
 -11   2  -4   23.60    9.60
 -11   2  -4    1.20   18.90
 -11   2  -4    3.90   22.60
  11   2   4   17.40   16.50
 -11   2  -4   43.30   52.79
  11   2   4    5.80   13.80
  -9  -3   4   -2.30   15.70
   9  -3  -4   44.90   33.10
  -9  -3   4   36.50   36.50
   9   3  -4    8.10   22.50
  -9   3   4   40.90   40.20
   9   3  -4   31.00   36.80
   8  -3  -4  280.67  110.59
   8  -3  -4   89.49   60.99
  -8  -3   4  157.18   66.39
  -8  -3   4  141.19   67.19
  -8   3   4  215.38   78.89
  -8   3   4  246.28  104.39
   8   3  -4  140.99   65.99
  -7  -3   4  240.98   97.69
   7  -3  -4  109.89   89.69
   7  -3  -4  247.88  115.09
   7   3  -4  253.87   99.69
  -7   3   4  174.58   96.99
  -7   3   4  566.54  148.69
   7   3  -4  382.16   96.39
   6  -3  -4   19.50   32.40
  -6  -3   4  101.19   38.80
   6  -3  -4   66.19   64.09
  -6  -3   4   89.69   38.50
   6  -3  -4   25.70   40.10
  -6   3   4   81.29   41.60
  -6   3   4   68.29   44.30
   6   3  -4   52.79   34.90
  -6   3   4   96.69   76.29
  -5  -3   4   63.19   30.50
   5  -3  -4    5.20    6.10
   5  -3  -4    3.90   24.90
   5  -3  -4   -6.60   52.99
   5  -3  -4   19.20   26.00
  -5  -3   4   15.60   14.20
  -5  -3   4   69.79   25.70
  -5  -3   4   28.40    8.60
  -5   3   4   26.30   39.10
   5   3  -4   23.60    8.40
  -5   3   4   13.70    6.00
  -5   3   4    4.10   24.80
   5   3  -4   65.19   26.50
   5   3  -4   21.30   19.40
   5   3  -4    7.30   13.90
  -5   3   4    2.80   20.70
   4  -3  -4    0.70   24.20
   4  -3  -4   -0.40   17.70
  -4  -3   4   15.10    8.40
  -4  -3   4  177.88   41.00
  -4  -3   4   27.80   31.50
   4  -3  -4    1.60    3.40
   4  -3  -4  -32.70   29.30
  -4   3   4  -23.30   43.00
   4   3  -4   12.50    8.80
  -4   3   4   -9.50   27.80
  -4   3   4    5.30    3.80
  -4   3   4    0.30   22.60
   4   3  -4   -1.50   31.90
   4   3  -4    7.30   15.10
   4   3  -4   24.70   21.00
  -4   3   4    3.00   15.70
  -3  -3   4   84.39   57.69
   3  -3  -4  189.68   57.69
  -3  -3   4  110.59   39.00
  -3  -3   4   82.09   28.50
   3  -3  -4   58.49   31.40
   3  -3  -4   95.19   68.79
   3  -3  -4  119.59   50.29
   3   3  -4   74.39   29.00
  -3   3   4  149.29   56.89
   3   3  -4  217.38   43.30
  -3   3   4    4.50   61.59
  -3   3   4   87.49   47.30
   3   3  -4   50.69   27.70
   3   3  -4   15.80   45.00
  -3   3   4   80.19   31.50
   2  -3  -4   39.20   32.50
   2  -3  -4   13.70   14.10
  -2  -3   4   12.00   29.00
  -2  -3   4   32.00   16.00
  -2  -3   4   66.69   23.50
  -2  -3   4   15.60   10.90
   2  -3  -4   37.40   35.10
   2   3  -4   28.00   42.60
  -2   3   4   32.50   15.70
   2   3  -4   56.99   22.70
   2   3  -4   63.59   20.00
  -2   3   4    7.10   21.30
  -2   3   4   11.70    6.00
  -1  -3   4  220.98   71.29
  -1  -3   4   74.09   83.19
  -1  -3   4  270.27   72.69
   1  -3  -4  257.27   95.29
  -1  -3   4  234.68   68.49
   1   3  -4  321.87   74.49
   1   3  -4  148.79   67.29
  -1   3   4  252.57   91.69
   1   3  -4   58.19   77.39
  -1   3   4  156.38   69.79
   1   3  -4  303.87   73.29
   0  -3  -4  234.58   89.49
   0  -3   4  207.48   60.49
   0  -3   4  281.27   63.89
   0  -3  -4  113.59   59.89
   0  -3   4  191.58   60.09
   0  -3   4  128.89   58.29
   0  -3   4   89.39   74.39
   0  -3   4  223.08   64.99
   0   3   4  119.39   73.19
   0   3  -4   48.60   70.99
   0   3  -4  266.67   66.09
   0   3   4  147.49   60.89
   0   3  -4  150.88   58.59
   0   3  -4  201.08   61.99
   1  -3   4   61.59   19.70
  -1  -3  -4   60.29   49.70
   1  -3   4   26.80   20.30
  -1  -3  -4   20.70   19.40
   1  -3   4   36.90   28.10
   1  -3   4   31.20   43.10
   1  -3   4   34.80   23.00
   1   3   4   44.10   44.40
   1   3   4   27.70   20.80
  -1   3  -4   59.39   19.70
  -1   3  -4    6.60   38.40
  -1   3  -4   67.89   29.90
  -1   3  -4   80.99   23.80
  -1   3  -4   33.40   20.50
   2  -3   4  322.37  129.19
   2  -3   4  367.46  131.39
   2  -3   4  221.38  145.69
  -2  -3  -4  419.56  132.39
  -2  -3  -4  555.74  132.29
  -2   3  -4  417.26  131.89
   2   3   4  469.75  132.19
  -2   3  -4  417.16  129.79
   3  -3   4   83.89   37.40
  -3  -3  -4   94.09   41.30
   3  -3   4  131.99   42.50
   3  -3   4   42.20   56.49
  -3  -3  -4  309.07   87.89
   3  -3   4  111.89   46.10
  -3   3  -4  104.19   69.39
  -3   3  -4  155.48   51.89
  -3   3  -4  113.59   38.80
   3   3   4   62.29   38.90
   3   3   4  219.28   75.69
  -3   3  -4  118.69   43.30
  -4  -3  -4  167.98   63.39
   4  -3   4  107.09   43.30
   4  -3   4   88.99   28.80
  -4  -3  -4  110.99   35.10
   4  -3   4   65.39   36.40
   4  -3   4   29.30   32.00
   4  -3   4   96.99   42.40
   4   3   4   43.60   29.10
  -4   3  -4  110.99   29.40
  -4   3  -4  136.19   45.20
   4   3   4  115.29   56.69
  -4   3  -4   32.30   33.90
  -4   3  -4   21.60   32.80
   5  -3   4   40.70   30.30
  -5  -3  -4   57.19   39.90
   5  -3   4   19.70   25.80
   5  -3   4   26.80   13.60
   5  -3   4  133.79   44.40
   5  -3   4   14.90   20.50
  -5  -3  -4    9.80   15.10
  -5   3  -4  -10.20   22.40
  -5   3  -4   25.80   14.60
   5   3   4   12.80   15.50
  -5   3  -4   19.40   23.00
  -5   3  -4   18.40   23.20
   5   3   4  117.79   60.29
   6  -3   4   -5.70   15.60
   6  -3   4   49.00   13.40
  -6  -3  -4    5.30   11.70
  -6  -3  -4   29.20   31.40
   6  -3   4   33.10   30.60
   6  -3   4   26.90   34.40
   6  -3   4    2.20   16.90
  -6   3  -4   15.70   10.40
  -6   3  -4   -0.70   17.30
  -6   3  -4   11.60   27.20
   6   3   4  -10.30   31.00
  -6   3  -4  -11.00   22.70
   6   3   4    9.80   13.20
  -6   3  -4   -5.20   22.20
   7  -3   4   33.60   31.10
   7  -3   4   32.50   30.20
   7  -3   4   -8.40   22.00
   7  -3   4   32.20   11.70
   7  -3   4   27.00   39.20
  -7  -3  -4   -3.90    8.90
  -7  -3  -4  101.69   47.10
  -7   3  -4   21.70   35.30
  -7   3  -4   13.20   10.30
  -7   3  -4    8.30   21.60
   7   3   4   11.80   12.00
  -7   3  -4  -10.10   15.30
  -7   3  -4    3.00   17.00
   7   3   4   75.29   41.80
   8  -3   4    6.90   18.30
   8  -3   4    5.20   19.90
   8  -3   4  -15.00   16.50
   8  -3   4   25.80   40.20
   8  -3   4    4.70    8.60
  -8  -3  -4   18.40   30.50
  -8  -3  -4    6.80    9.40
  -8   3  -4   15.60   10.00
  -8   3  -4   38.40   40.70
   8   3   4    7.10   11.40
  -8   3  -4   11.00   21.90
  -8   3  -4   -2.10   21.80
  -8   3  -4   11.60   27.20
   8   3   4   19.40   37.80
   9  -3   4   10.60   35.10
   9  -3   4   19.20   30.00
  -9  -3  -4    9.30    9.20
   9  -3   4   16.00   10.90
   9  -3   4   29.10   22.40
   9  -3   4   34.20   31.70
  -9   3  -4   22.10   39.70
  -9   3  -4    2.80    9.10
  -9   3  -4   17.30   25.60
  -9   3  -4   16.00   26.30
   9   3   4    6.40   10.50
  -9   3  -4    3.00   20.70
   9   3   4   37.40   41.10
   6  -4  -4   39.50   24.60
  -6  -4   4   64.69   39.90
  -6  -4   4   91.29   36.90
   6  -4  -4   46.10   41.60
   6  -4  -4    7.70   33.00
  -6   4   4   61.79   41.30
   6   4  -4   90.09   41.70
  -6   4   4   29.70   22.90
  -6   4   4   46.40   16.30
   5  -4  -4   46.30   22.10
   5  -4  -4   28.60   11.80
   5  -4  -4   12.80   33.80
  -5  -4   4   88.99   37.90
  -5  -4   4    8.90   17.80
   5  -4  -4   32.40   35.50
   5   4  -4   49.80   17.70
  -5   4   4   44.60   20.80
  -5   4   4   24.70   35.80
   5   4  -4    2.00   20.50
  -5   4   4   42.20   12.00
  -5   4   4   21.90   29.90
   5   4  -4   57.29   33.70
   4  -4  -4   59.49   42.50
   4  -4  -4   12.40   15.50
  -4  -4   4   33.80   24.90
   4  -4  -4   17.40    8.90
   4  -4  -4   54.09   43.00
  -4  -4   4   -2.80   17.60
  -4  -4   4   70.29   19.70
   4   4  -4   -0.80   15.00
  -4   4   4   31.30    9.00
  -4   4   4   57.99   46.40
   4   4  -4   29.80   28.20
  -4   4   4   53.79   19.30
   4   4  -4   45.10   16.20
  -4   4   4   20.70   33.70
   3  -4  -4   27.70   35.40
  -3  -4   4   13.60   16.10
   3  -4  -4   11.40   35.60
  -3  -4   4   18.60   20.90
  -3  -4   4   12.80   13.30
  -3  -4   4    8.20    9.90
   3  -4  -4    3.40   12.70
  -3   4   4   16.10   13.30
  -3   4   4   -7.60   30.50
   3   4  -4   17.00   13.00
   3   4  -4   -9.00   18.40
   3   4  -4   26.00   15.00
   3   4  -4   34.50   17.50
   3   4  -4    9.50   17.70
  -3   4   4   22.00   35.10
  -2  -4   4   16.30   13.60
  -2  -4   4   -5.80   12.00
   2  -4  -4   11.90   30.70
  -2  -4   4   20.30   16.00
  -2  -4   4   14.10   16.60
   2  -4  -4    3.50   29.70
   2  -4  -4    1.40    2.80
  -2   4   4   21.50   35.80
   2   4  -4    5.20    8.10
  -2   4   4    1.50    2.30
   2   4  -4   16.70   13.20
   2   4  -4    1.30   14.40
   2   4  -4    6.90   18.00
   2   4  -4   16.00   22.10
   1  -4  -4   11.90   20.10
   1  -4  -4   31.60   10.20
  -1  -4   4   34.70   21.60
  -1  -4   4   24.00   22.10
  -1  -4   4   47.10   19.40
   1  -4  -4   34.90   34.80
  -1  -4   4   92.69   30.60
   1   4  -4    7.30   19.10
   1   4  -4   66.99   27.00
   1   4  -4   51.69   22.40
  -1   4   4   51.19   46.90
  -1   4   4   19.20    9.80
   1   4  -4  113.49   23.30
   1   4  -4   73.79   28.40
   0  -4   4  128.99   34.80
   0  -4   4   36.60   14.20
   0  -4  -4   63.19   23.80
   0  -4   4   97.89   23.80
   0  -4  -4   59.09   41.50
   0  -4   4  104.29   29.30
   0  -4   4    8.40   24.40
   0   4   4  128.79   64.89
   0   4  -4   84.59   28.60
   0   4  -4   10.70   25.90
   0   4  -4   78.09   27.50
   0   4  -4   93.19   22.20
   0   4  -4   88.59   32.10
   0   4   4   20.90   11.90
   0   4   4   32.00   20.30
   0   4  -4   41.60   15.30
  -1  -4  -4   49.40   44.80
   1  -4   4  102.39   37.60
   1  -4   4   31.40   25.40
   1  -4   4   42.20   25.50
   1  -4   4   45.00   32.80
  -1  -4  -4   28.80   26.60
  -1   4  -4   30.50   29.10
   1   4   4   24.80   26.00
  -1   4  -4   42.20   30.30
   1   4   4   38.00   43.40
  -1   4  -4  123.19   39.90
   1   4   4   83.29   20.60
   1   4   4   37.70   29.40
   2  -4   4   35.80   26.40
   2  -4   4   10.90   11.00
  -2  -4  -4   17.40   30.40
  -2  -4  -4    7.50   13.90
   2  -4   4   38.80   32.60
   2  -4   4   17.10   12.80
  -2  -4  -4   13.40   14.80
  -2   4  -4   18.10   12.70
   2   4   4    6.90   15.90
  -2   4  -4   -7.20   14.30
   2   4   4   17.30   17.00
  -2   4  -4   65.59   30.30
  -2   4  -4   18.10   11.50
  -2   4  -4   16.80   19.80
   2   4   4   34.50   37.30
   3  -4   4   33.40   14.10
  -3  -4  -4    5.30   17.20
  -3  -4  -4    6.00   28.30
   3  -4   4   18.00   27.10
   3  -4   4   54.69   17.20
   3  -4   4    9.60   22.80
  -3   4  -4   -6.70   19.20
   3   4   4   11.10   27.70
   3   4   4   17.10   18.40
  -3   4  -4   24.90   13.70
  -3   4  -4   10.70   24.40
  -3   4  -4   43.90   27.10
  -3   4  -4   19.10   12.70
   4  -4   4   62.69   23.80
   4  -4   4   56.19   22.10
   4  -4   4   46.40   37.50
  -4  -4  -4   68.39   28.70
  -4  -4  -4  131.39   64.79
   4  -4   4   40.90   35.50
  -4   4  -4   81.19   38.00
   4   4   4   93.59   59.49
   4   4   4   31.40   24.20
  -4   4  -4  102.69   40.90
  -4   4  -4    3.70   26.80
  -4   4  -4   61.69   25.20
  -4   4  -4   61.89   22.10
  -5  -4  -4  -13.80   17.80
   5  -4   4    5.80   24.70
   5  -4   4   23.10   13.30
  -5  -4  -4   12.50   12.60
   5   4   4   11.20   31.80
   5   4   4   -0.70    9.70
  -5   4  -4   16.30    7.80
  -5   4  -4   44.50   28.10
  -5   4  -4    8.60   11.70
  -5   4  -4   25.40   28.60
  -6  -4  -4   11.30   12.50
   6  -4   4    2.50   18.70
   6  -4   4   15.70   12.60
  -6  -4  -4   45.80   40.40
   6   4   4   11.80   14.00
  -6   4  -4   19.80   12.00
   6   4   4   24.40   36.90
  -6   4  -4   36.40   33.40
  -6   4  -4    6.40   19.80
 -12   0   5   12.90   16.20
  12   0  -5    1.90   17.30
 -12   0   5   -0.50   22.70
  11   0  -5   17.50   27.10
 -11   0   5   21.90   23.60
 -11   0   5   23.90   31.20
  11   0  -5   47.80   26.60
 -10   0   5  102.99   58.79
  10   0  -5  237.18   71.79
  10   0  -5  107.29   53.29
 -10   0   5  137.89   56.29
   9   0  -5  121.29   42.00
  -9   0   5   75.69   37.70
  -9   0   5   53.29   42.40
   9   0  -5   67.09   43.50
  -8   0   5  419.76  133.39
   8   0  -5  382.16  137.49
   8   0  -5  306.47  131.29
  -8   0   5  526.95  140.99
  -7   0   5   39.70   22.10
   7   0  -5   20.80   20.40
  -7   0   5   84.19   39.00
   7   0  -5  105.29   42.70
   6   0  -5  300.07  128.29
   6   0  -5  565.54  139.29
  -6   0   5  399.06  128.99
  -5   0   5  283.17   95.39
  -5   0   5  446.76  114.39
   5   0  -5  223.58   94.59
   4   0  -5 1607.64  482.75
  -4   0   5 1396.66  482.55
   3   0  -5 3514.55 1132.59
  -2   0   5  478.45  189.98
   2   0  -5  653.13  192.68
  -5   0  -5  641.44  190.58
   5   0   5  497.05  188.78
   5   0   5  648.54  192.98
   6   0   5  139.29   58.49
   6   0   5  251.17   71.29
  -6   0  -5  335.57   73.39
  -6   0  -5  182.48   59.29
   6   0   5  172.08   63.69
   7   0   5  220.88   74.59
  -7   0  -5   93.59   77.99
  -7   0  -5  270.87   75.79
   7   0   5  186.08   81.79
   7   0   5  251.67   79.09
  -8   0  -5  869.51  288.37
   8   0   5  972.30  292.57
   8   0   5  963.00  288.77
  -8   0  -5  790.32  291.07
  -8   0  -5  808.42  291.47
  -9   0  -5   76.89   33.90
   9   0   5   22.90   26.20
  -9   0  -5  123.29   42.80
   9   0   5   15.10   25.90
   9   0   5  102.19   34.70
  -9   0  -5   85.09   34.60
 -10   0  -5    1.30   16.10
  10   0   5   67.39   29.40
 -10   0  -5    9.70   24.10
 -10   0  -5  -22.20   23.80
  10   0   5   15.00   20.80
  10   0   5   40.10   31.00
 -10   0  -5  112.89   30.60
 -11   0  -5   34.10   25.20
  11   0   5   46.70   33.10
  11   0   5   16.70   24.60
  11   0   5   -4.60   37.60
  11   0   5   45.10   29.50
 -11   0  -5   -4.10   23.60
 -11   0  -5   14.00   48.60
 -11   0  -5  111.09   34.70
  12   0   5   -9.50   14.90
  12   0   5   36.20   49.00
 -12   0  -5   21.40   45.10
  12   0   5   14.00   21.80
 -12   0  -5   11.50   24.10
 -12   0  -5   14.30   20.00
 -12   0  -5   33.70   25.20
  12  -1  -5   77.39   33.10
 -12  -1   5    7.00   21.90
  12  -1  -5   90.19   48.40
  12   1  -5   66.09   33.00
 -12   1   5   56.09   27.90
 -12   1   5   87.99   51.39
  11  -1  -5   49.60   25.60
  11  -1  -5  151.98   55.39
 -11  -1   5  135.89   46.20
  11  -1  -5  114.59   40.20
 -11   1   5   63.59   33.90
 -11   1   5   46.70   41.70
  11   1  -5  115.69   43.20
  10  -1  -5   73.79   30.80
  10  -1  -5   92.39   50.29
 -10  -1   5   76.99   37.60
 -10   1   5   46.00   22.60
  10   1  -5   47.40   30.30
 -10   1   5  101.39   46.70
  -9  -1   5   24.50   21.10
   9  -1  -5  195.08   58.69
  -9  -1   5   12.00   26.30
  -9   1   5  168.88   53.19
   9   1  -5   22.20   26.10
  -8  -1   5  202.38   74.89
  -8  -1   5  127.59   72.29
   8  -1  -5  318.57   82.49
   8   1  -5  111.19   71.99
   8   1  -5  212.88   75.89
  -8   1   5  328.27   88.89
  -7  -1   5  282.87  143.69
   7  -1  -5  438.56  150.48
  -7  -1   5  621.84  152.78
  -7   1   5  426.26  150.68
   7   1  -5  395.06  148.89
   7   1  -5  535.55  147.59
  -6  -1   5  939.61  363.36
  -6  -1   5 1147.39  364.16
   6  -1  -5 1424.56  372.56
   6   1  -5 1263.37  365.06
  -6   1   5  980.70  359.96
   6   1  -5 1131.29  364.06
  -5  -1   5  287.57  102.39
   5  -1  -5  252.27   97.99
   5  -1  -5  412.76  110.29
  -5  -1   5  332.47  101.49
  -5   1   5  202.18   97.09
   5   1  -5  342.67  103.09
   4  -1  -5  131.29   71.19
   4  -1  -5  136.19   61.39
   4  -1  -5  184.28   64.09
  -4   1   5  115.69   61.29
  -4   1   5  280.47   65.99
  -4   1   5  283.37   82.39
   3  -1  -5 1998.40  638.74
  -3  -1   5 2086.29  641.44
  -3   1   5 1755.02  637.54
   3   1  -5 1866.81  640.84
  -3   1   5 2185.58  638.94
   2  -1  -5 1964.20  650.83
  -2  -1   5 2257.37  655.53
  -2   1   5 2156.28  651.13
   2   1  -5 1758.92  654.03
   0  -1  -5 3239.28 1092.89
   0   1   5 3556.44 1093.59
  -1  -1  -5    0.50   24.90
   1   1   5   54.69   38.20
   2  -1   5 1518.85  465.55
  -2  -1  -5 1353.96  468.85
   2   1   5 1391.56  468.85
   3  -1   5 2706.83  868.11
  -3   1  -5 2692.43  867.71
   4  -1   5  379.16  103.49
   4  -1   5  333.47  106.59
  -4   1  -5  226.38  106.29
  -4   1  -5  277.27  102.59
  -5  -1  -5   85.89   33.10
   5  -1   5   34.20   16.40
   5  -1   5   11.80   20.30
  -5   1  -5   14.50   17.10
  -5   1  -5  -25.40   22.00
   5   1   5   79.79   34.30
   6  -1   5  160.28   64.59
   6  -1   5  171.28   72.19
  -6  -1  -5  115.69   60.99
   6  -1   5  175.98   59.79
  -6   1  -5  161.38   58.59
  -6   1  -5  323.97   89.09
  -6   1  -5  197.68   68.19
   6   1   5  179.58   66.69
   7  -1   5    1.90   29.30
  -7  -1  -5    9.80   19.30
   7  -1   5   38.80   38.60
   7  -1   5    6.90   38.00
   7  -1   5   27.80   27.50
   7  -1   5   33.60   18.80
  -7   1  -5   24.70   35.50
  -7   1  -5   70.79   47.20
  -7   1  -5   26.10   17.20
  -7   1  -5   21.60   27.50
   7   1   5   34.90   32.80
  -7   1  -5   38.70   33.70
  -8  -1  -5   32.20   21.80
   8  -1   5   25.80   41.70
   8  -1   5   84.59   45.30
  -8  -1  -5   24.90   15.30
   8  -1   5   34.10   26.00
   8  -1   5    4.70   25.70
   8  -1   5   22.40   28.50
   8  -1   5   18.50   18.10
  -8  -1  -5   12.10   21.20
  -8   1  -5   60.09   22.90
  -8   1  -5   27.30   26.80
  -8   1  -5   96.59   51.09
  -8   1  -5   56.09   51.79
  -8   1  -5  -20.20   21.60
  -8   1  -5   23.00   23.40
   8   1   5   59.49   23.50
   8   1   5   32.30   15.70
  -9  -1  -5  234.08   55.59
   9  -1   5  166.18   87.59
   9  -1   5  144.49   64.79
   9  -1   5  140.39   59.09
  -9  -1  -5  174.68   57.19
   9  -1   5  221.88   67.89
  -9   1  -5   58.69   57.49
   9   1   5  146.29   52.49
  -9   1  -5  167.78   78.99
  -9   1  -5  132.39   58.99
  -9   1  -5   68.49   53.69
  -9   1  -5  126.39   60.89
   9   1   5  149.29   55.89
  10  -1   5   45.20   36.90
  10  -1   5   42.50   33.30
  10  -1   5   31.30   23.80
 -10  -1  -5   73.39   29.70
 -10  -1  -5   68.19   25.50
 -10  -1  -5   20.20   15.10
  10  -1   5   57.19   58.49
  10  -1   5   35.90   27.40
  10  -1   5   16.50   25.10
 -10   1  -5   49.10   14.20
 -10   1  -5  252.07   81.09
 -10   1  -5   79.69   41.40
 -10   1  -5   33.20   26.40
 -10   1  -5    1.30   18.90
 -10   1  -5   70.79   33.80
 -10   1  -5   25.30   26.40
  10   1   5   72.09   26.40
  10   1   5  101.89   33.00
  11  -1   5   19.40   24.10
  11  -1   5   47.40   36.80
 -11  -1  -5   32.50   23.00
  11  -1   5   50.49   34.00
  11  -1   5   85.39   59.79
 -11  -1  -5   17.80   11.60
  11  -1   5   35.60   20.80
 -11  -1  -5   55.39   24.50
  11   1   5   37.10   25.30
 -11   1  -5   35.80   10.60
  11   1   5   12.90   11.60
 -11   1  -5   15.40   20.70
 -11   1  -5   14.30   21.20
  11   1   5   61.39   24.90
 -11   1  -5   34.10   42.30
 -11   1  -5   41.70   34.20
 -11   1  -5   62.79   35.80
  11  -2  -5   54.29   40.40
  11  -2  -5    0.10   12.70
 -11  -2   5    6.20   17.70
  11  -2  -5    2.80    3.00
  11   2  -5   23.80   24.30
 -11   2   5    1.60    2.60
 -11   2   5   86.39   50.79
 -10  -2   5   75.39   45.00
  10  -2  -5  130.49   58.09
 -10   2   5  143.29   58.09
  10   2  -5   92.99   49.60
   9  -2  -5   66.29   40.70
  -9  -2   5   20.80   22.60
   9  -2  -5    6.90   15.20
  -9   2   5    0.50    2.60
  -9   2   5   25.40   31.20
   9   2  -5    5.10   15.30
  -9   2   5    2.60   13.60
   8  -2  -5  275.57   98.19
  -8  -2   5  227.68   90.19
  -8   2   5  304.07   99.69
   8   2  -5  179.88   87.29
   7  -2  -5   38.40   28.80
  -7  -2   5   52.79   33.60
   7  -2  -5  229.08   60.29
  -7  -2   5   60.09   29.90
  -7   2   5  148.99   50.89
  -7   2   5   32.00   28.00
  -7   2   5   -2.40   35.10
   7   2  -5   24.10   26.00
   6  -2  -5   20.40   50.89
  -6  -2   5  124.99   45.70
   6  -2  -5   80.89   43.90
   6  -2  -5  123.89   56.29
  -6  -2   5  226.38   50.79
  -6   2   5   62.39   55.99
   6   2  -5   82.89   41.90
  -6   2   5   30.40   42.00
   6   2  -5   74.39   42.30
  -6   2   5  108.19   46.40
   5  -2  -5   30.00   39.60
  -5  -2   5   23.00   25.70
   5  -2  -5   11.00   55.59
   5  -2  -5   95.09   41.10
  -5  -2   5  113.79   35.70
   5   2  -5   46.00   26.60
  -5   2   5   -1.10   30.60
   5   2  -5   70.09   31.70
  -5   2   5  127.49   62.99
   4  -2  -5  295.47  135.59
   4  -2  -5  486.55  151.88
   4  -2  -5  802.72  170.18
   4  -2  -5  571.14  147.89
  -4  -2   5  342.57  136.99
  -4   2   5  853.81  171.18
   4   2  -5  329.07  137.39
   4   2  -5  481.85  138.09
  -4   2   5  380.06  136.19
   3  -2  -5   -9.70   13.30
   3  -2  -5   43.60   48.30
   3  -2  -5   46.50   47.30
   3  -2  -5   14.40   28.50
  -3  -2   5   10.10   15.70
   3   2  -5   17.30   16.70
  -3   2   5  -21.70   33.30
  -3   2   5  132.79   56.69
  -3   2   5    9.50   15.90
  -3   2   5   -8.00   14.70
  -2  -2   5  319.17  106.19
   2  -2  -5  534.25  146.79
   2  -2  -5  212.58  102.99
   2   2  -5  301.17  106.09
  -2   2   5  418.06  134.59
  -2   2   5  339.87  105.59
  -2   2   5  401.66  115.09
   1  -2  -5  211.18   69.69
  -1  -2   5  178.58   67.49
   1  -2  -5  159.08   87.09
   1   2  -5  161.68   81.89
   1   2  -5  189.08   67.49
  -1   2   5  156.48   90.89
  -1   2   5  340.07   73.39
   0  -2   5  201.88   70.89
   0  -2  -5  210.68   83.39
   0  -2  -5  204.58   56.49
   0  -2   5   92.49   52.99
   0   2   5  264.17   58.99
   0   2  -5  170.28   55.29
   0   2   5  168.18   74.99
   0   2  -5   72.19   62.79
   1  -2   5  225.68   63.99
  -1  -2  -5    9.90   48.30
   1  -2   5   33.90   31.30
  -1  -2  -5  117.69   34.80
  -1   2  -5   63.59   33.80
  -1   2  -5  375.86   82.89
   1   2   5   64.79   33.20
   2  -2   5  517.35  186.78
  -2  -2  -5  630.24  185.38
  -2   2  -5  676.33  202.08
  -2   2  -5  809.92  192.38
   2   2   5  542.55  185.18
  -2   2  -5  524.45  187.18
   3  -2   5   51.49   44.50
   3  -2   5   97.39   33.80
   3  -2   5   47.50   25.30
  -3  -2  -5   13.30   22.10
  -3  -2  -5  193.08   47.90
  -3   2  -5   64.39   34.50
  -3   2  -5  144.09   55.39
  -3   2  -5   42.60   23.20
   3   2   5  137.69   42.30
  -4  -2  -5  173.18   72.59
   4  -2   5  279.27   74.19
   4  -2   5  178.38   66.59
   4  -2   5  255.97   85.29
   4  -2   5  423.56   94.69
  -4   2  -5  214.58   90.19
   4   2   5  197.08   75.19
  -4   2  -5  213.28   67.29
  -4   2  -5   94.89   74.69
  -4   2  -5  205.58   75.29
   5  -2   5  678.03  265.37
  -5  -2  -5  693.83  258.47
   5  -2   5  931.71  260.57
  -5   2  -5  877.81  266.07
  -5   2  -5  689.53  265.97
  -5   2  -5  895.31  255.87
   5   2   5  629.24  257.37
   6  -2   5  132.59   51.39
  -6  -2  -5   81.89   54.59
   6  -2   5  201.98   65.89
   6  -2   5  142.09   78.19
  -6   2  -5  257.87   55.49
  -6   2  -5   99.69   64.49
  -6   2  -5   54.19   63.19
  -6   2  -5  143.19   47.30
  -6   2  -5  157.08   62.49
   6   2   5  136.99   58.89
  -7  -2  -5   -3.40   26.20
   7  -2   5   40.80   10.50
  -7  -2  -5    9.90   10.60
   7  -2   5   -4.00   15.30
   7  -2   5   22.20   18.00
   7  -2   5   21.60   39.70
   7  -2   5   20.20   31.50
  -7   2  -5   27.60   25.90
  -7   2  -5   29.70   25.20
  -7   2  -5   10.60   16.10
  -7   2  -5    5.00    6.90
   7   2   5   13.80   21.90
  -7   2  -5   12.40   28.40
   8  -2   5   57.89   62.59
  -8  -2  -5  121.09   59.19
   8  -2   5  220.08   58.19
   8  -2   5  195.78   67.99
   8  -2   5  177.78   83.69
   8  -2   5   93.39   67.39
  -8   2  -5  172.98   84.19
   8   2   5  151.28   59.69
  -8   2  -5  371.06   75.99
  -8   2  -5  222.78   58.49
   8   2   5  102.69   66.59
  -9  -2  -5    2.10    9.70
   9  -2   5   16.80   23.40
   9  -2   5   -5.20   18.20
   9  -2   5   31.90   26.90
   9  -2   5   55.69   11.20
   9  -2   5   10.70   21.10
   9  -2   5    9.10   43.10
  -9   2  -5   23.10   22.20
  -9   2  -5   11.50   24.70
  -9   2  -5   52.29   37.90
  -9   2  -5   15.40    8.80
   9   2   5    7.80   10.70
  -9   2  -5   39.20   39.60
  -9   2  -5    2.60   26.10
 -10  -2  -5   19.50   13.40
  10  -2   5   16.80   26.80
  10  -2   5   70.49   59.89
 -10  -2  -5   29.80   11.30
  10  -2   5   11.40   19.40
  10  -2   5   -7.20   17.40
  10  -2   5   14.90    7.70
  10  -2   5   17.60   24.70
 -10   2  -5   31.40   34.30
  10   2   5   10.20   11.10
 -10   2  -5   18.10   43.80
 -10   2  -5   -4.20   16.70
 -10   2  -5   15.80    8.20
 -10   2  -5    3.20   15.40
 -10   2  -5    0.30   25.30
  10   2   5    1.00   10.20
   9  -3  -5   31.30   29.80
  -9  -3   5   13.70   21.40
   9  -3  -5   10.50   21.70
   9  -3  -5    3.00    4.10
   9   3  -5   53.49   31.10
  -9   3   5   39.50   33.50
   8  -3  -5   50.19   34.00
  -8  -3   5   71.99   33.20
   8  -3  -5   26.20   31.10
   8  -3  -5  190.98   90.09
  -8   3   5   81.69   71.59
   8   3  -5   18.00   15.70
  -8   3   5   14.30   26.50
   8   3  -5   56.19   33.50
  -8   3   5   60.09   48.00
   7  -3  -5   15.60   46.50
  -7  -3   5   39.20   25.20
  -7  -3   5    1.90    9.40
   7  -3  -5   54.29   31.10
   7  -3  -5   -3.90   28.30
   7  -3  -5    1.60    3.40
  -7   3   5    6.10    4.20
  -7   3   5   38.00   49.90
   7   3  -5   11.90   12.70
  -7   3   5   16.70   23.90
  -7   3   5   75.39   43.00
   7   3  -5   44.10   29.50
   6  -3  -5  124.99   55.69
  -6  -3   5   74.59   35.30
  -6  -3   5  161.58   51.49
   6  -3  -5  105.99   49.00
   6  -3  -5  172.48   87.09
  -6   3   5   83.99   47.50
  -6   3   5  252.07   89.69
   6   3  -5   55.49   34.40
   6   3  -5  232.78   58.39
  -6   3   5   72.29   48.40
   5  -3  -5   32.20   36.60
   5  -3  -5  125.29   79.19
  -5  -3   5   92.09   17.10
  -5  -3   5   11.00   17.70
   5  -3  -5   52.99   38.60
  -5  -3   5   74.79   32.50
   5   3  -5   91.99   35.40
  -5   3   5   51.39   35.70
  -5   3   5   20.80   47.80
  -5   3   5   -9.20   27.50
   5   3  -5   11.50   18.60
  -4  -3   5   30.10   12.50
  -4  -3   5   11.30   14.40
   4  -3  -5   17.00   24.40
   4  -3  -5   37.50   37.60
   4  -3  -5  111.29   64.99
  -4  -3   5   13.30   15.40
  -4  -3   5   96.69   23.70
  -4   3   5   19.60   28.40
  -4   3   5   33.30   39.20
  -4   3   5   18.70   37.40
   4   3  -5   52.39   14.10
   4   3  -5   -4.30   14.40
   4   3  -5    0.40   14.40
   3  -3  -5  124.89   85.19
  -3  -3   5  185.88   57.39
  -3  -3   5   95.29   72.09
  -3  -3   5  189.28   65.39
   3  -3  -5  275.37   85.49
   3  -3  -5  183.18   75.69
  -3  -3   5  181.48   56.59
  -3   3   5  166.88   76.69
  -3   3   5   81.09   76.99
  -3   3   5   45.90   68.09
   3   3  -5  199.48   61.59
   3   3  -5  159.28   56.19
   3   3  -5   84.19   69.59
  -2  -3   5  129.19   82.29
   2  -3  -5  179.28   74.89
   2  -3  -5  268.47  113.29
  -2  -3   5  265.87   75.09
   2   3  -5  247.08   95.19
  -2   3   5  325.07  114.89
  -2   3   5  242.18   76.89
  -2   3   5  412.96  100.39
   2   3  -5  191.58   72.39
   1  -3  -5   22.70   15.20
  -1  -3   5   57.39   23.10
  -1  -3   5   29.60   16.50
   1  -3  -5   60.79   43.90
   1  -3  -5   22.80   19.60
  -1  -3   5   35.30   40.90
  -1   3   5   56.49   22.90
  -1   3   5   41.20   15.70
   1   3  -5   29.00   40.60
  -1   3   5   18.50   29.10
   1   3  -5   43.20   21.60
   0  -3   5  197.18   46.40
   0  -3  -5  124.79   39.10
   0  -3   5   16.60   58.39
   0  -3   5   95.99   45.50
   0  -3  -5  325.17   87.89
   0  -3  -5   47.60   41.70
   0  -3   5  103.39   41.80
   0   3   5   74.79   43.20
   0   3  -5  168.08   43.40
   0   3  -5  110.99   46.10
   0   3  -5  123.79   45.60
   0   3  -5   66.69   65.29
   0   3   5  115.39   60.79
   1  -3   5  174.08   54.39
   1  -3   5  145.79   47.40
  -1  -3  -5  128.59   70.09
   1  -3   5   31.90   58.79
   1  -3   5  127.19   51.49
  -1  -3  -5  206.78   51.29
  -1   3  -5  114.89   52.89
  -1   3  -5  144.69   53.49
   1   3   5  206.88   51.69
  -1   3  -5  102.59   46.20
   1   3   5  235.38   83.29
  -1   3  -5  104.39   67.89
   2  -3   5  -11.20   32.10
  -2  -3  -5   15.40   37.30
   2  -3   5   69.59   28.40
  -2  -3  -5   17.10   17.10
   2  -3   5   26.90   22.90
   2  -3   5    4.30   13.50
  -2   3  -5   10.00   20.50
   2   3   5   11.30   18.20
  -2   3  -5   22.00   23.40
  -2   3  -5    8.80   11.30
  -2   3  -5   -8.00   49.30
  -2   3  -5    4.60    7.50
   2   3   5   21.30   29.10
   3  -3   5  161.18   49.90
   3  -3   5  198.58   85.49
   3  -3   5  105.99   44.30
   3  -3   5  166.88   57.79
  -3  -3  -5  370.86   86.49
   3  -3   5   90.69   54.69
   3   3   5  141.69   72.19
  -3   3  -5  140.69   56.19
  -3   3  -5  127.09   78.39
  -3   3  -5  169.48   57.19
  -3   3  -5  111.19   49.60
   4  -3   5   60.89   29.50
   4  -3   5   48.20   39.20
  -4  -3  -5  201.28   72.19
   4  -3   5   38.20   36.10
   4  -3   5   85.29   43.40
  -4  -3  -5   77.79   32.10
   4  -3   5   79.29   38.20
  -4   3  -5  215.28   54.79
  -4   3  -5   28.10   33.70
  -4   3  -5   95.19   40.90
  -4   3  -5  106.19   31.80
   4   3   5  110.19   57.49
  -5  -3  -5  100.99   48.20
   5  -3   5   52.59   33.40
  -5  -3  -5   20.70   17.60
   5  -3   5    0.50   23.40
   5  -3   5   34.00   25.90
   5  -3   5   29.20   33.20
   5  -3   5   41.30   16.00
   5   3   5   32.80   17.70
  -5   3  -5    1.00   19.20
  -5   3  -5   20.80   30.20
   5   3   5  102.59   58.19
  -5   3  -5   10.80   23.60
  -5   3  -5   89.59   19.30
  -5   3  -5   57.19   29.90
   6  -3   5   72.79   16.60
   6  -3   5   86.39   44.70
  -6  -3  -5    7.80   12.50
   6  -3   5    7.00   17.20
   6  -3   5   49.10   33.10
   6  -3   5    9.10   22.10
   6   3   5  109.79   55.69
   6   3   5   -2.70   11.80
  -6   3  -5   12.80   20.10
  -6   3  -5   34.60   33.90
  -6   3  -5   19.80   24.60
  -6   3  -5    9.30   20.50
  -6   3  -5   21.00   10.80
   7  -3   5   27.80   40.90
  -7  -3  -5    7.10   13.20
   7  -3   5   35.80   29.20
   7  -3   5   21.00   10.90
   7  -3   5    9.40   17.10
   7  -3   5   15.80   25.30
  -7   3  -5    5.00   30.40
  -7   3  -5   15.40   27.20
  -7   3  -5   15.80   20.90
  -7   3  -5   52.79   41.70
  -7   3  -5   24.30   11.90
   7   3   5   13.00   13.40
   8  -3   5   44.00   32.50
   8  -3   5   10.90   22.30
  -8  -3  -5   26.70   18.90
   8  -3   5   54.79   18.20
   8  -3   5   85.89   43.90
   8  -3   5   12.20   27.10
  -8   3  -5  147.39   60.39
  -8   3  -5   44.90   17.80
  -8   3  -5   20.10   30.00
  -8   3  -5   27.00   28.10
   8   3   5   16.90   17.70
  -8   3  -5   81.29   39.50
   9  -3   5    2.60   19.90
   9  -3   5   40.70   34.80
   9  -3   5    1.00    7.30
  -9  -3  -5    6.50   11.50
   9  -3   5   26.50   44.60
  -9   3  -5  -13.80   11.80
  -9   3  -5    7.80   29.60
  -9   3  -5   10.80    9.10
   9   3   5    8.20   11.20
  -9   3  -5    5.80   27.90
  -6  -4   5   -4.60    6.00
  -6  -4   5    4.10   21.80
   6  -4  -5    0.90    3.40
   6  -4  -5   12.50   29.40
   6  -4  -5   15.00   28.90
  -6  -4   5   19.40   21.20
   6   4  -5   -1.20   18.50
  -6   4   5   13.10   15.60
  -6   4   5   12.80   29.10
  -6   4   5   25.60   33.70
   6   4  -5    4.50   18.90
   6   4  -5   -1.60    6.80
  -6   4   5    7.30    3.90
  -5  -4   5   -6.10   12.70
  -5  -4   5    0.50    8.80
   5  -4  -5   19.50   17.00
   5  -4  -5   53.79   41.70
   5  -4  -5    7.60    4.20
  -5  -4   5    7.40   15.20
  -5  -4   5    5.60   17.40
   5  -4  -5   -1.60   31.10
   5   4  -5   -1.10   12.50
   5   4  -5   35.50   23.10
   5   4  -5   13.40   20.90
  -5   4   5    1.50    3.70
  -5   4   5   10.40   23.40
   5   4  -5   19.00   11.70
  -5   4   5   23.50   40.20
  -5   4   5   15.30   15.10
  -4  -4   5   29.50   14.30
  -4  -4   5   18.40   14.80
   4  -4  -5   86.49   50.59
   4  -4  -5    4.50   24.30
   4  -4  -5   20.90   15.70
  -4  -4   5  121.79   37.70
  -4  -4   5    7.60   15.10
   4   4  -5    1.60   12.50
   4   4  -5   69.69   29.80
  -4   4   5   26.30   37.60
   4   4  -5   40.80   16.10
  -4   4   5    8.20    5.50
  -4   4   5   18.00   26.10
  -4   4   5   27.20   15.30
   3  -4  -5   21.40   30.30
   3  -4  -5    2.10    3.20
   3  -4  -5   21.70   38.40
  -3  -4   5   18.90   13.70
   3  -4  -5   10.40   11.40
  -3  -4   5   11.10   12.80
  -3  -4   5   44.10   26.00
  -3  -4   5   -2.60   15.80
  -3   4   5    4.80    3.20
   3   4  -5   42.30   18.30
  -3   4   5    8.40   11.50
  -3   4   5    8.20   37.60
   3   4  -5    1.70   11.90
  -3   4   5   18.10   25.60
   3   4  -5  105.89   37.00
   2  -4  -5   44.40   19.00
  -2  -4   5   46.00   23.80
  -2  -4   5   91.19   31.80
  -2  -4   5    4.80   22.20
  -2  -4   5  131.09   27.30
   2  -4  -5   25.30   37.30
  -2   4   5   29.50   33.10
   2   4  -5   56.19   20.70
   2   4  -5   70.19   27.20
   2   4  -5   87.99   32.70
   2   4  -5    2.80   18.60
   1  -4  -5   23.60   35.20
  -1  -4   5   37.70   21.80
  -1  -4   5    4.40   18.50
  -1  -4   5   67.09   24.10
  -1  -4   5   35.10   22.20
   1   4  -5   23.60   18.90
   1   4  -5   45.60   20.80
   1   4  -5    1.30   20.30
  -1   4   5   -4.40   22.10
  -1   4   5   20.00   18.60
   1   4  -5   21.30   13.60
   1   4  -5   26.90   22.10
   0  -4  -5   10.00   33.40
   0  -4   5   16.40   12.00
   0  -4   5    0.60   21.90
   0  -4   5   23.60   21.70
   0  -4   5   16.70   19.20
   0  -4  -5   40.60   20.10
   0  -4   5   13.10   14.70
   0   4   5   43.60   20.30
   0   4  -5   28.00   17.10
   0   4  -5   26.60   21.30
   0   4  -5   12.20   11.20
   0   4  -5   47.40   30.90
   0   4   5   15.60   32.60
   0   4  -5   29.00   19.20
   1  -4   5   57.39   29.30
   1  -4   5   46.30   20.30
  -1  -4  -5   50.59   47.20
   1  -4   5   23.70   24.40
   1  -4   5   25.40   16.40
  -1  -4  -5   10.20   18.10
  -1  -4  -5   19.40   17.60
   1  -4   5   80.39   29.80
   1   4   5   39.00   22.00
  -1   4  -5   15.30   14.70
  -1   4  -5   67.59   27.80
  -1   4  -5   19.30   23.30
  -1   4  -5   41.80   20.40
  -1   4  -5   35.90   28.80
   1   4   5   46.20   45.30
   2  -4   5   29.60   26.30
  -2  -4  -5   32.10   20.40
  -2  -4  -5   49.10   42.50
   2  -4   5   34.10   17.90
  -2  -4  -5   20.60   18.70
   2  -4   5   43.20   29.50
   2  -4   5   -2.90   17.10
   2  -4   5   35.80   18.30
   2   4   5   14.40   20.80
  -2   4  -5  133.99   26.50
   2   4   5   57.99   53.19
  -2   4  -5   40.40   29.00
  -2   4  -5    8.70   22.50
  -2   4  -5   77.29   31.30
  -2   4  -5   77.39   23.50
  -3  -4  -5   58.19   45.90
   3  -4   5  196.68   61.89
   3  -4   5   98.39   51.29
   3  -4   5   51.69   49.10
  -3  -4  -5  215.98   84.49
  -3  -4  -5  188.88   49.20
   3  -4   5  119.99   45.40
  -3   4  -5  115.09   43.80
  -3   4  -5   92.19   55.69
   3   4   5  128.99   70.69
  -3   4  -5  201.98   55.29
  -3   4  -5  263.67   65.69
   3   4   5   74.99   46.70
   3   4   5  162.48   49.50
  -3   4  -5  162.88   45.50
   4  -4   5   32.50   27.70
   4  -4   5   -6.40   14.30
   4  -4   5   41.60   15.40
   4  -4   5    3.70   21.50
  -4  -4  -5    6.70   15.80
  -4  -4  -5   66.09   50.89
  -4   4  -5   25.90   21.60
  -4   4  -5    5.80    9.20
   4   4   5   37.90   38.50
  -4   4  -5    9.50   22.70
  -4   4  -5    0.90   18.90
   4   4   5   -1.50   12.90
   5  -4   5    9.80   26.20
  -5  -4  -5   21.60   32.60
   5  -4   5   24.80   29.40
  -5  -4  -5   15.30   15.40
   5  -4   5   35.50   16.00
   5  -4   5   45.10   34.90
  -5   4  -5   22.20   13.00
   5   4   5   23.80   39.30
  -5   4  -5   27.20   24.50
  -5   4  -5   12.50   21.50
   5   4   5    4.30   14.80
 -12   0   6   16.60   28.60
  12   0  -6   14.80   21.30
  12   0  -6   30.60   32.50
 -12   0   6   29.90   24.70
  11   0  -6   55.69   30.10
 -11   0   6   37.90   33.90
  11   0  -6   17.50   28.20
 -11   0   6   56.99   31.10
 -10   0   6    2.90   28.40
 -10   0   6   23.10   20.40
  10   0  -6    7.80   14.20
  10   0  -6   37.70   36.20
   9   0  -6  119.29   64.89
  -9   0   6  199.48   73.89
  -8   0   6  705.73  215.58
   8   0  -6  619.94  214.88
  -7   0   6  219.98   95.99
   7   0  -6  406.16  109.29
  -7   0   6  468.55  112.49
   7   0  -6  229.48   96.59
   6   0  -6 1415.26  422.56
  -6   0   6 1034.10  413.26
  -6   0   6 1505.55  424.56
   6   0  -6 1368.46  413.76
  -5   0   6 1704.73  552.04
   5   0  -6 1890.31  559.74
   5   0  -6 1621.64  551.74
   4   0  -6 1496.35  507.05
  -4   0   6 1612.04  507.35
   3   0  -6 4770.02 1497.05
  -3   0   6 4524.55 1496.55
   6   0   6  393.16  126.29
   6   0   6  295.07  126.49
  -6   0  -6  493.45  127.69
  -6   0  -6  303.37  125.99
  -7   0  -6   96.39   29.10
  -7   0  -6   30.00   27.80
  -7   0  -6   24.60   17.70
   7   0   6   51.39   31.90
  -7   0  -6   24.90   16.40
   7   0   6   37.40   18.30
   7   0   6   21.20   15.70
   7   0   6    8.60   18.60
   8   0   6  709.33  171.58
  -8   0  -6  372.46  167.58
   8   0   6  577.74  165.38
   8   0   6  418.26  168.28
  -8   0  -6  400.56  166.98
  -9   0  -6   15.40   17.80
  -9   0  -6   27.30   21.70
   9   0   6  -12.00   20.50
   9   0   6   -5.10   18.00
   9   0   6   49.20   24.00
  -9   0  -6   12.40   17.90
  10   0   6    7.00   21.10
  10   0   6   36.40   30.70
 -10   0  -6   46.70   31.60
  10   0   6   52.49   28.90
 -10   0  -6   67.59   30.70
 -10   0  -6   43.60   25.50
 -11   0  -6    0.50   14.60
  11   0   6    2.40   25.90
  11   0   6   10.80   19.60
 -11   0  -6    8.60   23.00
 -11   0  -6  -16.60   12.00
  11   0   6    7.50   19.40
 -12  -1   6   53.19   29.10
 -12  -1   6  -10.30   27.70
  12  -1  -6   56.59   44.20
  12  -1  -6   43.90   27.40
 -12   1   6   26.40   13.90
 -12   1   6   19.80   32.70
  12   1  -6   29.10   25.70
  11  -1  -6  123.59   60.99
 -11  -1   6   62.09   37.50
 -11  -1   6   34.40   38.00
 -11   1   6   98.39   49.00
  11   1  -6   46.30   39.50
  11   1  -6   88.39   39.80
  10  -1  -6   55.89   35.70
 -10  -1   6   36.80   36.20
 -10  -1   6   16.30   15.40
 -10  -1   6   11.80   16.60
  10   1  -6   12.20   25.70
  10   1  -6    3.80   13.40
  10   1  -6   -3.10   11.70
 -10   1   6   60.59   39.80
   9  -1  -6   46.30   38.50
  -9  -1   6   18.50   28.20
  -9  -1   6   28.40   21.00
  -9   1   6   47.00   37.40
   9   1  -6   14.80   20.50
   9   1  -6   24.70   27.60
   8  -1  -6  155.38   69.79
  -8  -1   6  109.09   59.99
  -8  -1   6  135.29   67.69
   8   1  -6  145.29   63.59
   8   1  -6  200.88   71.29
  -8   1   6  346.77   81.39
   7   1  -6   23.20   33.30
  -7   1   6  350.96   67.69
   6  -1  -6  306.27   71.99
  -6  -1   6   73.49   39.10
   6  -1  -6   31.50   27.90
   6  -1  -6   42.60   28.00
  -6   1   6  128.59   58.09
  -6   1   6   56.29   30.40
   6   1  -6  146.99   46.70
  -6   1   6   91.19   31.40
   5  -1  -6 1008.50  311.17
   5  -1  -6 1020.50  320.47
   5  -1  -6  747.23  310.87
  -5  -1   6 1025.80  316.27
  -5   1   6  851.81  310.97
  -5   1   6 1090.49  311.67
   5   1  -6 1308.27  320.57
  -5   1   6 1144.79  323.17
   4  -1  -6  391.96  122.39
  -4  -1   6  250.67  105.89
   4  -1  -6  377.66  101.09
  -4   1   6  318.07  100.99
   4   1  -6  213.28  103.79
  -4   1   6  278.67  114.79
  -3  -1   6  508.35  199.78
   3  -1  -6  558.54  206.78
   3  -1  -6  625.14  196.58
  -3   1   6  706.43  197.28
   2  -1  -6 2173.18  666.63
  -2   1   6 2189.38  666.83
   2   1  -6 1845.02  670.13
   1   1   6   42.90   32.30
  -2  -1  -6 2176.08  717.13
   2   1   6 2268.17  717.53
  -3  -1  -6  809.02  256.77
   3  -1   6  877.51  253.97
  -3   1  -6  638.24  252.67
   3   1   6  878.21  256.87
  -4  -1  -6  555.44  239.28
   4  -1   6  829.32  240.28
  -4   1  -6  790.12  239.18
   5  -1   6 1701.43  455.75
   5  -1   6 1222.98  450.95
  -5   1  -6 1274.37  453.45
  -5   1  -6 1546.95  451.85
  -6  -1  -6   89.09   48.70
   6  -1   6  126.09   43.00
   6  -1   6   49.80   46.50
  -6   1  -6   93.69   48.90
  -6   1  -6  144.79   43.80
   6   1   6  198.48   57.09
   7  -1   6   45.60   34.60
   7  -1   6   59.09   30.40
  -7  -1  -6  157.98   45.60
   7  -1   6   41.60   40.70
   7   1   6   41.60   33.90
  -7   1  -6  109.29   30.50
  -7   1  -6   48.60   33.40
   8  -1   6  118.39   45.40
  -8  -1  -6   65.09   35.80
   8  -1   6  110.79   43.40
  -8   1  -6   79.89   36.60
   8   1   6   55.69   34.20
  -8   1  -6   88.19   42.60
  -8   1  -6  177.28   42.10
  -8   1  -6   53.09   34.00
   9  -1   6   23.50   23.50
   9  -1   6   12.30   19.10
  -9  -1  -6   57.59   25.40
   9  -1   6    0.10   24.80
   9  -1   6   45.40   28.30
  -9  -1  -6   42.80   20.50
  -9  -1  -6   17.80   20.30
   9  -1   6   18.60   23.30
  -9   1  -6   11.50   27.40
  -9   1  -6   33.50   32.40
  -9   1  -6   17.80   37.90
  -9   1  -6   15.60   20.90
   9   1   6   97.29   30.10
  -9   1  -6   46.70   30.10
  -9   1  -6   15.20   18.80
   9   1   6   18.40   20.60
   9   1   6   54.59   21.10
 -10  -1  -6   10.10   25.20
 -10  -1  -6   65.49   24.90
  10  -1   6    7.80   29.30
  10  -1   6    5.30   26.60
 -10  -1  -6   15.50   21.90
  10  -1   6   12.00   17.70
  10  -1   6    1.60   20.80
  10  -1   6   43.30   29.50
  10  -1   6    0.20   38.20
 -10   1  -6   41.90   50.29
 -10   1  -6   18.90   29.60
  10   1   6   68.89   25.50
 -10   1  -6   23.40   28.20
  10   1   6   77.49   28.90
 -10   1  -6   70.89   33.40
 -10   1  -6   16.30   20.70
 -10   1  -6   75.69   35.70
 -11  -1  -6    2.60    7.30
 -11  -1  -6   38.90   19.80
  11  -1   6    0.80   19.10
  11  -1   6   10.10   29.70
 -11  -1  -6   58.29   25.40
 -11  -1  -6   -6.00   19.70
  11  -1   6    9.80   40.40
  11  -1   6   22.70   30.80
  11   1   6   32.70   19.00
 -11   1  -6   26.40   23.90
 -11   1  -6   11.00   17.50
 -11   1  -6   74.99   58.49
  11   1   6   45.30   27.20
 -11   1  -6   13.50   25.30
  11  -2  -6  150.58   61.39
 -11  -2   6   38.00   40.90
 -11   2   6  130.89   62.19
  11   2  -6  106.89   51.49
  10  -2  -6   19.30   19.70
 -10  -2   6   -1.70   12.30
  10  -2  -6   12.30   35.10
  10   2  -6   40.40   30.90
 -10   2   6    1.90   13.90
 -10   2   6   28.60   41.10
  -9  -2   6   19.00   30.90
   9  -2  -6   23.40   28.00
   9  -2  -6   24.50   23.00
  -9  -2   6    9.30   16.40
   9   2  -6    3.50   18.50
  -9   2   6   31.40   35.20
  -9   2   6    7.90   16.70
   8  -2  -6  196.18   57.39
  -8  -2   6    2.10   12.50
   8  -2  -6   48.50   27.00
  -8  -2   6   25.70   24.60
   8   2  -6   -8.70   17.20
  -8   2   6   29.80   25.50
   8   2  -6    2.00   12.70
  -8   2   6  158.28   61.69
   7  -2  -6   87.29   43.70
  -7  -2   6   99.89   42.60
  -7  -2   6  123.09   45.10
   7  -2  -6   52.29   49.00
   7   2  -6   62.89   41.10
   7   2  -6  117.99   44.40
  -7   2   6   46.30   43.80
  -7   2   6   53.49   38.70
  -6  -2   6  553.44  145.39
   6  -2  -6  504.95  147.69
   6  -2  -6  238.88  147.19
  -6  -2   6  329.07  142.19
   6   2  -6  516.95  145.59
   6   2  -6  439.86  143.89
  -6   2   6  398.86  150.38
  -6   2   6  311.37  139.29
  -6   2   6  470.85  146.39
  -6   2   6  505.85  169.08
   5  -2  -6   93.79   56.39
   5  -2  -6   91.19   60.29
  -5  -2   6  114.79   44.00
  -5  -2   6  121.39   45.40
   5  -2  -6   64.89   34.90
  -5   2   6   47.00   33.90
  -5   2   6  106.59   47.70
   5   2  -6   68.29   40.80
   5   2  -6  101.19   42.00
  -5   2   6   76.29   55.99
  -5   2   6  199.08   71.09
   4  -2  -6  245.28  102.09
  -4  -2   6  224.48   68.59
   4  -2  -6  294.97   98.89
  -4  -2   6  186.18   69.59
  -4   2   6  104.49   63.59
   4   2  -6  201.18   71.79
  -4   2   6  234.58   93.69
  -4   2   6  191.68   87.89
  -3  -2   6  210.98   89.79
   3  -2  -6  317.17   88.39
   3  -2  -6  501.85  115.99
   3  -2  -6  393.56  117.69
  -3   2   6  319.37   89.39
  -3   2   6  220.98  101.69
  -3   2   6  278.17  109.89
   3   2  -6  166.28   87.39
   2  -2  -6   34.30   72.99
   2  -2  -6  194.08   63.09
  -2  -2   6  138.09   65.09
  -2   2   6   83.99   76.69
   2   2  -6  238.68   70.09
  -2   2   6  263.17   65.59
   1  -2  -6   80.79   33.30
   1  -2  -6  119.49   74.09
  -1   2   6   47.50   51.99
  -1   2   6   71.19   34.80
   0  -2  -6  339.47  112.89
   0  -2  -6  335.67  130.29
   0  -2   6  381.86  109.19
   0  -2  -6  269.77  109.79
   0   2   6  252.37  123.49
   0   2   6  296.47  110.19
   0   2  -6  324.67  107.99
   1  -2   6   99.99   37.70
  -1  -2  -6  100.79   46.10
  -1  -2  -6   52.99   51.79
  -1   2  -6   93.99   37.80
   1   2   6   71.49   42.50
   1   2   6   26.70   52.29
  -1   2  -6  139.69   55.39
   2  -2   6  633.74  200.18
  -2  -2  -6  750.92  213.88
  -2  -2  -6  487.65  200.78
  -2   2  -6  701.73  201.88
   3  -2   6  292.97  105.59
   3  -2   6  276.47   85.69
   3  -2   6  188.28   88.69
  -3  -2  -6  366.26   96.59
  -3   2  -6  225.58   88.39
  -3   2  -6  498.15  111.29
   3   2   6  210.68   83.89
   3   2   6  212.78   92.39
   4  -2   6   68.69   28.20
   4  -2   6   28.80   34.80
  -4  -2  -6   53.99   26.80
  -4  -2  -6    1.90   36.70
   4  -2   6  260.27   73.19
  -4   2  -6   32.90   31.00
  -4   2  -6  112.09   32.20
  -4   2  -6  268.97   82.79
   4   2   6   22.40   33.70
   4   2   6   48.90   27.10
   5  -2   6  183.78   72.89
   5  -2   6   87.99   48.50
  -5  -2  -6  157.38   57.99
   5  -2   6  168.58   48.70
  -5  -2  -6   60.59   45.40
   5   2   6  301.87   65.89
  -5   2  -6  198.28   77.79
   5   2   6   86.89   46.60
  -5   2  -6   80.59   57.49
  -5   2  -6  169.78   55.59
   6  -2   6   45.10   51.49
   6  -2   6  128.69   62.29
   6  -2   6  146.59   42.60
  -6  -2  -6   52.79   39.30
   6  -2   6  136.69   48.40
  -6   2  -6  123.89   46.30
  -6   2  -6   70.99   49.10
  -6   2  -6   87.49   61.09
  -6   2  -6  127.89   42.60
   7  -2   6   56.29   25.80
   7  -2   6  -10.70   21.10
   7  -2   6   42.50   44.50
   7  -2   6   37.80   25.00
  -7   2  -6   17.20   22.10
  -7   2  -6   18.40   22.00
  -7   2  -6  204.28   65.59
  -7   2  -6    4.80   17.70
   8  -2   6   19.90   22.30
   8  -2   6   10.40   25.60
   8  -2   6   30.20   21.50
   8  -2   6   24.90   43.60
  -8   2  -6    5.80   23.80
  -8   2  -6   10.20   17.30
  -8   2  -6   22.90   23.40
   9  -2   6   19.40   22.70
   9  -2   6   -4.00   17.20
   9  -2   6    5.70   19.80
   9  -2   6   19.90   29.30
  -9  -2  -6    2.60    9.50
   9  -2   6   80.79   59.39
  -9   2  -6   23.20   28.20
  -9   2  -6   20.80   43.60
  -9   2  -6    1.10   20.80
  -9   2  -6   35.10    9.30
  -9   2  -6    3.10   17.20
  10  -2   6  148.39   64.39
  10  -2   6   79.39   44.20
 -10  -2  -6   32.00   19.80
  10  -2   6   31.10   30.70
  10  -2   6   21.60   29.00
 -10   2  -6   69.59   18.60
 -10   2  -6   90.89   40.70
 -10   2  -6   48.40   32.30
  10   2   6   21.00   19.10
 -10   2  -6  116.89   59.69
 -10   2  -6   58.59   38.50
   9  -3  -6   72.39   45.60
  -9  -3   6   30.50   27.10
   9  -3  -6   23.20   25.80
  -9   3   6   16.90   25.90
   9   3  -6   52.89   32.20
  -9   3   6   46.80   45.40
   8  -3  -6   14.30   28.90
   8  -3  -6   13.10   22.10
   8  -3  -6   -3.60   51.19
  -8  -3   6    7.70   16.70
  -8   3   6   -0.40    2.60
  -8   3   6  -39.30   27.90
  -8   3   6   20.70   24.70
  -8   3   6   44.20   46.90
   8   3  -6    1.70   19.00
   7  -3  -6  195.78   88.89
   7  -3  -6  197.88   87.49
  -7  -3   6  258.87   81.29
   7  -3  -6  121.39   95.99
  -7   3   6  167.18   89.39
   7   3  -6  255.57   87.59
  -7   3   6  226.68  116.19
  -6  -3   6    3.60   13.70
  -6  -3   6   32.00   24.40
   6  -3  -6    3.10   42.70
   6  -3  -6   41.80   31.00
   6  -3  -6    0.20   31.80
   6   3  -6   21.40   21.20
   6   3  -6    4.40   12.00
  -6   3   6  -25.00   33.70
  -6   3   6   28.00   26.50
  -6   3   6   -3.60   31.90
   5  -3  -6  113.29   50.49
   5  -3  -6  306.97   86.79
  -5  -3   6   66.09   28.60
  -5  -3   6  131.49   38.70
  -5  -3   6   18.20   19.10
   5  -3  -6   75.79   51.29
  -5   3   6   56.89   36.90
  -5   3   6  142.09   57.29
   5   3  -6   15.90   19.80
   5   3  -6  123.89   39.90
  -5   3   6   57.99   56.49
   5   3  -6   49.50   26.40
  -4  -3   6   42.70   18.90
  -4  -3   6   14.10   16.00
  -4  -3   6   13.40   15.00
   4  -3  -6   32.40   50.19
   4  -3  -6   41.00   36.10
   4  -3  -6   40.80   42.50
  -4  -3   6   13.50    9.40
   4   3  -6   -3.20   13.80
  -4   3   6    9.40   21.10
  -4   3   6    6.10   37.90
   4   3  -6   12.00   17.60
   4   3  -6    2.80   14.90
  -4   3   6   -8.60   30.50
  -4   3   6   10.70   17.60
   3  -3  -6   54.39   29.10
   3  -3  -6   34.00   61.69
  -3  -3   6   68.49   26.60
   3  -3  -6  102.19   56.69
  -3  -3   6   56.29   49.50
  -3  -3   6   68.89   33.20
   3  -3  -6   52.89   46.80
  -3  -3   6   31.60   27.10
  -3   3   6  102.99   51.69
   3   3  -6  168.18   34.50
   3   3  -6   76.09   35.30
   3   3  -6  112.49   55.19
  -3   3   6  113.39   64.59
   3   3  -6  127.19   28.30
  -3   3   6   52.59   49.30
  -3   3   6   -3.40   25.50
   2  -3  -6   52.79   40.90
  -2  -3   6   37.00   21.20
  -2  -3   6    8.60   14.00
  -2  -3   6   18.20   18.50
   2  -3  -6   48.70   20.50
  -2  -3   6   10.90   32.60
   2  -3  -6    2.90   52.69
  -2   3   6   58.89   55.99
  -2   3   6   30.60   20.40
   2   3  -6   19.10   18.10
   2   3  -6   60.79   49.50
   2   3  -6   27.90   17.60
  -2   3   6   49.99   39.80
   2   3  -6   70.19   26.30
   1  -3  -6   20.50   56.29
  -1  -3   6   -2.00   12.20
  -1  -3   6    3.00   36.40
   1  -3  -6  117.39   49.70
   1  -3  -6   19.60   16.10
  -1   3   6  -26.50   28.70
   1   3  -6   -3.10   38.10
   1   3  -6   14.40   13.90
   1   3  -6   -0.80   13.10
  -1   3   6    9.80   16.40
  -1   3   6   48.80   38.10
   0  -3  -6   17.30   30.70
   0  -3  -6  -20.20   45.00
   0  -3   6   37.70   47.60
   0  -3   6    6.30   13.90
   0  -3   6   11.40   10.80
   0  -3  -6   51.69   20.90
   0   3   6   49.20   21.70
   0   3  -6   53.89   53.99
   0   3   6   20.40   30.10
   0   3  -6    5.10   17.50
   1  -3   6   37.40   47.70
  -1  -3  -6  171.48   40.00
   1  -3   6   98.59   38.30
   1  -3   6   95.59   33.30
  -1  -3  -6  193.28   69.69
  -1   3  -6   40.20   31.50
   1   3   6  150.98   65.59
  -1   3  -6   30.70   47.30
   1   3   6  197.78   41.50
  -1   3  -6  192.58   47.20
  -2  -3  -6  214.78   54.79
   2  -3   6  141.19   50.79
   2  -3   6  145.19   56.19
   2  -3   6   75.69   65.59
  -2   3  -6   66.59   67.59
   2   3   6  255.27   57.59
  -2   3  -6  191.88   52.09
  -2   3  -6   64.79   52.49
  -2   3  -6  100.79   57.69
   2   3   6  217.78   84.39
   3  -3   6   68.29   34.20
   3  -3   6   75.79   34.60
   3  -3   6   39.00   37.20
  -3   3  -6   50.09   34.40
  -3   3  -6  111.89   39.20
  -3   3  -6  100.59   45.20
  -3   3  -6   91.29   39.70
   4  -3   6   92.79   43.60
   4  -3   6  150.88   43.10
   4  -3   6   46.10   31.20
   4  -3   6   28.80   30.50
  -4   3  -6  102.49   40.40
  -4   3  -6  121.69   40.10
  -4   3  -6   10.20   25.50
  -4   3  -6   65.79   42.50
   5  -3   6   -4.80   24.10
   5  -3   6   20.20   25.00
   5  -3   6   12.40   21.50
   5  -3   6   18.10   22.90
  -5   3  -6   13.10    9.30
  -5   3  -6    7.80   28.30
  -5   3  -6   37.90   24.30
  -5   3  -6    4.20   19.60
  -5   3  -6   19.70   19.50
   6  -3   6   33.50   35.00
   6  -3   6   11.30   20.50
   6  -3   6   26.00   23.20
  -6  -3  -6    5.20   12.30
   6  -3   6   18.10   10.10
   6  -3   6   10.40   17.80
  -6   3  -6    9.40    8.90
  -6   3  -6   15.10   22.50
  -6   3  -6   17.10   25.10
  -6   3  -6   18.50   21.40
  -6   3  -6   -1.50   28.70
   7  -3   6   10.90   22.70
   7  -3   6   14.50   22.80
   7  -3   6   40.60   42.60
   7  -3   6   11.80   21.20
  -7  -3  -6   29.40   25.40
  -7  -3  -6   -7.20    5.30
   7  -3   6   14.90    9.60
  -7   3  -6    7.00    8.20
  -7   3  -6   50.49   38.40
  -7   3  -6   37.90   28.30
  -7   3  -6   -0.60   22.10
  -7   3  -6    6.60   16.90
   8  -3   6   54.99   45.10
   8  -3   6   54.79   42.80
   8  -3   6  113.49   60.69
   8  -3   6   95.79   32.90
   8  -3   6  106.19   48.40
  -8   3  -6   79.99   46.60
  -8   3  -6   23.70   46.30
  -8   3  -6   99.59   48.80
  -8   3  -6   29.60   41.70
  -8   3  -6  168.88   34.30
  -6  -4   6   37.30   26.70
  -6  -4   6    4.10    7.80
   6  -4  -6    1.80   27.30
   6  -4  -6   16.60   29.60
   6  -4  -6    2.00    4.10
  -6   4   6    2.60    4.10
   6   4  -6   39.50   27.20
   6   4  -6   20.70    9.30
  -6   4   6   14.80   33.70
  -6   4   6    7.20   40.80
  -5  -4   6   58.19   28.70
  -5  -4   6  122.09   45.70
   5  -4  -6   91.79   51.99
   5  -4  -6  105.49   61.69
   5   4  -6  113.59   46.40
  -5   4   6   45.00   47.10
   5   4  -6   80.49   29.90
  -5   4   6  116.29   65.09
   4  -4  -6   56.59   48.10
  -4  -4   6  128.69   47.10
  -4  -4   6   84.59   32.60
  -4  -4   6  114.49   35.30
   4  -4  -6  146.19   67.09
  -4   4   6  168.88   75.09
   4   4  -6  188.88   54.89
   4   4  -6   93.39   33.90
  -4   4   6   32.30   31.20
  -4   4   6   46.00   48.90
   3  -4  -6   28.40   41.00
  -3  -4   6   27.60   14.20
  -3  -4   6    8.30   15.50
  -3  -4   6   29.80   21.70
   3  -4  -6   44.00   64.69
   3  -4  -6   14.40   13.90
   3  -4  -6   37.80   39.60
  -3  -4   6   37.70   17.90
  -3   4   6   44.30   58.39
  -3   4   6   29.90   34.70
   3   4  -6   26.20   18.00
   3   4  -6    6.90   20.00
  -3   4   6   27.90   14.50
   3   4  -6   58.39   28.60
   3   4  -6   22.80   14.00
  -3   4   6   40.60   45.20
  -2  -4   6    5.80   16.70
  -2  -4   6    8.80    9.20
   2  -4  -6   30.70   12.40
   2  -4  -6   39.30   44.30
  -2  -4   6   24.50   19.40
  -2  -4   6    5.10   13.90
   2  -4  -6   20.20   58.19
  -2  -4   6   13.40   14.40
   2  -4  -6    0.50   16.70
  -2   4   6    6.50    9.60
   2   4  -6   -3.50   18.90
  -2   4   6   21.80   19.10
   2   4  -6   -3.10   14.30
   2   4  -6   15.60   15.20
  -2   4   6   48.10   44.30
  -1  -4   6   25.20   18.80
  -1  -4   6   76.29   27.10
  -1  -4   6   17.80   17.40
  -1  -4   6   -3.30   17.80
   1  -4  -6   14.70    9.80
   1  -4  -6   36.30   40.30
   1  -4  -6   27.80   18.90
   1   4  -6   55.09   25.00
  -1   4   6    4.90   17.20
   1   4  -6   17.50   16.20
  -1   4   6   26.10   40.80
   1   4  -6   31.10   20.10
   1   4  -6   14.50   11.20
   1   4  -6  -15.70   14.20
   0  -4   6    5.20   15.90
   0  -4   6   13.50   17.30
   0  -4   6   15.30   15.50
   0  -4  -6   29.60   35.60
   0  -4   6   15.50   19.30
   0  -4   6    3.70   11.90
   0  -4  -6   23.00   17.10
   0   4  -6   32.80   18.30
   0   4  -6   32.30   20.50
   0   4  -6   11.30   13.40
   0   4   6   -3.30   24.00
   0   4   6  -18.00   14.50
   0   4  -6   -2.80   17.40
   0   4  -6    2.60   19.60
   1  -4   6   28.00   22.40
  -1  -4  -6   27.20   20.70
   1  -4   6   63.79   23.10
   1  -4   6  143.69   37.70
   1  -4   6   -1.40   16.50
   1  -4   6   35.80   24.70
  -1  -4  -6  109.49   60.09
  -1   4  -6   21.00   24.00
  -1   4  -6    7.30   21.80
  -1   4  -6   50.09   24.00
  -1   4  -6   25.80   21.80
  -1   4  -6   28.90   17.50
   1   4   6   61.29   51.69
  -1   4  -6   45.70   21.10
   1   4   6   25.50   22.30
   2  -4   6  141.79   50.29
   2  -4   6   76.09   46.90
  -2  -4  -6   81.59   40.40
  -2  -4  -6  173.58   75.89
   2  -4   6   61.99   41.80
  -2   4  -6  147.69   51.09
   2   4   6   95.69   42.40
  -2   4  -6  118.59   42.30
  -2   4  -6   84.59   43.60
   2   4   6  171.58   76.09
  -2   4  -6  176.38   49.00
  -2   4  -6   29.10   42.90
  -2   4  -6  126.99   38.50
   3  -4   6   80.69   45.40
   3  -4   6  146.49   51.79
   3  -4   6   90.99   48.10
  -3  -4  -6  137.99   66.59
  -3  -4  -6  115.99   41.80
   3  -4   6   69.99   42.70
   3  -4   6   98.39   36.70
  -3   4  -6  173.08   51.29
   3   4   6  123.79   43.40
   3   4   6  191.28   77.39
  -3   4  -6  104.99   36.80
  -3   4  -6   97.89   47.70
  -3   4  -6   19.10   39.50
   4  -4   6    1.10    9.50
   4  -4   6    7.40   23.10
   4  -4   6   10.40   26.80
  -4  -4  -6   39.70   19.70
   4  -4   6   16.90   27.00
  -4  -4  -6    8.20   37.10
   4  -4   6   17.90   26.00
  -4   4  -6    7.20   10.10
  -4   4  -6   10.30   25.00
   4   4   6  -15.80   35.50
  -4   4  -6   14.90   22.90
  -4   4  -6    9.60   18.90
  -4   4  -6   13.80   20.20
   5  -4   6    3.60   20.60
   5  -4   6   -0.50   26.70
   5  -4   6   29.20   13.30
   5  -4   6   19.10   22.60
  -5  -4  -6   15.40   13.90
  -5  -4  -6   13.70   29.10
  -5   4  -6   26.90   30.60
   5   4   6   13.50   30.60
  -5   4  -6    5.90   21.70
  -5   4  -6   16.70   13.10
   5   4   6   31.60   19.80
  -5   4  -6    9.70   18.50
  12   0  -7   44.00   30.80
 -12   0   7  114.49   41.70
  12   0  -7    5.50   31.90
 -12   0   7  171.58   58.79
 -11   0   7    1.50   12.80
  11   0  -7   27.30   29.70
 -11   0   7    8.50   28.60
  11   0  -7   -2.50   10.60
  10   0  -7   20.50   19.60
 -10   0   7   72.09   46.80
  10   0  -7  128.49   49.60
 -10   0   7   29.00   21.80
  -9   0   7  233.08   69.19
   9   0  -7   75.29   43.00
  -9   0   7  103.69   45.00
   9   0  -7  316.37   79.29
   8   0  -7   52.89   36.50
   8   0  -7  159.88   56.69
  -8   0   7   95.49   39.10
  -8   0   7  285.47   72.49
  -7   0   7  104.39   65.69
   7   0  -7  195.08   57.39
   6   0  -7   35.70   28.40
   6   0  -7  308.57   76.29
  -6   0   7  109.99   47.50
  -6   0   7   23.30   28.80
  -5   0   7  246.18  106.59
   5   0  -7  307.67   97.19
   5   0  -7  214.48  108.09
  -5   0   7  320.47   96.99
  -4   0   7  267.97   79.99
   4   0  -7   98.09   68.89
  -3   0   7 1428.66  536.25
   3   0  -7 1942.01  541.55
   7   0   7   -9.50   23.40
  -7   0  -7   -4.20   14.70
  -7   0  -7    8.30   22.00
   7   0   7   32.70   23.90
  -8   0  -7  116.99   37.80
  -8   0  -7  113.39   35.70
   8   0   7   53.49   21.90
  -8   0  -7   23.50   20.30
   8   0   7  152.58   38.10
   8   0   7   97.99   45.60
   8   0   7   29.00   19.30
  -8   0  -7   30.00   19.10
  -9   0  -7  386.86   84.09
  -9   0  -7  158.28   71.39
  -9   0  -7  228.18   76.49
   9   0   7  202.78   79.29
  -9   0  -7  338.07   79.59
   9   0   7  134.79   73.99
  10   0   7  -10.00   18.40
  10   0   7   50.99   27.50
 -10   0  -7   17.60   20.90
  10   0   7   80.39   29.60
 -10   0  -7   38.40   23.80
 -10   0  -7   63.09   28.30
 -11   0  -7  130.09   45.60
  11   0   7   56.09   36.90
  11   0   7   96.49   41.90
 -11   0  -7   16.30   30.10
 -11   0  -7  100.89   38.20
  11   0   7   91.19   38.20
 -12  -1   7   13.80   28.20
 -12  -1   7    2.30   14.00
 -12  -1   7    8.50   18.40
  12  -1  -7    8.90   26.60
  12   1  -7   13.20   26.00
 -12   1   7   26.80   33.80
  12   1  -7    4.50   14.10
  11  -1  -7  115.69   54.29
 -11  -1   7   96.09   41.60
 -11  -1   7   57.09   46.30
  11   1  -7   48.00   36.90
  11   1  -7   31.00   44.50
 -11   1   7   57.69   46.20
 -10  -1   7   10.00   18.00
 -10  -1   7   47.00   40.80
 -10  -1   7   -0.60   17.10
  10  -1  -7   68.39   37.90
  10   1  -7   37.10   33.60
  10   1  -7   23.60   16.10
  10   1  -7   21.50   20.30
 -10   1   7   47.20   37.80
  -9  -1   7  210.68   59.59
   9  -1  -7  171.58   64.49
   9  -1  -7  112.69   39.70
  -9  -1   7  277.07   70.09
   9   1  -7   90.99   39.50
  -9   1   7  155.28   60.19
   9   1  -7   39.20   41.70
   9   1  -7  212.98   63.99
  -9   1   7   57.59   39.00
   8  -1  -7   87.89   41.50
  -8  -1   7  293.37   63.69
   8  -1  -7   52.39   41.20
   8   1  -7  150.18   55.49
   8   1  -7  202.68   60.99
  -8   1   7  130.59   43.10
  -8   1   7  397.36   88.79
  -8   1   7   62.99   41.90
  -7  -1   7  181.48   53.99
   7  -1  -7   97.99   55.79
   7  -1  -7   59.59   29.90
  -7   1   7  141.59   62.49
   7   1  -7  113.89   45.80
  -7   1   7   48.40   30.30
  -7   1   7   47.70   28.50
   6  -1  -7  353.86  119.39
  -6  -1   7  205.88  111.39
   6  -1  -7  345.37  106.59
  -6   1   7  299.67  119.69
   6   1  -7  344.77  116.69
  -6   1   7  350.46  107.59
  -5  -1   7 1329.47  455.15
   5  -1  -7 1801.72  463.65
  -5   1   7 1635.14  462.65
  -5   1   7 1150.28  449.66
   4  -1  -7  205.58   79.89
  -4  -1   7  216.28   89.99
   4  -1  -7  184.78   96.49
  -4   1   7  482.65  115.69
  -4   1   7  202.98   79.49
   4   1  -7  260.27   93.39
  -3  -1   7  199.48   69.49
   3  -1  -7  269.87   86.49
   3  -1  -7  298.97   56.09
  -3   1   7   33.60   47.90
  -3   1   7  131.29   68.89
   3   1  -7   90.99   61.09
  -3  -1  -7  139.09   52.39
   3   1   7   91.09   48.60
   4  -1   7  544.65  173.68
  -4  -1  -7  592.44  176.08
   4   1   7  462.15  174.38
  -4   1  -7  503.35  174.28
   5  -1   7 1168.68  418.66
  -5   1  -7 1442.36  420.26
  -6  -1  -7  333.87  121.79
   6  -1   7  290.67  124.39
  -6   1  -7  339.97  124.79
   6   1   7  547.15  126.99
  -7  -1  -7  147.59   56.59
   7  -1   7  178.08   51.99
   7  -1   7   62.59   52.59
  -7   1  -7  180.48   51.99
  -7   1  -7  107.69   56.29
   7   1   7   80.89   56.09
   8  -1   7   59.89   34.40
   8  -1   7   32.40   24.50
  -8  -1  -7   60.49   25.80
   8  -1   7   36.60   30.60
   8   1   7   11.00   23.20
  -8   1  -7   16.10   22.50
  -8   1  -7   70.69   28.00
   9  -1   7   29.40   29.60
  -9  -1  -7    1.10   18.40
   9  -1   7   24.90   23.60
   9  -1   7   46.40   30.80
   9   1   7    8.80   16.40
  -9   1  -7  143.69   38.60
  -9   1  -7   13.70   20.40
  -9   1  -7   -2.00   17.30
 -10  -1  -7   20.00   17.50
 -10  -1  -7   12.80   16.80
  10  -1   7   12.60   26.50
  10  -1   7   25.90   28.40
  10  -1   7   35.60   26.60
 -10  -1  -7   44.10   21.90
  10  -1   7    7.00   21.80
 -10   1  -7    7.10   31.60
  10   1   7   34.10   23.30
 -10   1  -7   27.00   29.20
  10   1   7    5.90   24.00
 -10   1  -7    7.60   16.90
 -10   1  -7   27.40   23.50
  10   1   7   21.50   17.20
 -10   1  -7   14.60   19.20
 -11  -1  -7   33.00   20.90
  11  -1   7    5.80   27.20
  11  -1   7   16.20   30.00
 -11  -1  -7    2.90   15.60
  11  -1   7   24.90   24.20
 -11  -1  -7   24.90   23.00
  11   1   7   13.50   19.40
 -11   1  -7  -15.60   29.20
 -11   1  -7   51.79   32.20
 -11   1  -7   -0.30   27.80
 -11   1  -7   56.69   31.00
  11   1   7    2.40   19.90
  11   1   7   16.90   16.70
 -11  -2   7   27.70   34.50
  11  -2  -7   94.39   50.09
 -11  -2   7   15.10   20.40
  11  -2  -7   21.40   22.40
 -11   2   7   22.20   21.30
 -11   2   7   24.00   42.20
  11   2  -7    8.30   23.20
 -10  -2   7   39.30   28.60
 -10  -2   7   52.79   42.00
  10  -2  -7   37.20   26.30
  10  -2  -7   23.50   31.00
  10   2  -7   36.50   30.10
 -10   2   7   11.00   43.30
 -10   2   7   23.10   25.00
  10   2  -7   73.69   37.10
   9  -2  -7  153.58   56.89
  -9  -2   7   26.00   24.40
  -9  -2   7   28.30   31.70
   9   2  -7   43.90   35.40
   9   2  -7    3.50   17.10
  -9   2   7   11.40   21.70
  -9   2   7  179.48   65.99
  -8  -2   7   57.39   33.50
  -8  -2   7   12.70   16.60
   8  -2  -7   27.30   35.60
   8   2  -7   37.10   29.40
   8   2  -7   19.10   27.50
  -8   2   7   54.29   46.60
  -7  -2   7   99.49   47.90
  -7  -2   7  124.79   52.29
   7  -2  -7   65.89   55.29
   7  -2  -7   57.79   41.60
  -7   2   7  167.98   71.59
   7   2  -7  143.09   54.09
   7   2  -7  233.18   54.29
  -7   2   7  100.79   43.50
  -6  -2   7   30.50   27.40
  -6  -2   7   49.40   34.90
   6  -2  -7   50.09   40.60
   6  -2  -7   21.10   22.60
  -6   2   7   31.50   23.70
   6   2  -7  122.49   40.10
  -6   2   7   57.79   45.60
   6   2  -7   86.39   39.30
   5  -2  -7  270.87  113.29
   5  -2  -7  613.34  142.69
  -5  -2   7  261.27  117.29
   5   2  -7  346.97  116.59
   5   2  -7  328.17  119.09
  -5   2   7  366.46  114.59
  -5   2   7  416.46  130.79
   4  -2  -7   98.79   33.90
  -4  -2   7   53.39   36.00
   4  -2  -7   57.49   49.20
   4  -2  -7   55.69   50.59
  -4   2   7   71.29   33.40
  -4   2   7  100.49   56.89
  -4   2   7   50.69   48.30
   4   2  -7   82.09   40.90
   3  -2  -7  564.64  189.98
   3  -2  -7 1173.28  221.28
   3  -2  -7  585.54  201.28
  -3  -2   7  620.34  194.38
  -3   2   7  527.35  190.38
  -3   2   7  587.44  210.78
  -3   2   7  405.06  201.28
   2  -2  -7  309.67  104.09
   2  -2  -7  512.05  141.19
  -2   2   7  296.67  103.79
  -2   2   7  192.48  116.89
   1  -2  -7   -1.80   36.20
   1  -2  -7   -6.10   19.60
   1  -2  -7   47.80   22.80
  -1   2   7   -0.20   22.60
  -1   2   7  -18.70   33.70
  -1   2   7   18.10   23.00
   0  -2   7   84.39   27.20
   0  -2  -7  133.69   73.39
   0  -2  -7   28.80   30.10
   0   2   7   70.39   38.20
   0   2   7    2.80   42.00
   1  -2   7  170.98   60.19
  -1  -2  -7  170.08   69.99
  -1  -2  -7  225.58   87.19
   1   2   7  101.39   64.29
  -1   2  -7  212.58   61.59
   1   2   7  215.38   82.39
  -3  -2  -7  430.36  187.28
   3  -2   7  614.84  174.08
   3   2   7  513.95  176.28
  -3   2  -7  463.15  173.18
  -4  -2  -7 1138.49  337.77
   4  -2   7 1012.20  338.37
  -4   2  -7  759.92  340.17
   4   2   7 1221.28  337.97
  -5  -2  -7  160.78   60.39
   5  -2   7  216.98   60.29
   5  -2   7  172.68   79.09
   5  -2   7  219.88   71.39
   5   2   7  124.69   59.69
  -5   2  -7  429.26   99.79
  -5   2  -7  129.39   57.89
  -5   2  -7  163.08   66.19
   6  -2   7    0.50   33.50
  -6  -2  -7    4.00   18.40
   6  -2   7   24.20   22.00
   6  -2   7   21.40   17.70
  -6   2  -7   18.10   15.40
   6   2   7   40.60   24.00
  -6   2  -7   11.10   21.00
  -6   2  -7   96.99   62.89
  -7  -2  -7   -2.80   14.70
   7  -2   7   52.99   26.60
   7  -2   7   -2.10   13.40
   7  -2   7   25.30   23.60
  -7   2  -7   -9.30   29.40
  -7   2  -7   96.69   40.60
  -7   2  -7    4.70   17.60
   7   2   7    9.90   14.90
  -7   2  -7   99.69   30.30
  -8  -2  -7   22.80   25.50
   8  -2   7   18.80   46.30
   8  -2   7   44.10   27.40
   8  -2   7  172.88   48.40
  -8   2  -7  158.38   50.09
  -8   2  -7   57.59   54.19
  -8   2  -7   62.29   31.00
   9  -2   7  138.59   66.19
   9  -2   7   26.60   33.30
   9  -2   7   51.29   35.30
   9  -2   7  155.58   47.30
  -9   2  -7   55.89   36.20
  -9   2  -7  176.98   72.19
  -9   2  -7   80.19   46.40
  -9   2  -7   26.30   33.50
  10  -2   7  159.18   68.89
  10  -2   7   -3.40   21.80
  10  -2   7   50.99   29.90
  10  -2   7   48.60   34.90
 -10   2  -7  150.88   65.79
 -10   2  -7   28.80   26.30
 -10   2  -7   27.70   29.40
 -10   2  -7   16.50   26.80
  -9  -3   7   29.00   27.20
   9  -3  -7   17.50   41.80
  -9  -3   7   13.20   27.80
   9  -3  -7   31.30   30.80
   9   3  -7    2.40   17.20
  -9   3   7   13.10   23.00
  -9   3   7    7.50   30.50
   8  -3  -7   13.70   37.60
  -8  -3   7    4.20   19.10
  -8  -3   7   35.20   29.00
   8  -3  -7    9.20   24.10
  -8   3   7   20.90   30.90
  -8   3   7   13.00   26.60
   8   3  -7   14.60   28.20
   8   3  -7   31.60   26.60
   7  -3  -7    9.10   28.80
   7  -3  -7   30.70   32.80
   7  -3  -7    4.00   47.20
  -7  -3   7   21.90   23.10
  -7  -3   7   26.20   26.50
   7   3  -7    6.50   16.50
  -7   3   7   10.80   36.00
   7   3  -7   30.50   26.70
  -7   3   7  -11.90   50.29
  -7   3   7   18.40   27.50
  -6  -3   7   99.79   43.30
   6  -3  -7  184.28   65.29
  -6  -3   7  149.69   51.09
   6  -3  -7   20.90   73.19
   6  -3  -7   55.69   53.59
  -6   3   7  119.49   79.19
  -6   3   7  117.99   42.30
   6   3  -7  172.28   55.99
   6   3  -7   57.59   40.80
  -6   3   7   54.39   51.39
   5  -3  -7   57.39   48.70
   5  -3  -7   37.30   36.30
  -5  -3   7   24.40   21.00
  -5  -3   7   35.60   22.50
   5  -3  -7   12.50   17.90
   5  -3  -7    0.30   43.30
  -5   3   7   -4.90   25.40
  -5   3   7   68.29   51.69
   5   3  -7   41.40   24.40
  -5   3   7   -2.50   16.20
  -5   3   7   -2.10   53.79
   5   3  -7   34.60   23.60
   4  -3  -7  -13.40   40.60
   4  -3  -7    8.90   21.80
   4  -3  -7  112.79   62.99
   4  -3  -7   16.00   37.20
  -4  -3   7   98.39   32.00
  -4  -3   7   50.49   29.10
  -4   3   7   36.60   63.09
  -4   3   7   26.70   46.80
   4   3  -7   82.69   33.60
  -4   3   7   23.50   23.20
   4   3  -7  136.49   34.80
  -4   3   7   26.10   31.90
   3  -3  -7   62.69   50.19
  -3  -3   7   78.59   31.00
   3  -3  -7   16.60   19.40
  -3  -3   7   67.19   19.30
   3  -3  -7   71.29   47.20
   3  -3  -7  115.49   74.29
  -3  -3   7   22.00   21.10
  -3   3   7   -2.00   17.90
   3   3  -7   21.50   20.70
  -3   3   7    0.90   36.10
   3   3  -7   49.50   24.70
  -3   3   7   60.29   44.60
   3   3  -7   34.70   21.90
   2  -3  -7  -21.20   28.10
   2  -3  -7    7.80   16.20
  -2  -3   7   49.80   17.30
   2  -3  -7   18.80   45.10
  -2  -3   7    5.50   34.30
  -2   3   7   15.90   31.10
  -2   3   7  -12.80   30.80
  -2   3   7  -15.90   14.50
   2   3  -7   53.59   23.30
   2   3  -7   73.79   20.80
   2   3  -7   -1.30   36.10
   1  -3  -7   -0.60   34.80
  -1  -3   7   35.70   42.90
   1  -3  -7   71.99   24.30
  -1  -3   7   14.80   16.20
  -1   3   7   90.79   27.50
  -1   3   7   54.29   49.60
   1   3  -7   11.80   17.90
  -1   3   7   15.50   37.30
   1   3  -7   26.10   45.00
   0  -3  -7   61.89   26.00
   0  -3  -7   36.00   47.90
   0  -3   7   19.50   21.80
   0  -3   7   74.09   55.59
   0   3   7   47.40   25.80
   0   3  -7   27.30   22.60
   0   3  -7   32.70   40.50
   0   3   7   58.39   57.49
   1  -3   7  250.97   89.99
  -1  -3  -7  184.88   58.99
   1  -3   7  110.09   56.69
  -1  -3  -7   88.69   86.39
   1   3   7  182.08   58.59
  -1   3  -7  264.57   86.19
  -1   3  -7  131.09   59.09
   2  -3   7   20.20   48.50
   2  -3   7   22.60   16.90
  -2  -3  -7   38.00   21.30
   2  -3   7   27.10   23.80
  -2   3  -7   40.80   42.00
  -2   3  -7   42.60   25.30
  -2   3  -7   17.20   14.00
   2   3   7    9.50    8.10
   3  -3   7  108.79   35.00
  -3  -3  -7   39.40   18.20
   3  -3   7   25.30   24.90
   3  -3   7  107.59   36.10
  -3   3  -7   77.09   31.20
  -3   3  -7   39.80   30.60
  -3   3  -7   54.39   31.60
   4  -3   7   24.40   28.30
   4  -3   7   -1.90   19.30
   4  -3   7   61.89   27.20
  -4   3  -7   55.99   36.10
  -4   3  -7  114.89   37.60
  -4   3  -7   60.39   30.40
  -4   3  -7   31.30   24.80
   5  -3   7   49.10   30.60
   5  -3   7    0.60   18.10
   5  -3   7   19.70   25.10
   5  -3   7   79.79   46.30
  -5  -3  -7   63.49   42.10
  -5   3  -7   14.40   19.60
  -5   3  -7   22.90   25.60
  -5   3  -7  150.68   50.89
  -5   3  -7   14.30   25.50
   6  -3   7  212.58   68.29
   6  -3   7   46.30   30.30
  -6  -3  -7   22.80   30.80
   6  -3   7   25.30   25.50
  -6   3  -7   62.49   38.40
  -6   3  -7   19.50   24.80
  -6   3  -7   57.49   32.00
   6   3   7   41.20   32.10
  -6   3  -7   71.09   44.90
   7  -3   7   11.80   24.50
   7  -3   7    0.90   20.60
   7  -3   7   10.00   35.20
  -7  -3  -7   39.70   31.20
   7  -3   7   -3.80   16.00
  -7   3  -7    6.80   17.70
  -7   3  -7   21.80   22.70
  -7   3  -7   -4.40   19.80
  -7   3  -7   28.20   40.90
   7   3   7   23.70   29.70
   8  -3   7   21.80   40.10
   8  -3   7   60.49   55.59
   8  -3   7   96.39   48.70
  -8   3  -7  117.89   32.80
  -8   3  -7   70.89   43.80
  -8   3  -7   96.09   46.40
  -8   3  -7  112.59   64.59
   5  -4  -7  118.39   67.59
  -5  -4   7   55.89   34.10
  -5  -4   7   83.99   39.30
   5  -4  -7  125.79   60.79
  -5  -4   7   77.79   43.80
   5   4  -7  130.89   51.89
   5   4  -7  160.68   37.40
  -5   4   7   93.49   63.69
  -5   4   7  100.89   59.49
   5   4  -7  103.09   39.90
  -4  -4   7   29.20   22.70
  -4  -4   7   20.80   16.20
  -4  -4   7    6.20   17.20
   4  -4  -7   14.70   47.20
   4  -4  -7  170.38   64.69
  -4  -4   7   19.80   16.90
  -4   4   7   31.80   39.40
   4   4  -7   37.30   18.50
   4   4  -7   13.30   18.10
  -4   4   7   19.40   43.00
   4   4  -7   37.70   20.20
   4   4  -7   63.99   34.20
  -4   4   7   33.70   23.50
  -3  -4   7    0.40   11.30
  -3  -4   7   15.20   16.30
   3  -4  -7   -9.00   15.50
   3  -4  -7   27.50   39.90
  -3  -4   7    0.30   10.50
  -3  -4   7   40.20   16.30
  -3   4   7   14.40   32.90
   3   4  -7   -0.70   17.00
  -3   4   7    5.60   16.80
   3   4  -7   -5.40    9.80
   3   4  -7    4.30   12.80
   3   4  -7   13.30   13.80
  -2  -4   7  112.79   36.10
  -2  -4   7   31.00   18.70
  -2  -4   7   10.40   21.20
   2  -4  -7   24.50   20.80
   2  -4  -7   12.80   33.20
   2  -4  -7   24.80   61.79
  -2  -4   7   65.39   24.50
  -2   4   7   26.20   21.50
   2   4  -7    4.10   19.80
   2   4  -7   15.40   16.40
  -2   4   7   20.00   31.20
  -2   4   7   35.60   69.09
   2   4  -7  108.19   34.50
   2   4  -7   31.40   20.90
   1  -4  -7  139.49   94.09
   1  -4  -7   76.39   33.80
  -1  -4   7   80.89   34.60
  -1  -4   7   22.60   29.70
   1  -4  -7  264.87   85.99
  -1  -4   7  154.48   36.60
  -1   4   7  107.69   36.10
   1   4  -7  195.48   40.90
  -1   4   7   54.69   25.10
  -1   4   7   92.79   59.99
   1   4  -7   18.60   28.80
   1   4  -7  186.08   42.60
   0  -4  -7    7.00    8.00
   0  -4  -7   62.59   46.90
   0  -4   7   99.59   30.10
   0  -4   7    2.70   15.70
   0  -4  -7   72.99   24.80
   0  -4   7   26.00   21.10
   0   4  -7   21.20   20.50
   0   4   7   45.90   23.40
   0   4  -7   34.20   19.50
   0   4  -7  110.69   29.50
   0   4   7   94.49   64.19
   0   4  -7   26.60   22.70
  -1  -4  -7   65.99   26.30
   1  -4   7   48.10   27.80
   1  -4   7    9.70   22.60
  -1  -4  -7   49.10   45.10
   1  -4   7   14.80   24.20
  -1   4  -7    0.60   22.80
  -1   4  -7   11.80   19.70
   1   4   7   60.19   47.50
  -1   4  -7   35.30   25.20
  -1   4  -7  129.79   35.10
   1   4   7   70.99   29.60
   2  -4   7    5.20   21.40
  -2  -4  -7   10.30   19.40
  -2  -4  -7   -0.50   26.60
   2  -4   7   22.30   22.20
   2  -4   7    6.60   22.10
   2  -4   7   16.70   23.80
   2   4   7   -8.30   18.80
  -2   4  -7   10.40   21.40
   2   4   7   15.10   43.40
  -2   4  -7    8.00   20.90
  -2   4  -7   21.80   20.80
  -2   4  -7   -2.00   21.80
   3  -4   7   35.20   29.20
   3  -4   7   19.40   20.30
  -3  -4  -7   51.49   24.50
   3  -4   7   12.00   27.50
   3  -4   7   13.50   24.90
  -3  -4  -7   14.50   35.00
  -3   4  -7   16.40   24.50
  -3   4  -7    3.80   14.80
  -3   4  -7   22.00   26.50
   3   4   7   24.80   34.60
  -3   4  -7   16.00   24.90
   3   4   7   36.10   23.30
  -4  -4  -7   35.50   23.50
   4  -4   7   29.10   26.30
   4  -4   7   25.10   30.70
  -4  -4  -7   31.20   42.70
   4  -4   7   49.30   30.50
  -4   4  -7   12.60   10.40
  -4   4  -7   -1.00   23.00
  -4   4  -7   21.00   21.40
   4   4   7   48.00   51.29
  -4   4  -7   24.10   27.90
   5  -4   7   42.60   34.80
  -5  -4  -7   93.59   57.79
   5  -4   7   42.70   32.60
  -5   4  -7   26.10   35.30
  -5   4  -7   61.69   34.50
  -5   4  -7   73.29   26.40
   5   4   7  113.39   58.59
  12   0  -8   25.60   32.70
 -12   0   8   -0.80   17.40
  12   0  -8   -2.50    9.90
 -12   0   8   46.00   36.90
 -11   0   8   23.90   32.50
  11   0  -8   61.29   47.90
 -11   0   8   -0.10   17.30
  11   0  -8   12.10   17.50
 -10   0   8    7.40   29.80
 -10   0   8   -4.50   16.50
  10   0  -8   36.80   19.40
  10   0  -8   41.90   35.00
  -9   0   8  100.49   39.30
   9   0  -8  140.99   57.59
   9   0  -8   56.29   35.90
  -9   0   8  173.08   62.59
   8   0  -8  183.38   74.99
  -8   0   8  173.18   75.59
   8   0  -8  490.55  103.89
  -8   0   8  210.78   88.99
  -7   0   8  437.96  123.49
  -7   0   8  318.67  134.19
   7   0  -8  302.17  121.09
   7   0  -8  407.96  139.29
   6   0  -8 1718.43  557.04
  -6   0   8 1660.23  565.84
   6   0  -8 1756.52  566.24
  -6   0   8 1764.42  557.34
   5   0  -8   99.99   52.69
  -5   0   8   51.79   47.10
  -4   0   8  894.41  303.07
  -3   0   8 2226.08  765.32
   3   0  -8 2493.65  766.72
   8   0   8   55.19   27.70
  -8   0  -8   81.89   27.90
  -8   0  -8    0.40   16.70
   8   0   8   18.80   23.00
   9   0   8   47.40   27.20
  -9   0  -8   80.69   29.30
  -9   0  -8  162.58   40.50
  -9   0  -8   38.40   27.70
   9   0   8   47.70   28.70
   9   0   8   17.90   18.70
  -9   0  -8   27.30   19.80
 -10   0  -8   38.90   28.50
 -10   0  -8   41.50   26.50
  10   0   8   -0.20   20.70
 -10   0  -8   42.50   20.90
  10   0   8   30.40   26.90
  10   0   8   72.59   30.30
 -10   0  -8   34.40   29.80
  11   0   8   71.69   29.90
 -11   0  -8  146.09   44.50
 -11   0  -8   84.29   33.70
  11   0   8    0.50   23.20
 -11   0  -8   24.70   23.80
  11   0   8   15.90   24.40
 -12  -1   8   55.29   40.30
  12  -1  -8  102.89   42.50
 -12  -1   8   13.70   21.90
 -12  -1   8   39.30   27.50
  12   1  -8   39.00   31.90
  12   1  -8   13.10   19.90
  12   1  -8   18.60   30.20
 -12   1   8  135.19   53.19
 -11  -1   8   21.60   22.90
  11  -1  -8    0.10   34.20
 -11  -1   8   25.20   20.10
 -11  -1   8    0.60   27.80
  11   1  -8    5.30   26.40
  11   1  -8   21.20   26.90
 -11   1   8   31.30   36.90
  11   1  -8   -6.50   13.80
  10  -1  -8   40.60   33.80
 -10  -1   8    8.40   36.90
 -10  -1   8   53.49   23.20
  10  -1  -8    0.50   14.10
  10  -1  -8   -2.70   16.40
 -10  -1   8   28.30   25.00
 -10   1   8   79.49   50.09
 -10   1   8    6.90   12.20
 -10   1   8   21.70   19.20
  10   1  -8   24.50   30.50
  10   1  -8   41.70   26.00
  10   1  -8   95.39   22.70
  -9  -1   8   67.09   39.60
   9  -1  -8  377.56   81.39
  -9  -1   8   71.89   28.20
   9  -1  -8   72.29   26.80
  -9   1   8  113.99   54.89
   9   1  -8   84.09   48.40
   9   1  -8   61.89   25.20
  -9   1   8   11.00   20.70
  -9   1   8   51.19   26.10
   8  -1  -8  313.87  104.89
  -8  -1   8  229.68   95.59
   8   1  -8  165.68   88.29
   8   1  -8  265.47   81.49
  -8   1   8  214.08   94.39
  -7  -1   8  156.28   50.59
   7  -1  -8   21.20   21.30
   7  -1  -8   16.90   32.90
  -7   1   8   31.70   36.60
  -7   1   8   53.29   25.80
   6  -1  -8  272.37  136.09
  -6  -1   8  389.56  130.19
   6  -1  -8  468.75  122.99
  -6   1   8  339.47  139.09
   6   1  -8  286.87  129.69
   5  -1  -8   51.99   25.70
  -5  -1   8   30.70   42.50
   5  -1  -8   24.20   55.39
   5   1  -8   43.50   42.40
  -5   1   8   49.50   48.20
  -5   1   8   38.20   27.20
  -4  -1   8  896.71  212.68
   4  -1  -8  468.65  195.58
  -4   1   8  478.55  196.28
  -4   1   8  705.03  212.38
   4   1  -8  669.93  208.18
   3  -1  -8  676.43  258.07
  -3  -1   8  814.32  255.87
   4  -1   8  460.55  134.69
   4   1   8  322.37  135.09
  -5  -1  -8  199.48   71.99
   5  -1   8  190.38   70.29
   5   1   8  157.28   68.39
  -5   1  -8  210.68   71.19
   6  -1   8    4.20   24.20
  -6  -1  -8   18.00   17.90
   6   1   8   21.90   26.10
  -6   1  -8   45.40   31.00
   6   1   8   15.20   20.10
  -7  -1  -8   70.29   45.70
   7  -1   8  196.58   54.69
   7   1   8   92.69   47.30
  -8  -1  -8   42.40   25.10
   8  -1   8  171.48   40.40
   8  -1   8   23.00   23.20
  -8   1  -8   11.60   18.20
  -8   1  -8   50.59   32.10
   8   1   8   11.40   16.60
  -9  -1  -8   86.99   48.70
   9  -1   8  174.68   58.79
   9  -1   8   65.29   48.80
   9  -1   8  190.78   57.49
   9   1   8  109.99   49.60
  -9   1  -8  174.18   54.99
  -9   1  -8   83.19   49.30
  10  -1   8   19.50   23.60
 -10  -1  -8    8.80   16.00
  10  -1   8   -1.90   28.90
  10  -1   8    1.40   23.50
 -10   1  -8   -1.40   18.80
  10   1   8    5.50   19.50
 -10   1  -8    1.70   20.40
 -10   1  -8   22.10   29.50
  11  -1   8   14.30   24.60
 -11  -1  -8    9.40   18.50
 -11  -1  -8   61.19   24.50
  11  -1   8   75.49   31.00
  11  -1   8   25.70   31.50
 -11   1  -8   21.30   26.30
  11   1   8   13.50   19.00
 -11   1  -8   10.70   21.10
 -11   1  -8   14.00   25.60
  11   1   8   10.40   23.10
  11   1   8   22.20   20.30
  11  -2  -8   31.10   32.50
 -11  -2   8   35.90   40.60
 -11  -2   8   34.30   29.00
 -11   2   8   25.70   41.50
  11   2  -8   65.99   33.90
  11   2  -8   25.90   31.20
 -10  -2   8   54.19   34.10
 -10  -2   8   37.10   40.70
  10  -2  -8   79.99   50.49
  10   2  -8   69.79   38.80
  10   2  -8   26.00   36.70
 -10   2   8  105.89   53.89
  -9  -2   8   -1.40   14.80
  -9  -2   8  110.09   44.60
   9  -2  -8   11.70   31.80
  -9   2   8   44.80   41.60
   9   2  -8   44.50   37.00
  -9   2   8  -15.10   14.30
   9   2  -8   -0.40   13.30
  -8  -2   8   46.30   37.60
   8  -2  -8   51.19   40.30
   8  -2  -8   16.40   18.90
  -8  -2   8   24.60   25.10
   8   2  -8   28.40   23.00
  -8   2   8   28.30   21.50
   8   2  -8   29.10   33.40
  -8   2   8   21.60   35.50
   7  -2  -8   49.30   31.40
   7  -2  -8   38.50   47.50
  -7  -2   8   76.59   41.60
  -7   2   8   76.09   33.90
  -7   2   8   80.89   52.49
   7   2  -8  106.89   45.70
   7   2  -8  124.09   44.40
  -6  -2   8  135.89   50.99
   6  -2  -8  170.58   69.79
   6  -2  -8   43.90   34.60
  -6   2   8   42.80   36.00
   6   2  -8  348.07   68.39
  -6   2   8   82.49   62.49
   5  -2  -8  134.79   64.49
  -5  -2   8  157.28   72.69
  -5   2   8  205.88   67.69
   5   2  -8  301.57   82.79
  -4  -2   8  130.49   74.09
   4  -2  -8  173.28   96.99
   4  -2  -8  215.38   74.39
   4  -2  -8  220.38   69.19
   4   2  -8  142.19   73.79
  -4   2   8  209.08   69.99
  -4   2   8  402.56  115.29
  -3  -2   8  516.35  205.98
   3  -2  -8  510.95  216.08
   3  -2  -8  582.34  201.08
  -3   2   8  831.92  223.18
  -3   2   8  581.24  201.68
  -3   2   8  656.33  203.48
   3   2  -8  682.53  208.68
   2  -2  -8  523.15  152.68
   2  -2  -8  269.87  127.19
   2  -2  -8  401.96  125.39
  -2   2   8  334.87  139.39
  -2   2   8  380.36  126.39
  -2   2   8  408.96  127.69
   1  -2  -8   49.10   26.40
   1  -2  -8   48.70   36.60
   1  -2  -8   31.50   55.79
  -1   2   8   13.80   24.40
  -1   2   8   41.20   26.90
  -1   2   8  -11.40   36.80
   0  -2  -8  315.67  106.19
   0  -2  -8  287.67   92.09
   0   2   8  320.27  104.69
   0   2   8  164.28   82.29
  -1  -2  -8  774.92  164.08
   1  -2   8  383.16  134.59
  -1   2  -8  472.65  135.69
   1   2   8  710.13  159.68
   1   2   8  233.58  139.29
   2  -2   8  229.48   76.29
  -2  -2  -8  217.48   95.89
   2   2   8  164.98   90.29
  -2   2  -8  213.38   77.89
   3  -2   8  401.96  130.39
  -3  -2  -8  296.77  139.89
   3   2   8  441.96  147.89
   4  -2   8   53.99   30.00
  -4  -2  -8  122.29   59.29
  -4   2  -8   35.20   27.80
   5  -2   8   56.49   28.90
  -5  -2  -8  109.69   31.00
   5  -2   8   12.10   18.50
   5   2   8  128.99   31.20
  -5   2  -8   63.19   28.10
  -6  -2  -8   69.19   30.90
   6  -2   8  164.28   46.70
   6  -2   8   30.80   39.00
  -6   2  -8  153.48   43.10
  -6   2  -8   56.39   37.60
  -6   2  -8  170.08   47.00
   6   2   8   30.60   29.50
   7  -2   8   19.60   21.10
   7  -2   8   14.50   27.30
  -7  -2  -8   16.80   18.30
   7  -2   8   53.39   24.80
  -7   2  -8   35.20   26.60
  -7   2  -8   -2.20   17.60
   7   2   8    6.10   14.90
  -7   2  -8   18.50   19.10
   8  -2   8   49.60   33.20
  -8  -2  -8   53.39   26.00
   8  -2   8   90.79   37.30
   8  -2   8   21.00   23.30
  -8   2  -8   34.50   25.90
  -8   2  -8   77.79   31.90
   8   2   8   22.50   24.60
  -8   2  -8   35.10   34.00
   9  -2   8    2.30   14.70
   9  -2   8   76.79   32.00
  -9  -2  -8    8.40   13.80
   9  -2   8   -3.30   26.60
  -9   2  -8   28.80   31.00
  -9   2  -8   24.30   24.10
   9   2   8   40.80   26.30
  -9   2  -8   35.40   25.30
  -9   2  -8    2.30   39.40
  10  -2   8   16.70   38.10
 -10  -2  -8    8.40   18.40
  10  -2   8   -3.50   25.50
  10  -2   8   11.70   24.90
 -10   2  -8   26.80   26.50
 -10   2  -8   13.40   45.80
 -10   2  -8   -6.40   24.50
  -9  -3   8   14.00   25.10
   9  -3  -8    6.20   40.60
   9  -3  -8   61.69   37.30
  -9  -3   8   14.80   23.60
   9   3  -8   31.60   32.40
  -9   3   8   29.40   37.20
   9   3  -8   36.30   30.60
  -9   3   8   12.40   27.00
   8  -3  -8  -31.20   22.20
  -8  -3   8   13.90   24.90
  -8  -3   8   33.10   26.50
   8  -3  -8   20.00   27.70
  -8   3   8   26.60   28.20
  -8   3   8   16.80   44.70
   8   3  -8    2.00   13.90
   8   3  -8   -6.90   22.00
   7  -3  -8   15.60   36.90
   7  -3  -8   -3.80   43.10
   7  -3  -8   23.30   30.90
  -7  -3   8   37.10   25.20
  -7  -3   8   24.00   24.10
  -7   3   8   10.90   20.40
  -7   3   8    6.00   53.49
   7   3  -8   18.40   20.20
   7   3  -8   26.70   27.90
  -7   3   8   -6.10   29.40
  -7   3   8    4.40   25.30
  -6  -3   8   61.09   37.70
   6  -3  -8   96.69   68.69
   6  -3  -8  103.69   54.59
  -6  -3   8  176.58   49.70
   6  -3  -8  175.78   73.79
   6  -3  -8   21.70   28.70
  -6   3   8   39.30   53.89
   6   3  -8   36.50   33.70
  -6   3   8   51.39   31.60
  -6   3   8  121.89   52.09
   6   3  -8   84.19   37.60
  -6   3   8  105.29   64.09
   5  -3  -8   42.20   32.50
  -5  -3   8   52.09   36.80
   5  -3  -8   57.59   51.39
   5  -3  -8  154.08   76.39
  -5  -3   8   63.09   40.00
  -5   3   8  171.38   64.99
  -5   3   8  139.99   65.39
   5   3  -8  130.09   46.40
  -5   3   8   57.79   34.30
  -5   3   8   88.49   64.99
   5   3  -8  175.68   48.20
   4  -3  -8    5.00   15.10
  -4  -3   8   11.20   18.80
   4  -3  -8   27.30   65.49
   4  -3  -8   24.20   49.20
  -4   3   8   10.50   24.10
  -4   3   8   -4.20   36.10
   4   3  -8    6.60   18.60
   4   3  -8   40.00   25.60
  -4   3   8   -6.70   14.60
  -4   3   8   77.99   58.19
   3  -3  -8    9.60   16.90
   3  -3  -8    8.20   57.49
  -3  -3   8   -4.50   19.90
  -3   3   8   10.00   17.20
   3   3  -8   13.80   21.40
  -3   3   8   -5.20   34.30
   2  -3  -8   68.89   62.79
   2  -3  -8  118.49   36.00
  -2  -3   8   46.30   27.80
  -2   3   8   66.19   56.99
   2   3  -8   94.59   31.50
  -2   3   8   94.09   36.80
  -1  -3   8   81.19   33.10
   1  -3  -8  131.89   77.99
   1  -3  -8   75.99   35.10
   1   3  -8  101.99   35.10
  -1   3   8   24.70   44.00
   1   3  -8   62.89   50.49
  -1   3   8   71.59   36.50
   0  -3  -8   84.99   75.69
   0  -3   8   29.80   50.49
   0  -3  -8  103.19   42.70
   0  -3   8  174.78   46.70
   0   3   8   65.19   59.99
   0   3  -8   61.39   62.19
   0   3   8   95.79   42.40
   0   3  -8  114.69   42.30
   1  -3   8   -1.20   18.90
  -1  -3  -8   -3.00   48.40
  -1  -3  -8   18.80   21.10
   1  -3   8    4.10   15.60
  -1   3  -8   11.20   18.00
   1   3   8  -16.00   30.50
  -1   3  -8    8.30   13.70
   1   3   8    5.50   18.90
   2  -3   8   19.40   22.20
   2  -3   8   63.49   29.70
  -2  -3  -8   31.60   47.80
  -2  -3  -8  106.29   42.30
   2  -3   8  105.69   33.80
  -2   3  -8   48.10   29.10
  -2   3  -8   26.10   24.30
  -3  -3  -8   36.10   32.00
   3  -3   8   55.19   28.40
   3  -3   8   32.30   25.70
   3  -3   8  107.39   33.90
   3   3   8   92.69   35.90
  -3   3  -8    1.20   13.80
   3   3   8   15.10   10.30
  -3   3  -8   12.00   18.40
  -3   3  -8   49.20   25.80
  -4  -3  -8    1.60    8.60
   4  -3   8   11.70   18.70
  -4  -3  -8   17.40   35.80
   4  -3   8   85.09   37.10
   4  -3   8   32.60   21.40
   4   3   8   45.20   30.00
  -4   3  -8   32.00   28.60
  -4   3  -8   19.70   20.80
   4   3   8    7.30    9.40
  -4   3  -8   16.60   21.30
  -5  -3  -8    4.50   10.10
   5  -3   8   -2.00   12.10
   5  -3   8   -1.60   14.00
  -5  -3  -8   17.90   23.40
   5  -3   8    1.80   16.70
  -5   3  -8    8.90   24.30
   5   3   8   -5.30    9.20
   5   3   8   21.20   28.30
  -5   3  -8   -4.20   18.20
  -5   3  -8   11.80   18.40
  -6  -3  -8   55.99   36.40
   6  -3   8   81.79   32.50
   6  -3   8   22.90   21.90
  -6  -3  -8    3.00   12.60
   6  -3   8   12.00   18.40
  -6   3  -8   16.90   21.10
  -6   3  -8   10.80   27.00
  -6   3  -8   27.80   22.00
  -6   3  -8   10.80   32.20
   6   3   8   32.20   29.80
   7  -3   8  112.59   40.00
   7  -3   8   37.10   28.80
   7  -3   8   42.00   31.90
   7  -3   8   10.10   40.60
  -7   3  -8   38.40   26.60
  -7   3  -8   24.90   41.40
  -7   3  -8   95.69   37.60
  -7   3  -8    8.50   22.60
   8  -3   8   25.60   36.80
   8  -3   8   14.00   23.10
   8  -3   8   44.60   34.50
  -8   3  -8    5.90   27.70
  -8   3  -8   11.80   40.50
  -8   3  -8   19.60   22.20
  -5  -4   8  200.48   60.99
  -5  -4   8  224.58   43.70
   5  -4  -8   68.49   44.20
   5  -4  -8  155.28   73.89
   5  -4  -8  129.29   76.69
  -5   4   8   27.00   42.40
   5   4  -8  127.89   54.89
  -5   4   8  144.69   80.89
  -5   4   8   33.80   53.19
  -4  -4   8   98.79   39.90
   4  -4  -8   36.10   32.00
   4  -4  -8  126.49   61.69
   4  -4  -8  100.59   68.19
  -4  -4   8   56.79   31.70
  -4  -4   8   73.29   29.00
   4   4  -8   47.70   35.60
   4   4  -8   36.60   31.00
  -4   4   8   67.09   56.49
  -4   4   8   43.80   32.80
   4   4  -8  155.58   32.80
  -4   4   8  107.09   58.49
   3  -4  -8   13.50   19.60
  -3  -4   8   11.20   19.10
   3  -4  -8   46.40   46.20
  -3  -4   8   13.20   14.40
  -3  -4   8   30.70   21.70
  -3  -4   8    2.10   14.10
   3   4  -8   25.50   20.90
  -3   4   8   39.70   43.90
   3   4  -8    9.30   15.50
   3   4  -8    7.00   17.30
  -3   4   8   23.70   21.50
   3   4  -8   -2.30   13.00
  -2  -4   8   -7.70   11.10
   2  -4  -8   24.40   37.90
  -2  -4   8    9.30   15.00
   2  -4  -8   -1.50   16.10
  -2  -4   8   -4.00   12.60
   2   4  -8   -7.20   12.20
   2   4  -8   16.00   16.40
   2   4  -8   14.50   19.80
  -2   4   8    2.20   19.10
  -2   4   8   34.00   44.60
   2   4  -8   23.40   17.40
   1  -4  -8    6.40   19.60
   1  -4  -8   26.50   38.20
  -1  -4   8   62.89   26.60
  -1  -4   8   10.70   23.40
  -1   4   8   50.89   46.80
   1   4  -8   33.60   24.10
   1   4  -8   10.10   24.10
   1   4  -8   75.69   27.80
  -1   4   8   26.90   23.80
   0  -4   8   71.89   33.00
   0  -4   8   14.80   27.50
   0  -4  -8  134.29   63.49
   0  -4   8   94.99   36.70
   0  -4  -8  111.69   35.20
   0   4   8   46.70   33.00
   0   4  -8  155.58   43.60
   0   4   8  139.09   77.19
   1  -4   8    9.20   16.60
  -1  -4  -8   31.50   39.30
   1  -4   8    9.90   18.10
  -1  -4  -8    6.80   19.40
   1  -4   8    1.40   19.70
  -1   4  -8   -2.50   14.00
   1   4   8    7.20   22.00
   1   4   8   21.60   33.20
  -1   4  -8   27.10   23.50
  -1   4  -8    0.20   12.20
   2  -4   8   -9.10   10.50
  -2  -4  -8   14.10   32.00
  -2  -4  -8   23.80   21.70
   2  -4   8   28.20   20.80
   2  -4   8   10.10   23.20
  -2   4  -8   13.30   18.60
   2   4   8   14.60   23.60
  -2   4  -8   -7.00   19.60
  -2   4  -8    1.50   23.00
   2   4   8   40.50   47.00
  -3  -4  -8   43.30   28.30
   3  -4   8   28.50   25.20
   3  -4   8   62.19   30.90
   3   4   8   27.90   27.60
   3   4   8  140.89   63.59
  -3   4  -8   39.40   28.50
  -3   4  -8   53.49   33.30
  -3   4  -8   35.50   33.30
   4  -4   8    5.00   23.50
   4  -4   8   17.70   22.00
   4  -4   8   -2.40   24.50
  -4   4  -8   14.90   20.70
  -4   4  -8   27.90   30.90
  -4   4  -8   52.19   25.10
   4   4   8   30.80   40.70
  12   0  -9   23.90   26.30
  12   0  -9  127.39   54.09
 -12   0   9   51.99   29.80
 -12   0   9  117.29   60.29
  11   0  -9   26.00   40.20
  11   0  -9   -6.20   14.40
 -11   0   9   21.70   20.70
 -11   0   9   20.50   35.00
  10   0  -9  104.39   42.90
  10   0  -9  195.58   67.99
 -10   0   9   48.50   50.39
 -10   0   9  143.69   46.00
   9   0  -9  247.88   69.79
  -9   0   9  182.78   82.59
  -9   0   9  147.29   67.79
   8   0  -9  216.28   85.29
   8   0  -9  140.09   65.59
  -8   0   9  190.38   67.99
  -8   0   9  267.17   90.89
  -7   0   9   41.30   38.80
   7   0  -9   14.70   33.10
   7   0  -9   42.50   24.50
  -7   0   9   32.70   26.10
   6   0  -9  543.75  206.68
  -6   0   9  604.44  201.98
  -5   0   9 3600.34 1137.69
   5   0  -9 3415.06 1137.39
  -4   0   9  846.42  297.27
   4   0  -9  880.91  295.07
   8   0   9   -7.80   18.10
   9   0   9  163.88   79.29
   9   0   9  137.59   77.99
  -9   0  -9  314.47   81.99
  -9   0  -9  304.67   81.59
 -10   0  -9   35.80   25.20
 -10   0  -9   55.79   28.60
  10   0   9   19.00   19.70
 -10   0  -9   12.00   20.20
  10   0   9   41.30   31.80
  10   0   9   61.39   27.20
 -10   0  -9  181.08   41.50
  10   0   9  104.39   37.80
  11   0   9  -20.20   23.10
 -11   0  -9   38.30   24.50
  11   0   9   38.30   27.90
  11   0   9   -3.90   16.50
 -11   0  -9    9.20   24.40
 -11   0  -9   18.60   18.80
 -12  -1   9   39.70   23.40
 -12  -1   9   70.39   37.00
  12   1  -9    9.40   18.70
  12   1  -9   17.30   26.30
 -12   1   9   13.10   21.60
 -11  -1   9   66.29   49.70
  11  -1  -9  167.98   68.99
  11  -1  -9   40.30   33.70
 -11  -1   9  126.99   40.70
 -11   1   9   74.79   53.59
 -11   1   9   34.70   34.70
  11   1  -9  195.08   58.59
  11   1  -9   96.89   51.49
  11   1  -9  101.49   37.30
  10  -1  -9  210.28   68.09
 -10  -1   9   30.00   23.80
 -10  -1   9    3.80   32.80
  10  -1  -9   -2.50   14.80
 -10   1   9   -3.30   16.20
  10   1  -9   38.80   43.00
  10   1  -9   -6.20   15.70
 -10   1   9   31.60   40.10
  -9  -1   9   31.40   25.30
  -9  -1   9   42.30   36.60
   9  -1  -9    8.00   17.70
   9  -1  -9   74.79   46.00
   9   1  -9   54.39   23.40
  -9   1   9   94.69   49.80
   9   1  -9   64.89   45.10
  -9   1   9   -3.60   18.50
   8  -1  -9  124.59   66.39
   8  -1  -9   61.09   31.40
  -8   1   9   47.90   44.30
  -8   1   9   69.49   32.20
   7  -1  -9   33.60   54.49
  -7  -1   9   98.09   50.49
   7  -1  -9  151.58   43.70
   7   1  -9  183.18   66.69
  -7   1   9   59.29   60.19
  -7   1   9   84.59   40.70
   6  -1  -9  294.57   90.69
   6  -1  -9  294.77  109.49
  -6  -1   9  232.58  100.69
   6   1  -9  272.07  102.89
  -6   1   9  228.98  105.19
  -6   1   9  216.48   88.99
   5  -1  -9   80.89   72.89
   5  -1  -9  160.98   50.69
   5   1  -9  156.18   67.39
  -5   1   9   85.39   48.50
  -5   1   9  112.89   71.79
   4  -1  -9  288.67  133.19
   4  -1  -9  431.26  156.08
  -4  -1   9  673.03  157.58
   4   1  -9  392.26  149.99
  -4   1   9  397.66  135.99
  -4   1   9  427.26  155.98
   3   1  -9  290.07  114.69
   5   1   9  176.98   65.39
  -6  -1  -9   54.29   26.00
   6  -1   9   32.30   24.20
   6   1   9   27.60   23.40
  -6   1  -9   34.60   23.10
  -7  -1  -9   15.60   17.10
   7  -1   9   21.50   22.00
  -7   1  -9   84.49   32.90
   7   1   9   -2.10   15.00
   7   1   9   89.39   28.80
   8  -1   9    5.00   16.30
  -8  -1  -9   14.60   19.10
   8  -1   9   54.19   29.60
  -8   1  -9    1.80   19.50
   8   1   9   21.50   21.80
  -8   1  -9   47.20   30.40
   9  -1   9  106.19   36.70
  -9  -1  -9   10.10   17.80
   9  -1   9   50.59   32.60
  -9   1  -9   35.90   26.90
   9   1   9    4.90   18.40
  -9   1  -9   24.90   24.60
  10  -1   9   17.00   28.00
  10  -1   9  103.09   38.00
 -10  -1  -9   21.50   21.70
  10  -1   9   63.19   39.30
 -10   1  -9   82.49   34.60
 -10   1  -9   15.90   25.80
  10   1   9   29.60   26.20
 -11  -2   9   10.70   22.80
  11   2  -9   16.50   23.60
 -10  -2   9   65.29   31.60
 -10  -2   9   23.50   33.50
  10  -2  -9   35.00   43.90
 -10   2   9    1.40   18.70
 -10   2   9   21.20   47.10
  10   2  -9   -0.10   15.00
  10   2  -9   32.00   40.20
  -9  -2   9   19.00   20.00
  -9  -2   9   30.10   32.20
   9  -2  -9   80.19   56.29
   9  -2  -9    2.40   16.00
   9   2  -9    7.10   16.30
  -9   2   9   24.80   35.60
  -9   2   9   -0.50   18.00
   9   2  -9   13.80   25.00
  -8  -2   9   69.29   38.40
   8  -2  -9   54.09   44.50
   8  -2  -9   38.90   24.40
   8   2  -9   79.89   42.90
  -8   2   9   42.00   38.90
   8   2  -9   39.40   30.40
  -8   2   9   25.70   23.70
   7  -2  -9   22.60   38.40
  -7  -2   9   61.19   36.50
   7  -2  -9   21.60   22.60
   7  -2  -9    2.20   16.90
  -7   2   9   22.80   47.90
   7   2  -9  171.28   50.69
  -7   2   9   16.80   19.80
  -6  -2   9  333.27   76.49
   6  -2  -9  148.59   64.09
   6  -2  -9  152.08   84.39
   6  -2  -9   93.29   57.39
  -6   2   9  183.68   65.29
  -6   2   9  209.78   90.99
   6   2  -9  133.59   69.09
   5  -2  -9  162.88   39.00
  -5  -2   9   23.80   38.70
   5  -2  -9   27.40   57.39
   5  -2  -9   74.99   37.30
  -5   2   9  165.88   41.10
  -5   2   9  129.79   68.89
  -5   2   9   52.59   35.90
   5   2  -9   40.40   40.10
  -4  -2   9  296.77  103.39
   4  -2  -9  242.68   92.39
   4  -2  -9  148.49  105.59
   4  -2  -9  255.37   96.29
  -4   2   9  280.27  116.39
   4   2  -9  378.96  107.29
  -4   2   9  260.57   92.89
   3  -2  -9  393.46  179.98
  -3  -2   9  468.25  183.48
   3   2  -9  556.34  184.58
  -3   2   9  610.54  182.48
  -3   2   9  738.93  180.38
   2  -2  -9  366.76  119.49
  -2   2   9  289.57  139.89
  -2   2   9  343.07  119.39
   1  -2  -9   82.29   56.09
  -1   2   9   91.79   56.19
   0  -2  -9   85.19   62.79
   0   2   9  129.69   64.19
  -1  -2  -9  134.09   69.69
   1   2   9  112.09   64.59
   2  -2   9   42.60   29.40
  -2  -2  -9   36.90   42.20
   2   2   9   88.39   59.59
  -2   2  -9   55.69   31.50
  -3  -2  -9   75.19   65.39
   3  -2   9  185.18   62.69
   3   2   9  137.99   70.49
  -3   2  -9  191.08   62.39
  -4  -2  -9   23.40   37.80
   4  -2   9   90.09   30.10
  -4   2  -9   34.30   24.90
   4   2   9  -14.70   28.20
  -5  -2  -9  123.29   58.39
   5  -2   9   65.99   40.10
  -5   2  -9   98.39   40.70
   6  -2   9    7.60   17.80
  -6  -2  -9   21.80   18.30
   6  -2   9   36.00   23.10
  -6   2  -9   11.30   18.10
  -6   2  -9   82.39   30.70
   6   2   9   29.50   17.40
   7  -2   9   85.89   36.00
   7  -2   9   52.59   35.30
  -7  -2  -9   56.59   25.40
  -7   2  -9   15.20   24.70
  -7   2  -9   58.19   29.10
   7   2   9   18.90   22.10
   8  -2   9  138.29   47.10
   8  -2   9  170.38   47.90
  -8  -2  -9   50.99   30.90
  -8   2  -9   27.10   31.30
  -8   2  -9  200.68   50.89
   8   2   9   41.00   33.40
  -8   2  -9   60.69   40.60
  -9  -2  -9   19.10   18.50
   9  -2   9   20.50   25.10
   9  -2   9   14.40   18.20
   9  -2   9   45.20   27.10
  -9   2  -9   17.20   25.00
   9   2   9   33.80   25.70
  -9   2  -9   45.30   27.60
  -9   2  -9    3.40   18.80
  -9  -3   9   35.40   28.20
  -9  -3   9   31.80   32.10
   9  -3  -9    6.40   43.90
  -9   3   9   60.79   41.60
   9   3  -9   77.69   36.10
   9   3  -9   92.59   40.00
  -9   3   9   -1.50   33.60
  -9   3   9   23.60   25.40
  -8  -3   9    8.50   21.80
   8  -3  -9    2.30   31.40
   8  -3  -9  -21.00   14.80
  -8  -3   9   -1.10   16.80
   8   3  -9    8.60   19.50
   8   3  -9   28.20   29.00
  -8   3   9    3.30   18.40
  -8   3   9   -4.20   41.70
  -8   3   9   -6.50   19.20
   7  -3  -9   19.40   22.20
   7  -3  -9   66.19   46.60
  -7  -3   9   39.60   28.80
  -7  -3   9   48.50   32.90
   7  -3  -9   18.00   45.40
  -7   3   9   20.00   40.50
   7   3  -9   85.69   37.70
   7   3  -9   14.70   30.00
  -7   3   9   30.10   47.70
  -7   3   9   15.10   22.10
   6  -3  -9  120.19   66.19
   6  -3  -9   63.59   63.09
  -6  -3   9   99.99   50.29
   6  -3  -9   40.50   36.50
  -6  -3   9  220.38   60.59
  -6   3   9   87.69   40.60
  -6   3   9   48.40   57.59
   6   3  -9  149.99   50.89
   6   3  -9  123.39   51.09
  -6   3   9   75.89   60.69
   5  -3  -9   74.19   73.09
   5  -3  -9   24.20   22.60
  -5  -3   9   30.00   27.60
   5  -3  -9  230.58   84.29
  -5   3   9    5.20   41.00
  -5   3   9  169.38   76.29
  -5   3   9   61.69   27.70
   5   3  -9   32.70   31.00
   4  -3  -9  106.79   62.99
   4  -3  -9   46.60   56.99
  -4  -3   9   50.99   35.90
   4  -3  -9   35.00   26.40
  -4   3   9  110.49   76.09
  -4   3   9   52.29   29.10
  -4   3   9  112.49   62.79
   4   3  -9   42.90   32.90
  -3  -3   9   36.10   30.10
   3  -3  -9   37.30   50.59
   3  -3  -9   55.29   24.40
   3   3  -9   33.00   30.10
  -3   3   9   27.60   23.40
  -3   3   9  -29.80   28.80
   2  -3  -9   29.30   23.00
   2  -3  -9   47.90   57.79
  -2   3   9   56.19   28.40
  -2   3   9   -3.40   35.90
  -1  -3   9  148.09   50.79
   1  -3  -9  114.29   78.59
   1  -3  -9  100.89   49.99
  -1   3   9  163.28   87.49
  -1   3   9  117.89   52.19
   1   3  -9  142.09   50.99
   0  -3  -9  -13.00   36.00
   0  -3  -9   27.50   23.20
   0  -3  -9   17.60   37.00
   0  -3   9   21.10   19.40
   0   3  -9   80.99   28.00
   0   3   9  -13.60   30.50
   0   3   9   29.40   24.50
  -1  -3  -9  299.97   77.69
  -1  -3  -9  152.88   93.59
   1  -3   9  184.08   67.09
  -1   3  -9  117.29   64.29
   1   3   9  258.97  102.29
  -1   3  -9  172.68   66.19
   2  -3   9  104.89   35.10
  -2  -3  -9   52.99   37.10
  -2  -3  -9   27.40   48.10
   2  -3   9   61.19   31.20
  -2   3  -9   23.00   26.80
   2   3   9   11.10   39.80
   2   3   9  133.19   47.70
  -2   3  -9   63.89   29.60
   3  -3   9   68.69   27.00
  -3  -3  -9   23.60   33.00
   3  -3   9   39.70   26.50
   3  -3   9    3.10   14.70
  -3  -3  -9   -1.10   53.19
  -3   3  -9   23.80   25.70
  -3   3  -9   56.09   25.90
   3   3   9   38.10   32.10
  -4  -3  -9   -1.30    8.00
   4  -3   9    7.40   15.40
  -4  -3  -9   28.60   27.30
   4  -3   9    6.30   17.60
   4  -3   9   10.00   17.20
  -4   3  -9    2.60   16.90
   4   3   9   18.40   24.40
  -4   3  -9   15.20   18.60
   4   3   9    9.80    9.60
  -4   3  -9   37.70   26.40
   5  -3   9    3.60   22.50
   5  -3   9    6.20   20.10
   5  -3   9    7.80   17.70
  -5  -3  -9   13.60   12.20
  -5  -3  -9   24.80   28.70
  -5   3  -9   22.40   22.30
   5   3   9   12.00   23.60
  -5   3  -9    7.80   18.80
   5   3   9    1.10   10.40
  -5   3  -9   39.90   27.70
   6  -3   9    9.30   21.10
   6  -3   9   17.00   19.30
  -6  -3  -9    0.80   11.40
  -6  -3  -9  -12.30   20.80
   6  -3   9   22.90   19.40
  -6   3  -9   -7.40   14.30
  -6   3  -9   22.90   22.70
  -6   3  -9    0.80   22.80
   6   3   9   16.90   23.90
   6   3   9    6.30   13.40
   7  -3   9   37.80   29.50
  -7  -3  -9   17.20   16.10
   7  -3   9   26.50   27.30
   7  -3   9   30.40   28.10
  -7   3  -9   42.90   30.30
  -7   3  -9   42.50   31.90
  -7   3  -9   33.60   32.50
   7   3   9    7.80   17.30
   8  -3   9   14.60   27.90
  -8   3  -9   42.60   32.70
   5  -4  -9   30.30   45.00
   5  -4  -9   20.10   35.40
  -5  -4   9   13.80   20.40
   5  -4  -9    7.90   18.80
  -5  -4   9   -3.10    9.60
   5   4  -9    8.30   22.10
  -5   4   9   64.39   58.89
  -5   4   9   -3.00   30.60
   5   4  -9    8.30   20.70
  -5   4   9    9.90   19.40
  -4  -4   9  199.48   45.60
   4  -4  -9  104.69   72.39
   4  -4  -9  109.79   74.39
   4  -4  -9   49.99   44.60
  -4  -4   9  122.29   54.39
   4   4  -9  118.59   53.49
   4   4  -9  154.48   45.50
  -4   4   9   45.60   44.70
  -4   4   9   92.69   73.09
  -3  -4   9   40.90   41.40
  -3  -4   9  153.48   44.70
   3  -4  -9  239.08   87.29
   3  -4  -9   98.89   44.60
  -3  -4   9  119.19   48.00
  -3   4   9  136.89   47.10
   3   4  -9  233.68   61.99
  -3   4   9  205.38   80.59
   3   4  -9   60.39   43.50
   2  -4  -9   45.40   43.80
   2  -4  -9   28.50   22.80
  -2  -4   9   18.10   18.50
  -2  -4   9   22.30   22.40
   2   4  -9    3.60   20.60
  -2   4   9  132.59   73.99
   2   4  -9   60.59   23.30
  -2   4   9    4.50   21.50
  -1  -4   9   10.60   19.70
  -1  -4   9   20.40   19.60
   1  -4  -9   43.40   27.60
   1   4  -9   62.09   25.70
   1   4  -9   10.80   21.70
  -1   4   9   85.39   54.39
  -1   4   9   61.89   28.40
   0  -4  -9  112.19   36.50
   0  -4   9   19.70   26.90
   0  -4   9   59.19   32.00
   0   4  -9   98.49   35.20
   0   4   9  134.19   38.50
   0   4  -9   29.10   27.00
   0   4   9   90.59   62.79
   1  -4   9   -3.70   12.30
   1  -4   9   14.80   21.80
   1  -4   9   34.10   24.70
  -1  -4  -9   76.09   27.70
  -1   4  -9   19.60   23.60
   1   4   9   23.40   26.00
  -1   4  -9   54.59   28.50
   2  -4   9   27.80   24.40
  -2  -4  -9   15.10   22.90
   2  -4   9   54.99   28.80
   2  -4   9   -1.50   15.00
  -2   4  -9   29.40   22.90
   2   4   9   67.69   30.10
  -2   4  -9   22.50   25.90
  -2   4  -9    8.80   19.20
   3  -4   9   27.50   22.60
  -3  -4  -9    9.50    8.10
  -3  -4  -9   41.10   25.40
   3  -4   9   52.39   33.40
  -3   4  -9   31.90   24.40
  -3   4  -9    7.30   19.50
   4  -4   9   35.90   27.70
  -4   4  -9   19.10   22.40
 -12   0  10   20.70   23.20
  12   0 -10   12.10   20.80
  12   0 -10   47.40   40.10
 -12   0  10   52.49   42.10
 -11   0  10   31.20   38.50
  11   0 -10   28.70   24.70
  11   0 -10   86.59   57.19
 -11   0  10   47.50   28.30
  10   0 -10  228.58   82.49
  10   0 -10   39.50   24.30
 -10   0  10   46.10   43.00
 -10   0  10   12.80   23.30
  -9   0  10  520.15  150.68
  -9   0  10  512.95  168.98
   9   0 -10  429.16  162.28
   9   0 -10  369.86  148.39
   8   0 -10   38.50   23.00
  -8   0  10   -0.20   22.10
  -8   0  10    4.30   27.50
   8   0 -10   33.30   37.20
  -7   0  10   55.89   49.70
   7   0 -10   20.00   26.50
   7   0 -10   76.69   57.19
  -7   0  10   50.39   29.50
   6   0 -10  119.09   64.49
  -6   0  10   55.69   55.09
   5   0 -10 2428.46  734.53
  -5   0  10 2072.09  731.03
   4   0 -10  249.48   86.49
  -4   0  10   98.69   74.89
   9   0  10  171.18   67.39
  10   0  10   -2.10   14.40
  10   0  10   36.70   30.60
 -10   0 -10   12.40   23.40
 -10   0 -10   44.70   28.10
 -11  -1  10  130.29   44.70
 -11  -1  10  139.89   68.39
  11  -1 -10  137.89   67.99
  11   1 -10   99.79   60.89
 -11   1  10  146.49   70.49
 -11   1  10   21.20   37.90
  11   1 -10  128.29   42.70
  10  -1 -10   33.20   20.70
  10  -1 -10   23.30   37.50
 -10  -1  10   35.80   37.70
 -10  -1  10   51.69   28.60
 -10   1  10    2.00   36.60
  10   1 -10   23.70   23.00
 -10   1  10    8.00   21.30
  10   1 -10   61.19   42.40
  -9  -1  10  157.18   75.89
   9  -1 -10  125.49   70.49
   9   1 -10  194.58   74.29
  -9   1  10   89.79   74.99
  -8  -1  10   57.49   45.40
   8  -1 -10   29.10   43.70
  -8   1  10   46.80   46.50
   8   1 -10   85.89   58.29
  -8   1  10  235.88   45.20
   7  -1 -10  164.18   61.19
  -7  -1  10  153.48   71.79
   7  -1 -10  138.49   77.59
   7   1 -10  307.87   92.39
  -7   1  10  141.09   77.69
  -7   1  10  148.39   62.29
   6  -1 -10  139.49   61.39
   6  -1 -10  264.47   94.49
  -6  -1  10  151.78   74.59
   6   1 -10  122.09   75.99
  -6   1  10  271.87   93.09
  -6   1  10  154.78   62.99
   5  -1 -10 1237.68  408.06
  -5  -1  10  966.40  414.86
  -5   1  10 1565.74  426.96
  -5   1  10 1298.27  408.66
   5   1 -10 1398.66  420.16
  -4  -1  10 4164.58 1320.87
   4   1 -10 4000.90 1320.07
   6  -1  10  134.39   43.90
   6   1  10   62.09   35.00
   7  -1  10   24.30   23.20
  -7  -1 -10   40.70   22.50
  -7   1 -10   61.69   32.80
   7   1  10   19.50   19.40
   8  -1  10   -0.30   18.30
  -8  -1 -10   -0.60   12.70
  -8  -1 -10    9.10   13.50
   8   1  10    4.60   12.60
  -8   1 -10    1.20   16.10
   8   1  10   14.30   20.90
   9  -1  10   21.70   24.00
  -9  -1 -10   17.50   18.80
   9  -1  10   45.10   27.40
  -9   1 -10   23.70   26.60
   9   1  10    2.60   17.20
  -9   1 -10   11.10   19.30
  10  -1  10   12.20   30.40
 -10  -1 -10    6.10   18.20
  10  -1  10   19.40   23.60
 -10   1 -10   28.10   26.30
 -10   1 -10  126.99   40.90
  10   1  10   34.30   27.70
  10  -2 -10   35.70   26.00
 -10  -2  10   54.99   43.20
  10  -2 -10  119.69   67.79
 -10   2  10   10.50   24.10
  10   2 -10  218.48   59.29
  10   2 -10    8.10   30.90
 -10   2  10  124.49   68.89
   9  -2 -10   39.90   23.30
  -9  -2  10   54.39   39.30
   9  -2 -10   44.20   27.10
   9  -2 -10   46.50   52.89
  -9   2  10    1.50   19.70
   9   2 -10   51.29   42.60
  -9   2  10   10.90   32.10
   8  -2 -10   10.80   19.10
   8  -2 -10   10.40   17.60
   8  -2 -10   -2.20   42.50
  -8  -2  10   52.59   34.70
  -8   2  10   35.30   26.50
  -8   2  10    4.90   30.40
  -8   2  10   12.80   20.80
   8   2 -10  218.58   60.69
   7  -2 -10  112.69   69.29
  -7  -2  10   86.19   43.20
   7  -2 -10   55.99   27.20
   7  -2 -10   38.20   28.50
  -7   2  10  103.79   58.99
  -7   2  10   13.20   25.80
  -7   2  10   62.39   29.00
   7   2 -10   76.29   45.10
   6  -2 -10  172.28   62.49
   6  -2 -10  376.36  109.49
   6  -2 -10  105.79   63.09
  -6  -2  10  223.68   77.59
   6   2 -10  175.18   74.99
  -6   2  10  157.18   65.29
  -6   2  10  313.07  101.09
   5  -2 -10    4.90   18.20
   5  -2 -10   24.60   25.20
   5  -2 -10   38.90   49.70
  -5  -2  10   24.30   37.70
  -5   2  10    3.60   39.30
   5   2 -10   29.50   39.30
  -5   2  10    1.60   20.60
  -5   2  10   10.50   28.80
  -4  -2  10   82.69   49.50
   4  -2 -10   40.90   29.60
   4  -2 -10  138.59   72.69
  -4   2  10   37.00   32.20
  -4   2  10   68.29   64.19
   4   2 -10   74.29   47.70
  -4   2  10   20.30   34.70
   3  -2 -10  416.76  145.59
  -3   2  10  438.66  146.59
   0  -2 -10   92.29   63.49
   0   2  10  157.18   67.09
  -1  -2 -10  322.97  105.69
   1   2  10  192.18   92.59
  -2  -2 -10  719.53  177.38
   2   2  10  330.17  168.58
  -3  -2 -10   78.79   60.59
   3  -2  10  111.49   41.90
  -3   2 -10   94.99   41.90
   3   2  10   55.99   53.69
  -4  -2 -10  401.96  134.49
  -4   2 -10  340.87  118.09
   4   2  10  311.37  128.89
   5  -2  10   51.99   27.90
  -5  -2 -10   39.50   35.40
  -5   2 -10   36.50   24.10
   5   2  10    1.10   27.40
  -6  -2 -10   34.40   39.90
   6  -2  10   67.89   34.70
   6   2  10   65.89   28.70
  -6   2 -10   47.40   31.00
   7  -2  10    6.90   21.70
  -7  -2 -10   54.79   25.80
   7  -2  10  108.69   42.80
  -7   2 -10   46.90   30.10
  -7   2 -10  177.38   45.90
   7   2  10   53.99   26.00
   8  -2  10   69.39   33.20
   8  -2  10   41.00   34.40
  -8  -2 -10   62.79   31.10
   8   2  10   32.70   27.40
  -8   2 -10   40.90   34.00
  -8   2 -10   67.29   35.00
   9  -2  10    8.70   24.10
  -9  -2 -10    1.80   11.90
   9  -2  10   13.30   28.10
   9   2  10   27.40   21.50
  -9   2 -10   -2.90   20.10
  -9   2 -10   14.80   25.70
  -8  -3  10   14.20   27.40
   8  -3 -10   37.50   24.30
  -8  -3  10   46.00   32.10
   8  -3 -10    3.00   33.30
   8   3 -10   23.00   30.70
  -8   3  10   26.10   53.39
   8   3 -10   25.50   30.00
  -8   3  10   19.50   21.90
   7  -3 -10   10.20   18.50
  -7  -3  10   24.90   30.50
   7  -3 -10   26.80   42.50
   7   3 -10   57.09   39.40
   7   3 -10    8.80   19.40
  -7   3  10    3.40   18.70
  -7   3  10    5.00   42.00
  -7   3  10   24.60   39.50
   6  -3 -10    0.40   17.10
  -6  -3  10   45.20   30.60
   6  -3 -10    4.00   45.40
   6  -3 -10   22.70   42.40
   6   3 -10    1.40   25.90
  -6   3  10   47.30   48.60
  -6   3  10   25.00   21.30
  -6   3  10    9.60   38.10
   5  -3 -10   59.69   66.39
   5  -3 -10   14.10   18.90
   5  -3 -10   10.00   54.89
  -5  -3  10    5.20   25.30
  -5   3  10   11.00   20.30
   5   3 -10    6.60   23.90
  -5   3  10   73.99   62.29
  -5   3  10    4.50   39.80
   4  -3 -10  122.89   63.79
  -4  -3  10   85.79   46.10
   4  -3 -10   95.69   37.90
   4  -3 -10  173.38   73.19
  -4   3  10   61.09   57.19
   4   3 -10   49.20   42.10
  -4   3  10   58.89   35.40
   3  -3 -10   98.39   41.70
   3  -3 -10   88.29   74.09
   3   3 -10   63.09   46.10
  -3   3  10  128.29   45.80
  -3   3  10  119.49   73.29
   2  -3 -10   10.10   49.90
   2  -3 -10    5.10   18.60
   2  -3 -10   39.70   38.40
  -2   3  10   -4.60   21.20
  -2   3  10   30.30   61.49
   1  -3 -10   54.19   36.10
   1  -3 -10  117.99   47.90
   1  -3 -10   84.39   67.79
  -1   3  10   73.29   38.60
  -1   3  10   -6.00   55.79
  -1   3  10  148.39   56.09
   0  -3  10  118.59   36.00
   0  -3 -10   63.39   70.79
   0  -3 -10   11.40   31.90
   0  -3 -10   91.09   36.00
   0   3 -10   89.89   34.00
   0   3  10  114.49   62.39
   0   3  10   72.59   47.70
   1  -3  10   47.40   24.20
  -1  -3 -10   37.70   47.60
  -1  -3 -10   32.90   31.20
   1   3  10   43.30   47.50
   1   3  10   12.10   25.10
  -1   3 -10   18.50   21.60
  -2  -3 -10    5.80   42.10
   2  -3  10  184.88   41.70
  -2  -3 -10    3.90   35.40
   2   3  10   24.10   36.80
  -2   3 -10   73.39   31.80
   2   3  10   56.99   35.60
   3  -3  10   40.90   27.20
  -3  -3 -10   45.80   42.30
  -3  -3 -10    4.20   51.09
  -3   3 -10  100.49   33.60
   3   3  10   11.00   45.70
   3   3  10   33.30   31.90
  -4  -3 -10    2.90   30.90
  -4  -3 -10   42.90   45.90
   4  -3  10   -7.20   18.80
   4  -3  10    1.30   15.30
   4   3  10   -3.60   22.50
  -4   3 -10    1.40   22.40
  -4   3 -10    3.90   16.80
  -5  -3 -10   12.60   13.90
   5  -3  10   64.49   34.00
  -5  -3 -10    3.60   27.50
   5  -3  10   27.30   26.10
   5  -3  10   15.60   19.10
   5   3  10    9.50   25.90
  -5   3 -10    4.90   19.40
  -5   3 -10  119.69   37.20
  -5   3 -10   23.40   27.90
   5   3  10    3.20   11.80
   6  -3  10   53.89   34.30
   6  -3  10   63.79   36.10
  -6  -3 -10   53.39   23.40
   6  -3  10  110.89   39.80
  -6   3 -10   81.09   41.10
  -6   3 -10   42.00   30.00
   6   3  10    4.90   20.00
  -6   3 -10  165.88   47.60
   7  -3  10   13.90   19.00
  -7  -3 -10   -3.90   11.20
   7  -3  10    3.00   17.30
   7   3  10   -0.60   13.20
  -7   3 -10    3.60   17.50
  -7   3 -10    5.40   16.40
  -4  -4  10   53.99   36.00
   4  -4 -10   42.20   30.80
   4   4 -10   51.79   35.00
  -4   4  10   68.49   59.19
   4   4 -10  155.38   48.50
  -4   4  10   59.09   35.10
   3  -4 -10  109.09   48.40
   3   4 -10  211.78   48.70
  -3   4  10  112.59   67.59
  -3   4  10   64.39   46.80
   3   4 -10   80.89   51.29
  -2  -4  10   48.40   23.10
   2  -4 -10   14.60   24.00
   2   4 -10   28.80   22.50
  -2   4  10   21.00   27.10
   1  -4 -10   17.10   24.50
  -1  -4  10   30.70   22.90
  -1  -4  10   18.10   19.50
   1   4 -10   69.19   26.10
   1   4 -10    5.00   21.30
  -1   4  10   54.49   30.50
   0  -4 -10    5.10   22.40
   0  -4  10   17.70   18.00
   0  -4  10   16.90   18.30
   0   4 -10   12.30   20.10
   0   4 -10    6.40   15.40
   0   4  10    9.30   23.10
   1  -4  10    3.80   18.40
  -1  -4 -10   46.10   26.70
  -1   4 -10   20.60   22.40
   1   4  10   20.00   26.10
   2  -4  10   -0.90   15.70
  -2  -4 -10   36.50   25.20
   2  -4  10   19.30   21.50
  -2   4 -10    6.00   18.40
   3  -4  10   57.49   30.50
   3  -4  10   21.30   19.30
  -3   4 -10   50.09   31.40
  -3   4 -10   18.00   21.00
   3   4  10   12.40    9.10
 -11   0  11  136.79   71.29
 -11   0  11   93.99   52.09
  11   0 -11  115.49   51.39
  11   0 -11  369.36   99.59
 -10   0  11   49.40   47.70
 -10   0  11   55.39   35.10
  10   0 -11   66.29   63.79
  10   0 -11   93.89   35.20
   9   0 -11  207.08   68.49
  -9   0  11  306.97   74.19
   9   0 -11  121.19   81.09
  -9   0  11  120.59   77.69
   8   0 -11  197.98   65.39
   8   0 -11  168.48   83.39
  -8   0  11  202.08   66.79
  -8   0  11  116.29   73.89
   7   0 -11  380.66  140.69
  -7   0  11  307.47  137.49
   6   0 -11  239.88   99.09
  -6   0  11  121.79   86.59
  -5   0  11    9.70   47.70
   5   0 -11   70.89   70.99
   4   0 -11  140.69   74.09
  -4   0  11   53.99   54.39
  10   0  11   12.70   23.50
  10   0  11   31.50   25.60
 -11  -1  11   45.80   50.79
  11  -1 -11   24.30   28.40
 -11  -1  11  107.99   38.20
  11  -1 -11   53.29   52.09
  11   1 -11  154.98   67.89
 -11   1  11   68.49   59.39
  11   1 -11   44.20   30.50
 -11   1  11   74.49   35.50
 -10  -1  11  180.08   83.19
  10  -1 -11  102.79   55.59
  10  -1 -11   77.79   72.99
  10   1 -11  274.27   62.29
 -10   1  11   93.99   74.19
  10   1 -11  187.78   82.49
 -10   1  11  181.58   60.09
  -9  -1  11   73.69   53.29
   9  -1 -11   76.39   39.50
   9  -1 -11  131.69   65.89
  -9   1  11  159.18   45.30
  -9   1  11   33.20   50.29
   9   1 -11  165.18   73.19
  -8  -1  11   13.60   32.50
   8  -1 -11   30.10   47.50
   8  -1 -11    5.70   18.90
  -8   1  11    2.30   20.40
   8   1 -11   33.00   42.80
  -8   1  11   33.60   37.80
   7  -1 -11   37.30   47.70
   7  -1 -11   89.19   31.50
  -7  -1  11    9.10   41.80
  -7   1  11   79.89   33.80
   7   1 -11   12.30   33.50
  -7   1  11   72.99   62.09
  -6  -1  11  176.08   77.69
   6  -1 -11  182.48   89.29
   6  -1 -11  146.49   57.79
   6   1 -11   98.79   77.09
  -6   1  11  103.99   57.89
  -6   1  11  310.57  104.69
   5  -1 -11  378.16  119.09
  -5  -1  11  198.08   98.69
   5   1 -11  109.29   86.69
  -5   1  11  494.55  126.59
   4  -1 -11  973.30  437.76
  -4  -1  11 1736.93  444.66
   4   1 -11 1372.96  440.96
   7  -1  11  246.58  110.29
  -7   1 -11  382.66  111.19
   8  -1  11   27.70   23.00
  -8  -1 -11    6.70   14.60
   8   1  11    5.60   15.20
  -8   1 -11   10.00   19.50
   9  -1  11   52.99   28.90
  -9  -1 -11   21.90   19.80
  -9   1 -11   49.50   29.20
   9   1  11   -2.40   17.70
  10  -1  11   59.59   33.70
 -10  -1 -11   51.39   35.90
  10  -1  11   68.39   40.70
  10   1  11   77.89   38.60
 -10   1 -11   57.79   32.50
 -10   1 -11  145.39   47.40
  10  -2 -11    1.50   18.60
  10  -2 -11   10.60   36.30
 -10  -2  11   33.80   40.70
 -10   2  11   54.19   28.00
  10   2 -11    3.50   28.50
 -10   2  11   64.89   47.50
   9  -2 -11    9.80   21.00
   9  -2 -11    3.70   31.80
  -9  -2  11   32.30   34.20
   9  -2 -11   41.30   26.40
  -9   2  11   35.60   25.10
  -9   2  11   32.80   24.40
  -9   2  11  -10.90   31.20
   9   2 -11  186.28   63.69
  -8  -2  11   11.00   25.90
   8  -2 -11  -12.50   24.60
   8  -2 -11   16.80   23.80
   8  -2 -11   15.80   20.10
  -8   2  11    0.30   18.40
  -8   2  11   30.30   24.90
  -8   2  11   13.90   39.40
   8   2 -11    6.40   38.20
  -7  -2  11   16.50   30.40
   7  -2 -11   52.49   64.49
   7  -2 -11    7.40   27.20
   7  -2 -11   87.79   29.00
  -7   2  11   -9.00   17.50
  -7   2  11   62.79   28.20
   7   2 -11    2.70   24.20
  -7   2  11   49.00   49.30
   6  -2 -11  123.89   65.59
   6  -2 -11   82.29   37.60
  -6  -2  11   33.50   46.40
  -6   2  11  178.58   44.60
   6   2 -11   92.99   55.79
  -6   2  11   48.40   38.30
  -6   2  11  149.29   73.59
   5  -2 -11    6.40   52.39
   5  -2 -11    9.40   21.60
  -5  -2  11   77.59   46.20
  -5   2  11   34.80   52.59
  -5   2  11   67.89   30.60
   5   2 -11   13.50   41.50
  -4  -2  11   70.89   59.49
   4  -2 -11  114.79   49.00
   4   2 -11  133.59   67.19
  -4   2  11  167.78   53.59
   3  -2 -11  679.13  229.08
  -3   2  11  708.23  229.98
  -1  -2 -11  173.28   71.09
   1   2  11   16.90   44.70
  -2  -2 -11   42.70   45.30
   2   2  11   20.60   31.00
  -3  -2 -11  141.29   55.89
   3   2  11   26.20   41.20
   4  -2  11  521.85  145.29
  -4  -2 -11  296.17  153.38
  -4   2 -11  430.76  143.89
   4   2  11  327.97  152.58
  -5  -2 -11   31.20   43.40
   5  -2  11  135.29   42.30
  -5   2 -11   63.69   34.80
   5   2  11   56.89   44.50
   6  -2  11    8.90   22.70
  -6  -2 -11   -7.10   24.70
   6   2  11    1.10   23.40
  -6   2 -11   -4.10   15.90
  -7  -2 -11   48.20   39.80
   7  -2  11   49.30   32.10
  -7   2 -11   91.09   39.30
   7   2  11   31.40   23.70
   8  -2  11   15.60   30.40
  -8  -2 -11   36.20   24.30
   8  -2  11   37.30   31.20
  -8   2 -11   97.39   41.30
   8   2  11   43.90   25.80
  -8   2 -11   10.60   24.60
   9  -2  11   30.80   24.80
   9  -2  11    4.30   26.40
  -9  -2 -11    8.90   19.20
  -9   2 -11   22.60   29.50
  -9   2 -11   35.00   29.10
   9   2  11   18.70   22.40
   8  -3 -11   53.59   58.69
   8  -3 -11    2.50   17.00
  -8  -3  11   -2.40   24.40
  -8   3  11   23.70   21.60
  -8   3  11   13.00   46.90
   8   3 -11    8.00   16.80
   8   3 -11   55.09   43.10
   7  -3 -11   72.79   69.79
   7  -3 -11   26.40   22.60
  -7  -3  11   58.59   37.90
   7   3 -11   19.00   34.80
  -7   3  11    9.70   44.40
  -7   3  11    3.40   23.10
  -6  -3  11   19.40   29.70
   6  -3 -11   52.49   62.09
   6  -3 -11   -4.60   18.30
  -6   3  11   13.90   23.90
  -6   3  11  159.08   79.09
  -6   3  11   90.59   69.69
   6   3 -11   10.80   29.60
   5  -3 -11  173.98   58.89
   5  -3 -11  416.16  114.89
  -5  -3  11  167.18   66.79
   5  -3 -11   93.49   49.30
   5  -3 -11  167.38   83.29
  -5   3  11   73.69   49.60
   5   3 -11  186.28   65.29
  -5   3  11   54.99   65.39
  -5   3  11   83.89   71.69
  -4  -3  11   91.79   52.89
   4  -3 -11   33.10   34.70
   4  -3 -11  223.18   83.09
   4  -3 -11  134.19   52.29
  -4   3  11   53.79   37.40
  -4   3  11   94.49   64.49
   4   3 -11  108.59   53.99
   3  -3 -11   60.19   39.70
   3  -3 -11   22.90   23.90
   3  -3 -11    7.80   43.80
  -3   3  11   27.70   56.19
  -3   3  11    5.10   23.00
  -3   3  11   31.90   30.80
   2  -3 -11    8.60   22.80
   2  -3 -11   17.40   24.00
   2  -3 -11   18.40   57.49
  -2   3  11   41.80   50.59
  -2   3  11  115.29   45.80
  -2   3  11   51.99   30.20
   1  -3 -11  369.06  118.79
   1  -3 -11  239.48   60.99
   1  -3 -11  143.59   63.09
  -1   3  11  127.19   79.19
  -1   3  11   74.09   60.99
  -1   3  11  156.48   59.09
   0  -3 -11    7.80   55.99
   0  -3 -11   32.30   31.00
   0   3  11   15.50   27.40
   0   3  11   20.10   41.90
  -1  -3 -11   86.09   61.79
   1  -3  11   89.19   32.70
  -1  -3 -11   32.00   39.10
   1   3  11  125.29   69.29
  -1   3 -11  131.39   37.60
   1   3  11   26.30   36.00
  -2  -3 -11    5.50   28.80
   2  -3  11   12.60   16.60
  -2  -3 -11  -39.80   43.30
   2   3  11    4.80   23.00
  -2   3 -11   78.69   29.80
   2   3  11   14.30   47.90
  -3  -3 -11   73.09   64.19
   3  -3  11  112.49   44.80
  -3  -3 -11   53.09   46.70
   3   3  11   40.40   52.89
   3   3  11   74.89   45.70
  -3   3 -11  140.59   44.80
  -4  -3 -11   62.29   59.89
   4  -3  11  110.69   46.80
   4   3  11    9.80   45.30
   4   3  11   71.79   57.09
  -4   3 -11  180.98   50.89
   5  -3  11    0.70   18.70
  -5  -3 -11   31.40   55.59
   5  -3  11    7.50   18.40
  -5   3 -11  118.79   38.70
   6  -3  11   21.90   24.60
  -6  -3 -11   74.49   21.20
   6  -3  11   13.00   22.00
  -6   3 -11    1.30   21.30
  -6   3 -11   31.60   24.50
  -6   3 -11   17.40   21.70
   6   3  11   19.60   17.30
   7  -3  11   -8.10   23.70
   7  -3  11   17.70   24.40
  -7   3 -11    8.30   25.90
  -7   3 -11   40.80   29.40
  -3  -4  11   17.60   16.60
   3  -4 -11   44.30   26.40
  -3   4  11   17.00   26.10
   2  -4 -11    2.70   21.10
  -2  -4  11    3.00   14.80
   2   4 -11    1.60   14.60
  -2   4  11   19.50   25.10
   1  -4 -11   13.50   23.40
  -1  -4  11   15.20   17.00
   1   4 -11   13.50   20.10
  -1   4  11    0.60   24.50
   0  -4 -11   50.79   31.10
   0  -4  11   42.10   27.80
   0   4 -11   90.29   35.10
   0   4  11    6.00   28.70
  -1  -4 -11   -2.90   22.00
   1  -4  11   20.80   22.70
  -1   4 -11   18.90   24.20
   1   4  11   38.80   30.00
   2  -4  11   17.50   20.40
  -2   4 -11   20.80   25.90
 -11   0  12   37.80   46.10
  11   0 -12   26.30   24.80
 -11   0  12   31.70   29.00
  11   0 -12   19.30   41.80
  10   0 -12  359.46  101.49
  10   0 -12  298.37  125.79
 -10   0  12  273.67  101.69
 -10   0  12  195.28  110.49
   9   0 -12   -3.20   34.60
  -9   0  12   22.90   45.80
  -9   0  12   -2.30   23.50
   9   0 -12   11.80   21.80
   8   0 -12  361.96  137.59
  -8   0  12  315.77  138.59
  -7   0  12  388.96  170.98
   7   0 -12  534.95  173.98
  -6   0  12   48.90   58.09
   6   0 -12  110.59   68.69
   5   0 -12  181.48   77.29
  -5   0  12   84.09   70.59
  11  -1 -12   17.00   50.09
 -11  -1  12   73.99   57.49
  11  -1 -12   25.70   27.00
 -11  -1  12  115.79   38.40
  11   1 -12   40.20   30.30
 -11   1  12   50.39   31.00
  11   1 -12  104.89   67.19
 -11   1  12   34.60   46.00
  10  -1 -12   33.20   26.30
 -10  -1  12   64.39   50.29
  10  -1 -12   23.50   45.50
 -10   1  12   48.10   29.40
 -10   1  12  -25.60   42.10
  10   1 -12   59.99   48.20
   9  -1 -12   59.89   57.29
  -9  -1  12   41.50   46.80
   9  -1 -12   70.39   37.10
   9   1 -12  207.98   71.89
  -9   1  12   80.29   39.70
  -9   1  12  112.09   69.99
  -8  -1  12  105.99   59.59
   8  -1 -12  105.49   73.79
   8  -1 -12   71.69   42.30
  -8   1  12  166.28   49.50
  -8   1  12  144.39   72.19
   8   1 -12   59.59   60.59
  -7  -1  12   71.29   57.99
   7  -1 -12  150.08   76.09
   7  -1 -12  113.69   46.80
  -7   1  12  177.78   80.19
   7   1 -12  102.89   67.99
  -7   1  12   97.99   47.40
   6  -1 -12  363.36  143.89
   6  -1 -12  462.15  174.28
  -6  -1  12  411.96  161.38
  -6   1  12  515.55  176.98
  -6   1  12  381.56  144.89
   6   1 -12  548.75  164.08
  -5  -1  12  241.78   87.59
   5  -1 -12   85.59   69.39
  -5   1  12   58.39   64.09
   5   1 -12  130.69   77.99
   4   1 -12  987.10  333.57
   8  -1  12   26.70   30.60
  -8   1 -12   54.39   29.10
   9  -1  12   45.70   33.20
  -9   1 -12   64.69   33.10
  10  -2 -12   24.60   54.09
  10  -2 -12   15.10   20.70
 -10  -2  12   48.20   41.60
 -10   2  12   50.19   58.49
  10   2 -12   84.39   55.49
 -10   2  12    2.50   20.00
   9  -2 -12    5.20   36.60
   9  -2 -12  -21.90   14.40
  -9  -2  12    7.30   28.30
  -9   2  12   -8.60   19.60
  -9   2  12   41.10   59.99
   9   2 -12   15.20   42.60
   8  -2 -12   95.29   35.70
  -8  -2  12   49.00   44.40
   8  -2 -12  213.18   80.19
  -8   2  12   29.70   34.30
  -8   2  12  128.09   81.59
   8   2 -12   17.00   33.50
  -8   2  12  115.79   38.00
   7  -2 -12  -12.30   33.50
   7  -2 -12   14.40   20.40
  -7  -2  12   23.90   35.70
  -7   2  12   -0.80   43.20
  -7   2  12   19.30   24.20
   7   2 -12   16.90   33.60
   6  -2 -12   73.09   72.19
  -6  -2  12   53.19   46.60
   6  -2 -12   53.69   28.90
  -6   2  12   14.30   26.90
   6   2 -12   82.99   55.59
  -6   2  12   57.49   56.69
  -5  -2  12  190.38   77.69
   5  -2 -12  114.59   80.49
   5  -2 -12  136.39   58.39
  -5   2  12  566.64  132.39
   5   2 -12  136.09   77.19
  -5   2  12   97.19   56.99
   4  -2 -12  189.68   72.39
  -4  -2  12  165.28   81.79
  -4   2  12  192.18   72.79
   4   2 -12  231.98   88.49
   2   2  12   -8.20   33.00
  -3  -2 -12   68.39   47.30
   3   2  12   56.79   43.00
  -4  -2 -12   99.69   57.59
   4   2  12   93.49   53.29
  -5  -2 -12   97.29   54.89
   5  -2  12   82.19   45.70
   5   2  12   35.60   47.60
  -5   2 -12  130.69   45.50
  -6  -2 -12   13.30   34.20
   6  -2  12   30.80   25.10
   6   2  12   40.00   38.00
  -6   2 -12   24.00   28.60
   7  -2  12    1.70   18.70
  -7  -2 -12   19.10   30.90
  -7   2 -12   -4.40   17.00
   7   2  12   -3.40   23.30
   8  -2  12   44.10   29.40
   8   2  12   17.20   23.60
  -8   2 -12   17.80   30.70
  -8  -3  12   22.40   33.70
   8  -3 -12   17.60   20.90
   8  -3 -12   -0.70   41.60
  -8   3  12   20.70   49.40
   8   3 -12   16.60   35.70
  -8   3  12   32.90   25.90
   7  -3 -12   42.40   49.30
  -7  -3  12   16.00   30.20
   7  -3 -12    0.30   18.40
  -7   3  12   36.20   26.60
  -7   3  12   25.90   49.00
   7   3 -12  -21.40   25.70
   6  -3 -12   36.10   37.10
   6  -3 -12   33.30   24.80
   6  -3 -12   52.39   58.39
  -6  -3  12   51.99   39.70
  -6   3  12   46.30   33.00
  -6   3  12    8.10   24.80
  -6   3  12   -2.90   49.00
   6   3 -12   14.90   32.90
  -5  -3  12   30.10   36.70
   5  -3 -12   24.40   24.10
   5  -3 -12   17.40   32.70
   5  -3 -12   57.29   50.59
  -5   3  12   34.10   46.60
  -5   3  12   40.70   29.20
   5   3 -12   -7.30   33.20
  -5   3  12   55.09   63.69
  -5   3  12   41.40   38.50
   4  -3 -12    1.60   22.00
  -4  -3  12   52.89   39.60
   4  -3 -12   -3.40   37.60
   4  -3 -12   20.00   31.60
  -4   3  12   33.20   28.10
   4   3 -12   19.20   37.50
  -4   3  12   40.90   31.50
  -4   3  12   -1.70   54.69
   3  -3 -12  138.19   44.40
   3  -3 -12  166.28   80.49
   3  -3 -12   43.10   40.50
  -3   3  12  166.18   86.89
  -3   3  12  147.69   47.70
  -3   3  12   80.49   43.30
   2  -3 -12   58.49   45.10
   2  -3 -12  105.39   43.80
   2  -3 -12   31.10   53.49
  -2   3  12   94.19   50.19
  -2   3  12  193.98   50.99
  -2   3  12  170.48   72.89
   1  -3 -12   79.29   60.69
   1  -3 -12   48.90   40.00
  -1   3  12   56.99   45.40
  -1   3  12  228.88   85.99
   0  -3 -12  114.89   79.59
   0  -3 -12   28.90   36.80
   0   3  12   46.50   45.30
   0   3  12   96.59   71.39
  -1  -3 -12   -6.50   51.69
   1   3  12  -21.20   43.60
   1   3  12    9.00   35.40
  -2  -3 -12  -38.90   22.60
   2  -3  12   21.30   17.10
  -2   3 -12    3.10   15.20
   2   3  12    7.00   35.50
   2   3  12   31.50   32.30
  -3  -3 -12   92.89   83.49
   3  -3  12  171.48   65.19
  -3   3 -12  255.67   68.79
   3   3  12   61.89   68.69
  -4  -3 -12   26.50   52.19
   4  -3  12   34.40   28.70
  -4   3 -12   76.49   34.10
   4   3  12   27.00   44.20
   5  -3  12   39.70   32.20
  -5   3 -12   43.40   33.50
   6  -3  12   26.40   30.80
  -6   3 -12   -0.20   23.80
  -2  -4  12  191.88   64.09
   2  -4 -12  149.88   66.09
  -2   4  12  146.59   66.89
  -1  -4  12   17.90   18.30
   1  -4 -12   32.40   28.10
  -1   4  12    4.90   26.20
   1   4 -12   29.50   22.70
   0  -4 -12   26.30   25.30
   0  -4  12   11.70   17.40
   0   4  12    4.90   24.40
   0   4 -12    5.60   16.20
  -1  -4 -12   19.30   32.50
   1  -4  12  117.39   41.50
  -1   4 -12   78.59   36.20
  11   0 -13  103.09   73.49
 -11   0  13   32.90   36.90
  11   0 -13   62.89   35.70
 -11   0  13  145.29   71.89
  10   0 -13   20.00   44.00
 -10   0  13   -2.80   31.70
 -10   0  13   37.70   31.10
  10   0 -13   39.40   26.90
   9   0 -13   28.30   46.90
   9   0 -13  109.59   40.80
  -9   0  13  145.49   75.49
   8   0 -13  -15.90   46.20
  -8   0  13   28.90   44.70
   7   0 -13  185.38   94.49
  -7   0  13  200.68  101.19
  -6   0  13   33.30   68.99
   6   0 -13   83.29   62.09
  -5   0  13  630.74  224.18
   5   0 -13  608.84  221.98
 -11  -1  13   32.60   51.29
  11  -1 -13   32.90   45.60
  11  -1 -13   45.60   29.00
 -11   1  13   39.40   29.10
 -11   1  13   47.30   46.70
  11   1 -13   50.19   45.70
  11   1 -13   24.60   28.20
 -10  -1  13  231.98  113.19
  10  -1 -13  400.66  102.09
  10  -1 -13  304.67  124.49
  10   1 -13  322.47  118.29
 -10   1  13  264.87   99.19
 -10   1  13  155.68  108.99
   9  -1 -13   57.59   32.20
  -9  -1  13   13.60   36.80
   9  -1 -13   85.89   67.89
  -9   1  13  100.69   64.59
   9   1 -13   78.39   58.89
  -9   1  13   71.09   35.40
  -8  -1  13   50.39   52.69
   8  -1 -13  134.49   78.89
   8  -1 -13   79.09   41.90
   8   1 -13  168.68   70.19
  -8   1  13   79.09   44.40
  -8   1  13  240.88   92.99
   7  -1 -13  110.69   60.99
   7  -1 -13  198.48  100.29
  -7  -1  13  190.08   92.29
   7   1 -13  292.07   95.49
  -7   1  13  180.38   89.19
  -7   1  13  144.49   63.19
   6  -1 -13   98.99   78.59
  -6  -1  13  118.39   73.49
  -6   1  13  280.47  105.29
   6   1 -13  157.28   87.59
  -5  -1  13  110.39   67.69
   5  -1 -13   94.99   72.89
   5   1 -13   56.29   54.39
  -5   1  13   45.50   69.39
   9  -1  13   11.10   21.30
  -9   1 -13   66.09   30.00
   9  -2 -13   59.49   38.90
  -9  -2  13   77.89   48.70
   9  -2 -13    7.00   53.79
  -9   2  13  101.89   42.60
   9   2 -13  169.78   68.19
  -9   2  13  175.58   79.39
  -8  -2  13   50.39   45.90
   8  -2 -13   11.10   22.60
   8  -2 -13   -5.60   42.80
  -8   2  13    6.40   46.70
  -8   2  13   56.09   28.80
   8   2 -13    9.00   27.40
   7  -2 -13   -7.20   18.70
  -7  -2  13    2.70   42.00
   7  -2 -13    1.40   59.79
   7   2 -13   -2.40   24.20
  -7   2  13   33.70   55.09
  -7   2  13   22.70   24.00
   6  -2 -13   22.40   50.59
   6  -2 -13   99.19   32.70
  -6  -2  13   40.10   50.49
  -6   2  13   27.30   63.29
   6   2 -13   13.00   35.20
  -6   2  13   22.70   30.40
   5  -2 -13    4.00   40.30
   5  -2 -13   26.20   26.60
  -5  -2  13   52.19   53.59
   5   2 -13   45.60   47.70
  -5   2  13    5.70   26.20
   3   2  13    6.10   33.00
  -4  -2 -13  163.88   67.99
   4   2  13  105.09   59.69
  -5  -2 -13   19.80   31.40
   5   2  13   27.60   36.10
  -6  -2 -13   26.10   36.40
   6  -2  13    3.00   19.70
  -6   2 -13   26.10   22.70
   6   2  13   13.10   31.00
   7  -2  13   16.40   22.60
  -7   2 -13   16.70   21.20
   8  -2  13   51.19   38.90
  -8   2 -13   85.29   41.70
   7  -3 -13    1.20   44.30
  -7  -3  13    2.20   30.20
   7  -3 -13   41.10   26.30
  -7   3  13    8.40   51.39
   7   3 -13   23.50   33.10
  -7   3  13   26.50   26.50
   6  -3 -13  -16.60   34.10
  -6  -3  13   18.50   41.10
   6  -3 -13    7.40   20.50
   6   3 -13   46.70   48.20
  -6   3  13  -22.70   40.30
  -6   3  13   13.90   25.80
   5  -3 -13   66.49   58.49
  -5  -3  13  177.08   75.89
   5  -3 -13  134.29   57.09
   5  -3 -13  303.27  105.19
  -5   3  13  204.98   62.59
   5   3 -13  203.78   79.19
  -5   3  13  131.89   63.19
   4  -3 -13   87.09   37.10
   4  -3 -13   24.40   37.70
  -4   3  13  136.49   76.89
  -4   3  13  174.48   45.20
   4   3 -13  114.59   53.99
  -4   3  13   25.90   33.00
   3  -3 -13    6.30   34.40
   3  -3 -13   58.69   54.49
   3  -3 -13   57.49   30.30
  -3   3  13   48.90   31.70
  -3   3  13    3.30   26.70
  -3   3  13   14.80   50.79
   2  -3 -13   38.50   44.60
   2  -3 -13   87.99   62.99
   2  -3 -13   40.80   28.70
  -2   3  13    8.60   28.80
  -2   3  13  172.48   70.49
   1  -3 -13  -18.00   48.80
  -1   3  13   20.40   31.30
  -1   3  13   36.40   44.30
   0  -3 -13   32.10   47.30
   0   3  13   51.29   47.30
  -1  -3 -13   58.49   63.19
   1   3  13   54.49   57.29
   2  -3  13   96.89   41.20
  -2  -3 -13   67.99   67.29
   2   3  13   91.09   65.39
   3  -3  13  122.89   55.59
  -3  -3 -13  122.09   75.09
  -3   3 -13  145.19   56.09
   3   3  13  117.09   78.29
   4  -3  13   88.09   37.40
  -4   3 -13   34.60   32.30
   5  -3  13   14.70   21.20
  -5   3 -13   18.50   21.80
   6  -3  13  100.09   50.39
  -6   3 -13  101.59   50.29
  11   0 -14   13.90   23.90
  11   0 -14   31.80   44.90
 -11   0  14   -9.20   32.70
 -11   0  14   39.90   32.30
 -10   0  14   99.99   76.39
  10   0 -14  238.38   55.59
 -10   0  14  153.68   55.09
  10   0 -14   28.00   54.79
   9   0 -14   81.09   69.89
  -9   0  14   -8.80   36.70
   8   0 -14  205.98  103.69
  -8   0  14  232.08  112.59
   7   0 -14  624.04  240.68
  -7   0  14  637.94  228.38
  -6   0  14  384.26  163.88
   6   0 -14  418.96  164.38
   5   0 -14  238.08  115.69
  10  -1 -14   13.30   23.80
  10  -1 -14   57.39   50.59
 -10  -1  14   17.70   38.70
 -10   1  14   73.99   56.89
  10   1 -14  -17.20   43.80
 -10   1  14    2.80   28.20
   9  -1 -14  216.88   99.19
   9  -1 -14  134.29   63.59
  -9  -1  14  238.38   93.59
  -9   1  14  280.97  108.39
  -9   1  14  131.69   66.29
   9   1 -14  141.19   89.39
   8  -1 -14   46.80   30.50
  -8  -1  14   23.70   42.50
   8  -1 -14   90.59   78.69
  -8   1  14   73.99   66.69
   8   1 -14   30.10   40.30
  -8   1  14   22.00   30.60
   7  -1 -14  -20.60   37.60
  -7  -1  14   25.80   42.30
  -7   1  14   42.50   67.69
   7   1 -14    5.50   54.69
   6  -1 -14  107.59   76.59
  -6  -1  14  159.28   87.29
   6   1 -14  118.69   75.29
  -6   1  14  127.29   83.69
  -5  -1  14  611.44  173.28
   5   1 -14  309.67  156.68
   9  -2 -14    8.70   25.80
  -9  -2  14   69.49   53.59
   9  -2 -14   76.49   63.39
   9   2 -14   47.40   48.60
  -9   2  14   24.30   29.40
  -9   2  14   30.40   52.09
   8  -2 -14   23.90   26.20
   8  -2 -14   42.60   52.79
  -8  -2  14   18.40   37.80
  -8   2  14   52.09   32.10
  -8   2  14   51.89   58.69
   8   2 -14   21.40   46.30
   7  -2 -14   48.50   37.50
  -7  -2  14  110.19   72.69
   7  -2 -14  175.38   96.19
  -7   2  14  116.49   79.19
  -7   2  14  105.89   46.00
   7   2 -14   57.79   57.29
   6  -2 -14   33.20   54.39
   6  -2 -14   -4.90   20.30
  -6  -2  14    7.20   46.70
   6   2 -14    8.50   32.80
  -6   2  14   19.10   26.20
  -6   2  14   -2.00   58.19
   5  -2 -14   71.49   37.10
  -5  -2  14  103.79   63.29
   5   2 -14   50.69   54.39
  -5  -2 -14   53.99   41.60
   5   2  14    1.00   31.10
   6  -2  14   19.80   22.70
  -6  -2 -14   39.10   35.30
   6   2  14   -4.90   24.90
   7  -2  14   73.09   39.20
  -7   2 -14   92.19   41.00
   7  -3 -14   22.20   25.20
  -7  -3  14   13.10   41.80
   7  -3 -14   29.40   68.89
  -7   3  14   22.20   48.90
   7   3 -14   22.00   38.80
  -7   3  14   16.70   26.20
   6  -3 -14   52.79   69.09
   6  -3 -14   18.80   23.80
  -6  -3  14   -1.10   36.70
  -6   3  14   -3.60   53.39
   6   3 -14   10.10   35.30
  -6   3  14  -23.80   19.90
  -5  -3  14   43.50   57.19
   5  -3 -14  106.89   46.00
  -5   3  14  185.18   53.89
   5   3 -14   77.09   64.39
   4  -3 -14   60.99   32.80
  -4   3  14   20.10   38.80
  -4   3  14   41.20   31.40
   3  -3 -14   56.19   34.80
  -3   3  14   47.30   49.70
  -3   3  14   78.59   39.00
  -2   3  14   30.90   44.90
   1  -3 -14   68.19   55.99
  -1   3  14   41.10   53.59
   0  -3 -14   36.70   62.79
   0   3  14   69.99   66.99
  -1  -3 -14  153.48   74.79
   1   3  14   74.39   62.49
  -2  -3 -14  125.49   86.99
   2   3  14  179.58   81.19
   3  -3  14   92.29   42.20
   4  -3  14   37.60   25.90
  -4   3 -14   25.20   23.70
   5  -3  14    2.30   17.10
  -5   3 -14    0.40   17.50
  10   0 -15  -15.60   32.50
  10   0 -15  -11.10   22.60
 -10   0  15   -6.10   35.10
   9   0 -15   42.60   60.09
  -9   0  15  121.59   85.09
  -8   0  15   80.49   74.09
   8   0 -15  180.08   96.19
  -7   0  15  343.97  140.49
   7   0 -15  265.67  139.89
   6   0 -15  369.96  134.19
  -6   0  15  193.48  120.69
  10  -1 -15   30.00   46.60
 -10  -1  15   -5.50   45.80
  10  -1 -15    5.70   25.20
  10   1 -15   30.70   42.30
 -10   1  15   -2.50   36.60
 -10   1  15   13.80   30.80
  -9  -1  15   51.39   52.39
   9  -1 -15   91.29   70.59
   9  -1 -15   36.90   33.20
  -9   1  15   80.09   65.69
  -9   1  15   57.79   37.60
   9   1 -15   51.89   52.19
   8  -1 -15   50.09   45.80
   8  -1 -15  210.28   97.49
  -8  -1  15  161.78   75.19
  -8   1  15  115.79   79.39
   8   1 -15  143.99   75.69
   7  -1 -15  199.88   96.59
  -7  -1  15  175.68   84.29
   7   1 -15   57.89   71.89
  -7   1  15  317.97  116.59
   6  -1 -15  166.58   93.99
  -6  -1  15   11.90   64.29
  -6   1  15  199.58   85.09
   6   1 -15  138.69   86.99
  -9  -2  15   54.59   56.09
   9  -2 -15   75.09   40.30
   9  -2 -15  104.89   72.89
  -9   2  15   83.69   70.49
   9   2 -15   45.60   45.70
  -9   2  15   85.99   42.40
   8  -2 -15   73.59   71.09
  -8  -2  15  115.89   76.99
   8  -2 -15  119.39   46.50
   8   2 -15   61.59   58.69
  -8   2  15   74.89   45.70
  -8   2  15  144.89   82.89
  -7  -2  15   56.39   48.20
   7  -2 -15   68.69   78.09
   7  -2 -15   29.20   26.40
  -7   2  15   50.19   31.90
  -7   2  15  -39.00   40.10
   7   2 -15   14.00   50.39
   6  -2 -15   20.00   26.60
  -6  -2  15   49.20   57.59
   6  -2 -15   63.09   70.49
  -6   2  15   54.69   57.99
   6   2 -15    3.80   50.49
  -6   2  15   17.20   31.80
   5   2 -15    9.50   40.60
   7  -2  15   30.20   31.30
   6  -3 -15   -3.30   21.70
  -6  -3  15   61.29   52.19
   6  -3 -15   14.30   45.00
   6   3 -15   40.40   48.00
  -6   3  15  -13.00   38.30
  -6   3  15   19.40   29.60
   5  -3 -15    8.80   24.00
  -5  -3  15   12.90   45.60
   5   3 -15   95.49   58.79
  -5   3  15   14.40   30.40
   4  -3 -15   14.90   28.00
  -4   3  15   28.20   30.00
  -1   3  15   43.70   48.30
   0  -3 -15  220.18  118.79
   0   3  15  293.67  117.29
  -1  -3 -15  134.99   83.19
   1   3  15   73.39   61.79
   4  -3  15  163.18   66.99
 -10   0  16   31.30   50.29
  10   0 -16   23.20   48.40
  -9   0  16    6.40   48.30
   9   0 -16   20.80   58.29
   8   0 -16  820.02  287.57
  -8   0  16  778.52  289.87
  -7   0  16   20.50   54.39
   7   0 -16   66.89   78.19
  -6   0  16   45.10   53.69
   6   0 -16   48.80   69.69
  10  -1 -16   67.49   59.69
 -10  -1  16   48.60   45.70
  10  -1 -16    9.00   27.50
  10   1 -16   85.99   66.89
 -10   1  16   62.49   38.80
 -10   1  16   19.80   51.19
  -9  -1  16   74.89   65.69
   9  -1 -16   11.20   52.89
   9  -1 -16   15.40   26.00
  -9   1  16   34.10   33.10
   9   1 -16   13.70   59.59
  -9   1  16  -16.80   43.90
  -8  -1  16  130.09   98.79
   8  -1 -16  129.39  102.69
  -8   1  16  243.98  106.69
   8   1 -16  187.68  101.19
  -7  -1  16   91.99   80.69
   7  -1 -16   33.30   58.69
   7   1 -16   65.39   59.09
  -7   1  16  131.29   88.79
  -6  -1  16   64.39   62.99
   6  -1 -16  -31.40   32.00
   6   1 -16   46.50   53.09
  -6   1  16   53.99   56.89
   8  -2 -16   -4.20   45.70
  -8  -2  16   23.00   56.69
   8  -2 -16   32.60   28.60
  -8   2  16   45.10   32.30
   8   2 -16   56.59   50.59
  -8   2  16   63.09   63.99
  -7  -2  16   60.89   57.69
   7  -2 -16   47.00   64.79
   7  -2 -16   34.70   28.50
  -7   2  16   55.29   60.99
  -7   2  16   -4.60   27.80
   7   2 -16   31.10   53.29
   6  -2 -16   77.09   67.39
  -6  -2  16  105.79   74.89
   6   2 -16   92.09   63.89
   5  -3 -16   30.70   29.10
   5   3 -16   42.00   48.50
  -5   3  16   -9.30   29.10
   4  -3 -16   33.60   30.40
  -9   0  17  333.87  167.08
   9   0 -17  522.75  178.48
  -8   0  17  -44.50   67.69
   8   0 -17   -7.00   55.59
   7   0 -17   45.50   76.79
  -7   0  17   33.30   58.49
   6   0 -17  257.17  118.49
  -9  -1  17   68.59   64.99
   9  -1 -17   -1.50   70.69
   9  -1 -17    7.10   29.60
   9   1 -17   76.29   57.89
  -9   1  17   98.39   83.79
   8  -1 -17   75.29   70.29
  -8  -1  17   60.69   65.99
   8   1 -17  119.39   76.79
  -8   1  17  112.49   79.89
   7  -1 -17   90.29   81.19
  -7  -1  17   61.39   58.09
   7   1 -17  -10.70   42.60
  -7   1  17   28.50   57.09
  -6  -1  17   39.80   52.59
   6   1 -17   49.00   52.39
  -8  -2  17   21.30   52.79
   8  -2 -17   70.49   35.70
   8  -2 -17   88.29   76.09
  -8   2  17   -0.60   50.79
   8   2 -17   62.19   62.19
  -8   2  17   45.30   38.00
   7  -2 -17   56.39   59.49
   7  -2 -17   47.20   33.80
  -7  -2  17   83.19   71.39
   7   2 -17   -4.60   41.60
  -7   2  17   99.69   71.99
   6   2 -17  275.47  127.19
  -9   0  18   39.70   72.49
   9   0 -18   21.50   77.09
   8   0 -18  284.57  125.09
  -8   0  18  137.69  100.69
  -7   0  18  225.78  121.59
   7   0 -18  293.17  126.09
   9  -1 -18  240.98  103.69
  -9  -1  18  111.19   84.29
  -9   1  18  309.47  115.59
   9   1 -18   76.09   78.79
   8  -1 -18  -33.60   65.19
  -8  -1  18   50.39   63.69
   8   1 -18   34.50   59.79
  -8   1  18   -6.10   70.49
   7  -1 -18   26.60   56.99
  -7  -1  18   42.90   55.99
   7   1 -18   35.10   54.79
  -7   1  18   63.69   80.99
  -7  -2  18   13.30   42.10
   7  -2 -18  -13.50   44.90
   7   2 -18    3.90   45.20
  -7   2  18   12.40   47.90
   6   2 -18   30.60   60.49
   8   0 -19   -6.70   53.99
  -8   0  19   48.50   62.19
   7   0 -19  156.58  101.59
  -7   0  19  237.48  112.39
   8  -1 -19  103.39   88.99
  -8  -1  19  107.59   83.39
   8   1 -19  291.07  117.19
  -8   1  19  112.79   88.79
  -7  -1  19  157.28  103.69
   7  -1 -19   78.69   77.39
   7   1 -19  294.77  108.09
   8   0 -20   51.29   63.29
  -8   0  20   -0.30   51.79
   7   0 -20   69.99   70.19
   7   1 -20   85.69   83.99
   0   0   0    0.00    0.00

_computing_structure_solution     'SHELXT 2018/2 (Sheldrick, 2018)'
   1   0   0  958.80  295.77
  -1   0   0  876.11  295.77
  -2   0   0  236.38  105.59
  -2   0   0  323.37  103.69
   2   0   0  369.86  103.69
  -2   0   0  288.97  107.19
   2   0   0  284.67  106.79
   2   0   0  234.88  105.99
   3   0   0 5633.34 1841.82
   3   0   0 5540.45 1838.82
  -3   0   0 6302.47 1842.72
  -3   0   0 5288.57 1838.82
  -3   0   0 6276.87 1841.12
   4   0   0  764.62  332.97
   4   0   0  940.31  328.77
   4   0   0 1265.17  339.77
  -4   0   0 1169.28  332.87
  -4   0   0 1092.79  328.87
   4   0   0 1044.90  332.47
  -5   0   0  935.61  258.87
   5   0   0  870.91  258.87
   5   0   0  716.73  245.58
  -5   0   0  774.22  245.58
  -6   0   0  563.34  154.28
   6   0   0  536.95  156.38
   6   0   0  442.66  146.69
  -6   0   0  452.15  146.69
   6   0   0  592.74  158.08
  -6   0   0  642.14  163.38
  -6   0   0  298.87  151.88
  -7   0   0 1135.59  380.16
   7   0   0 1240.68  380.16
   8   0   0   -1.90   36.20
  -8   0   0   43.20   40.20
   8   0   0    4.80   24.30
   8   0   0    7.60   19.60
   8   0   0   61.49   35.70
  -8   0   0    6.00   22.50
   8   0   0   47.70   11.40
  -8   0   0   28.40   11.20
  -8   0   0    5.80   19.60
   9   0   0   41.30   13.70
  -9   0   0   22.60   23.40
   9   0   0   18.60   28.80
   9   0   0   17.80   22.60
  -9   0   0   54.89   45.40
  -9   0   0   18.00   24.20
  -9   0   0   44.00   13.60
   9   0   0   35.30   40.60
   9   0   0   60.99   40.90
  10   0   0  166.48   82.09
 -10   0   0  190.08   57.49
 -10   0   0  374.16   98.19
 -10   0   0  111.89   68.89
  10   0   0   76.69   66.59
 -10   0   0  128.69   67.39
  10   0   0  175.38   57.49
 -11   0   0   28.00   26.90
 -11   0   0   86.99   60.19
 -11   0   0   -6.50   23.80
  11   0   0   25.90   25.60
  11   0   0   16.00   38.10
  11   0   0   13.30   23.70
  11   0   0   18.00   16.80
  12   0   0   10.10   21.30
 -12   0   0   49.70   55.69
  12   0   0    7.60   22.30
  12   0   0  -16.00   47.90
  12   0   0   10.70    4.30
  12   0   0    5.70   13.50
 -12   0   0    2.10   23.60
 -12   0   0   -2.40   12.20
 -12   0   0    6.50    4.00
   0  -1   0    3.30    6.30
   0   1   0    1.00    7.60
  -1  -1   0 4226.08 1425.56
   1  -1   0 4432.06 1425.76
  -1   1   0 4713.83 1425.86
   2  -1   0 3268.67 1002.60
  -2  -1   0 2875.61 1000.70
   2  -1   0 3255.67 1001.20
  -2  -1   0 2953.70 1005.20
   2   1   0 3342.07 1005.30
  -2   1   0 3317.77 1001.20
   2   1   0 2923.81 1000.70
  -3  -1   0  835.02  310.57
  -3  -1   0  848.62  305.17
   3  -1   0  846.92  312.77
   3  -1   0 1041.40  305.57
   3   1   0 1064.39  310.57
   3   1   0 1038.30  305.37
   3   1   0  792.82  310.27
  -4  -1   0  166.68   85.39
   4  -1   0  590.34  103.39
  -4  -1   0  237.68   78.49
   4  -1   0  211.58   85.09
   4   1   0  124.99   83.59
   4   1   0  261.97   78.69
  -4   1   0  259.37   85.69
  -4   1   0  501.95   99.49
   5  -1   0  834.92  285.97
   5  -1   0  908.71  294.07
   5   1   0 1006.80  295.27
  -5   1   0  810.42  285.77
  -5   1   0 1084.29  295.27
  -6  -1   0  239.08   64.79
  -6  -1   0  120.39   63.59
   6  -1   0  180.58   57.19
   6  -1   0  165.68   51.29
  -6  -1   0  120.39   55.89
   6  -1   0  119.19   68.79
  -6   1   0   99.49   65.39
  -6   1   0  131.99   55.69
   6   1   0   74.69   61.59
   6   1   0  235.98   64.89
  -7  -1   0  112.29   36.10
  -7  -1   0   81.49   49.20
  -7  -1   0   78.59   57.09
  -7  -1   0   77.69   41.90
   7  -1   0  198.48   46.80
  -7  -1   0  187.48   45.60
   7   1   0   86.79   42.50
  -7   1   0  124.49   45.00
   7   1   0   96.99   51.49
   7   1   0   80.19   54.89
  -8  -1   0   -1.40   34.00
  -8  -1   0    5.00   21.50
  -8  -1   0   17.40    5.30
  -8  -1   0   10.20   11.80
  -8  -1   0   19.60   15.50
   8  -1   0   20.60   16.70
  -8  -1   0   55.89   22.50
   8  -1   0   25.60    6.10
   8   1   0   10.70   26.60
   8   1   0    4.30   14.80
   8   1   0    8.70    5.20
   8   1   0   46.10   18.60
   8   1   0   54.99   49.30
  -8   1   0   60.79   24.30
   8   1   0   14.60   11.50
  -9  -1   0   11.10    7.00
  -9  -1   0    9.40   16.40
  -9  -1   0   12.20    3.90
  -9  -1   0   32.30   20.30
   9  -1   0    6.60   12.40
  -9  -1   0   20.10   42.40
   9  -1   0   20.20    5.10
  -9  -1   0   12.00   21.30
   9   1   0   11.10   19.90
  -9   1   0   23.10   18.20
   9   1   0   24.70   40.60
   9   1   0    0.50    5.30
   9   1   0    7.60    3.90
   9   1   0    2.50   14.60
   9   1   0   15.10   13.60
  10  -1   0    0.00    2.00
 -10  -1   0    0.80    1.60
 -10  -1   0   -4.90    6.20
 -10  -1   0    1.10   15.30
 -10  -1   0    0.20   20.70
 -10  -1   0  -11.70   43.30
  10  -1   0   -3.30    8.20
  10   1   0    9.90   19.60
  10   1   0    3.00    2.00
  10   1   0    1.50   38.20
  10   1   0   -2.50   12.60
  10   1   0   -6.20   12.70
  10   1   0    2.20    5.50
 -10   1   0    5.10   13.70
 -11  -1   0  -16.90   11.60
 -11  -1   0   -6.20   47.30
  11  -1   0   17.30   19.00
 -11  -1   0    0.00   17.50
  11  -1   0    4.10    3.30
 -11  -1   0    1.90    8.00
 -11  -1   0    1.80    1.90
  11   1   0   -3.60   15.50
  11   1   0    3.50   16.90
 -11   1   0    5.20   15.80
  11   1   0   -2.80    5.60
  11   1   0   -7.60   47.60
  11   1   0    1.90    2.10
  12  -1   0    8.10   19.20
  12  -1   0   23.20    5.80
 -12  -1   0    6.30   26.90
 -12  -1   0   18.30   23.10
 -12  -1   0   23.20   38.80
 -12  -1   0   10.20    4.40
  12   1   0    9.80   19.70
 -12   1   0   18.00   19.80
  12   1   0    8.00    4.30
  12   1   0   10.80   28.30
  12   1   0   11.20   36.00
   0   2   0  367.26  120.19
   1   2   0  431.36  163.98
  -1   2   0  606.44  164.88
  -2  -2   0  153.78   57.39
   2  -2   0  151.98   58.39
  -2   2   0  231.28   59.79
   3  -2   0  583.04  171.18
  -3  -2   0  537.35  170.08
  -3  -2   0  547.65  180.48
  -3   2   0  467.65  170.68
   3   2   0  485.35  178.38
  -4  -2   0  149.79   69.59
   4  -2   0  143.39   55.19
  -4  -2   0   84.59   62.79
  -4  -2   0  133.39   54.39
   4  -2   0  178.18   65.79
  -4   2   0  246.68   65.49
   4   2   0  338.17   76.79
  -4   2   0  186.48   56.39
   4   2   0  151.88   54.59
  -4   2   0  308.27   66.39
  -5  -2   0  338.87   96.19
   5  -2   0  412.16  130.59
   5  -2   0  186.38  100.99
  -5  -2   0  261.87  110.89
   5  -2   0  236.98   96.29
  -5   2   0  343.27  102.19
  -5   2   0  422.76  132.29
   5   2   0  284.37   95.89
  -5   2   0  333.77  103.49
   5   2   0  368.96  112.19
   6  -2   0  127.79   66.19
   6  -2   0   47.30   36.70
  -6  -2   0   95.89   29.20
  -6  -2   0  148.19   51.89
  -6  -2   0   29.80   39.60
   6   2   0  188.08   55.59
   6   2   0   65.99   28.30
  -6   2   0   98.69   29.20
   6   2   0   35.30   39.60
  -6   2   0   57.09   52.99
  -6   2   0   36.40   34.80
  -7  -2   0  234.78   80.39
  -7  -2   0  175.08   95.39
  -7  -2   0  286.37  103.29
   7  -2   0  176.98   97.39
   7  -2   0  286.97   93.29
   7   2   0  245.88   99.79
  -7   2   0  433.26  117.89
   7   2   0  235.48   80.29
  -7   2   0  300.67   82.29
  -7   2   0  165.28   87.79
   7   2   0  201.48   80.79
   7   2   0  410.46   98.29
   8  -2   0   76.69   42.20
  -8  -2   0  255.97   59.49
   8  -2   0  140.59   36.00
  -8  -2   0   46.70   45.30
  -8  -2   0  173.08   67.49
   8  -2   0   76.29   56.99
  -8  -2   0   70.09   33.50
  -8   2   0   35.40   35.20
   8   2   0   77.59   53.69
  -8   2   0  111.79   35.00
   8   2   0  238.98   67.79
   8   2   0  130.49   32.80
   8   2   0   24.20   39.50
  -8   2   0   81.79   57.59
   8   2   0   49.00   32.50
   9  -2   0    4.70   19.30
   9  -2   0   38.10   17.80
  -9  -2   0   85.19   37.60
  -9  -2   0   19.80   17.00
  -9  -2   0   27.30   28.80
  -9  -2   0  134.59   58.69
   9  -2   0   55.69   52.89
   9   2   0   97.59   43.40
  -9   2   0   65.19   27.70
   9   2   0   -9.10   13.80
  -9   2   0   26.40   38.70
  -9   2   0   57.19   21.10
   9   2   0   62.19   49.50
   9   2   0   20.90   16.20
  10  -2   0   32.90   20.00
  10  -2   0   39.20   11.20
 -10  -2   0   11.00   18.10
  10  -2   0    2.40   44.40
 -10  -2   0   11.20   27.00
 -10  -2   0  126.29   45.80
 -10  -2   0   26.40   40.00
  10   2   0   53.29   35.60
 -10   2   0  -11.10   22.90
 -10   2   0   20.10   44.30
 -10   2   0   32.30   19.80
  10   2   0   -1.40   23.70
  10   2   0   41.10   53.69
  10   2   0   14.30   18.60
 -11  -2   0  114.09   46.40
  11  -2   0   49.80   27.70
 -11  -2   0   45.60   42.90
 -11  -2   0   -0.20   22.00
  11  -2   0   77.69   18.30
 -11  -2   0   -5.10   36.80
  11   2   0   58.19   57.49
  11   2   0   25.90   24.70
 -11   2   0   52.69   27.30
  11   2   0  142.09   51.59
  11   2   0   11.00   36.80
   0  -3   0   -4.30    7.00
   0   3   0   -3.40    6.20
  -1  -3   0  147.89   42.30
   1  -3   0  100.59   41.60
   1  -3   0   78.39   44.70
   1   3   0  121.49   42.30
  -1   3   0   90.29   41.00
  -1   3   0  148.59   49.80
   2  -3   0   42.90   16.40
  -2  -3   0   14.40   14.10
   2  -3   0    0.80   16.50
  -2   3   0    5.70   18.10
   2   3   0   35.10   16.80
  -2   3   0   93.49   21.70
   3  -3   0   21.60   12.70
   3  -3   0   30.40   22.30
  -3  -3   0   17.30   11.80
   3   3   0   11.30   10.50
  -3   3   0   15.10   12.60
  -4  -3   0  132.49   85.79
   4  -3   0  232.28   75.09
  -4  -3   0  262.17   73.89
   4  -3   0  249.08   79.49
  -4   3   0  147.79   74.89
   4   3   0  304.07   74.99
  -4   3   0  138.69   78.59
  -5  -3   0   29.00   33.00
  -5  -3   0   15.80   13.70
   5  -3   0   11.60   20.40
   5  -3   0  147.59   38.20
   5  -3   0   35.20   18.40
  -5  -3   0   22.30   26.90
  -5   3   0   19.10   15.70
  -5   3   0   31.00   21.30
  -5   3   0   91.09   31.80
   5   3   0   22.60   13.10
   5   3   0    6.00   23.60
   5   3   0   19.00   10.30
  -6  -3   0   25.10   13.70
  -6  -3   0    6.00   20.20
   6  -3   0   12.40   15.10
  -6  -3   0   17.40   25.80
   6  -3   0   93.79   31.90
   6  -3   0   21.40   17.80
  -6   3   0    6.80   13.00
   6   3   0   29.80   36.00
   6   3   0   25.30   13.80
  -6   3   0   49.30   29.90
  -6   3   0   30.20   17.30
   7  -3   0  145.89   91.49
   7  -3   0  123.29   54.29
   7  -3   0  123.69   47.60
  -7  -3   0  253.17   77.19
  -7  -3   0  175.58   72.49
  -7  -3   0  165.18   46.10
   7   3   0  146.99   68.99
  -7   3   0   28.40   60.49
   7   3   0  127.79   45.30
  -7   3   0  293.27   67.89
  -7   3   0   46.40   46.40
  -8  -3   0  127.49   53.69
  -8  -3   0  121.49   33.50
   8  -3   0  154.58   88.09
   8  -3   0   95.19   31.40
  -8  -3   0   55.69   47.20
   8  -3   0   53.19   37.20
   8  -3   0   49.90   32.30
   8   3   0   96.29   32.90
  -8   3   0  100.69   73.39
   8   3   0   67.19   51.09
  -8   3   0  128.89   50.69
   8   3   0   43.30   51.89
  -9  -3   0   53.99   41.70
   9  -3   0   70.69   32.80
  -9  -3   0    3.80   23.20
  -9  -3   0   33.70   17.60
   9  -3   0   66.69   20.60
  -9   3   0   62.79   20.00
   9   3   0   51.19   39.50
   9   3   0   30.30   17.40
   9   3   0    3.60   27.40
  -9   3   0   35.90   28.80
   0  -4   0   42.10   21.40
   0   4   0   46.10   23.60
   1  -4   0   68.59   32.00
  -1  -4   0   30.00   19.40
   1  -4   0   41.60   19.60
  -1   4   0   44.60   29.40
   1   4   0   36.30   20.90
  -1   4   0   26.00   19.00
   2  -4   0   10.10   13.20
   2  -4   0   17.30   20.70
  -2  -4   0   10.10   11.70
  -2   4   0   36.70   26.70
   2   4   0   27.50   16.00
  -2   4   0   22.30   14.60
  -3  -4   0   17.00   13.70
   3  -4   0   28.80   17.10
   3  -4   0    4.80   20.30
  -3   4   0   23.80   23.50
  -3   4   0    4.20   10.60
   3   4   0   11.80   11.10
   4  -4   0   -1.40   11.60
   4  -4   0   32.50   24.80
  -4  -4   0   23.70   16.00
   4   4   0    3.30   11.20
  -4   4   0   24.10   26.40
  -4   4   0   14.80   15.20
   5  -4   0  114.29   42.20
  -5  -4   0   92.09   32.20
  -5  -4   0   67.89   51.99
   5  -4   0   54.09   32.10
  -5   4   0   36.20   35.50
  -5   4   0   93.19   33.80
   5   4   0   75.29   30.90
   6  -4   0   71.59   35.00
   6  -4   0  101.59   42.90
   6  -4   0   43.60   34.30
  -6  -4   0  128.99   36.90
  -6  -4   0  108.89   60.19
  -6   4   0   74.39   35.10
  -6   4   0   65.29   41.30
   6   4   0  102.09   34.40
   6   4   0   84.19   61.49
 -12   0   1    1.40    2.30
  12   0  -1    0.60    2.40
 -12   0   1    1.60   13.40
  12   0  -1   -6.70   15.10
 -11   0   1   34.80   10.00
 -11   0   1   34.80   27.30
  11   0  -1   27.90   24.70
  11   0  -1   22.10   10.00
 -10   0   1    3.50   14.20
  10   0  -1    0.20    2.50
  10   0  -1    0.60   10.70
 -10   0   1    3.80    2.60
  -9   0   1    7.60    3.30
   9   0  -1    5.60    3.40
  -9   0   1   16.20   21.20
   9   0  -1   11.50   17.80
  -8   0   1  300.97   91.19
   8   0  -1  267.37   91.19
  -7   0   1  177.48   45.00
  -7   0   1   74.19   25.30
   7   0  -1  157.78   44.70
   6   0  -1   57.79   28.70
  -6   0   1   51.99   26.40
   3   0  -1   67.39   25.30
  -3   0   1   49.90   22.60
  -2   0   1  274.17  108.49
  -2   0   1  325.47  107.09
   2   0  -1  423.76  111.19
  -1   0   1  686.33  221.78
  -1   0  -1  378.86  106.29
   1   0   1  247.28  106.99
  -2   0  -1  345.57  119.29
   2   0   1  382.06  119.39
  -2   0  -1  366.16  119.39
   3   0   1 4093.69 1272.67
   3   0   1 3855.71 1273.87
   3   0   1 3917.21 1276.97
  -3   0  -1 3993.50 1272.67
  -4   0  -1  325.07   87.89
   4   0   1  295.37   87.69
   4   0   1  344.07   87.39
  -4   0  -1  378.56   87.59
  -4   0  -1  247.08   82.89
   4   0   1  172.18   82.19
   5   0   1  853.61  311.67
   5   0   1  994.00  319.77
  -5   0  -1 1019.80  312.97
   5   0   1  994.80  311.87
  -6   0  -1   91.39   59.59
   6   0   1  118.69   41.70
   6   0   1  175.78   65.79
  -6   0  -1   77.79   43.10
   6   0   1  110.49   43.30
  -6   0  -1   40.30   35.70
  -6   0  -1  136.59   45.90
  -7   0  -1   53.69   45.00
   7   0   1   40.90   51.99
   7   0   1   44.90   27.40
  -7   0  -1   25.40   31.50
  -7   0  -1   16.60   23.50
  -7   0  -1   37.90   26.30
   7   0   1   14.50   25.80
   7   0   1    6.30   22.80
   8   0   1   17.70   25.30
  -8   0  -1   22.00   24.50
  -8   0  -1   16.20   32.00
  -8   0  -1   20.60   46.70
   8   0   1   51.19   55.79
  -8   0  -1   35.50   24.60
   8   0   1   17.50   20.30
   8   0   1   32.20   26.50
   9   0   1   12.60   21.30
  -9   0  -1   12.40   21.30
   9   0   1   10.80   27.60
  -9   0  -1    8.60   22.10
   9   0   1    8.80   20.50
   9   0   1   36.90   40.60
  -9   0  -1   35.00   48.40
  -9   0  -1    0.00   31.90
  10   0   1   36.30   25.60
  10   0   1   66.89   46.30
  10   0   1    7.60   17.70
  10   0   1    6.50   12.80
 -10   0  -1   12.20   22.00
 -10   0  -1   26.50   27.30
 -10   0  -1  128.49   57.79
 -10   0  -1   21.30   16.50
  11   0   1   92.89   43.70
 -11   0  -1   78.79   36.40
  11   0   1  142.29   64.59
  11   0   1   14.10   27.50
 -11   0  -1  214.38   72.79
 -11   0  -1   37.00   26.60
 -11   0  -1   73.79   41.20
 -12   0  -1    0.50   17.90
 -12   0  -1   -2.40   18.80
 -12   0  -1  -10.10   12.70
  12   0   1   -7.90   24.10
  12   0   1    5.80   21.70
  12   0   1   -0.50   50.69
  12   0   1   -2.10   11.10
 -12   0  -1   30.40   55.89
 -12  -1   1    1.50   24.20
 -12  -1   1   -5.40   14.70
  12  -1  -1    0.40    2.90
 -12  -1   1    0.20    1.80
  12  -1  -1   -5.80   12.20
 -12  -1   1    6.20   49.20
  12   1  -1   40.90   55.09
 -12   1   1   20.60   21.00
  12   1  -1   -2.40   23.40
  12   1  -1    2.70    2.20
 -12   1   1   -0.60    2.50
  12   1  -1    4.30   19.70
 -11  -1   1   21.80   24.00
  11  -1  -1   45.50   26.70
 -11  -1   1   50.99   53.09
 -11  -1   1   33.60   32.50
 -11  -1   1    6.00   16.30
  11  -1  -1   31.20   10.30
  11   1  -1   21.80   24.30
  11   1  -1   32.10   53.49
  11   1  -1   49.50   29.40
  11   1  -1   13.30   15.40
 -11   1   1   54.89   25.20
 -11   1   1   31.10   10.20
  11   1  -1   18.00   24.80
  10  -1  -1   19.50   16.50
 -10  -1   1    0.10   10.90
 -10  -1   1   11.10   18.40
  10  -1  -1    5.00    3.00
 -10  -1   1   26.60   21.40
 -10  -1   1   21.20   25.90
 -10  -1   1    0.90    1.90
 -10  -1   1   -1.40   30.70
 -10   1   1   11.80    3.10
  10   1  -1    5.30   15.50
  10   1  -1   14.00   44.00
  10   1  -1   -1.30   16.30
  10   1  -1    0.80    2.20
  10   1  -1    4.30   16.20
 -10   1   1   -7.10    7.20
   9  -1  -1   84.69   33.70
   9  -1  -1  131.39   45.50
  -9  -1   1   38.40   38.60
  -9  -1   1   69.69   47.20
  -9  -1   1  204.68   71.79
   9   1  -1  113.29   57.09
  -9   1   1  127.39   44.90
   9   1  -1  239.38   51.49
   9   1  -1  115.29   43.10
  -9   1   1  129.59   33.90
   9   1  -1   51.69   48.40
  -8  -1   1   44.90   42.60
  -8  -1   1   38.40   37.20
   8  -1  -1  116.39   33.10
  -8  -1   1  171.28   64.39
  -8   1   1   96.59   32.90
   8   1  -1   67.09   39.60
   8   1  -1  166.58   47.00
   8   1  -1  161.18   63.89
   8   1  -1   74.19   45.50
  -8   1   1  114.99   42.50
  -7  -1   1  193.38  129.19
   7  -1  -1  390.36  126.19
   7  -1  -1  354.06  121.09
   7   1  -1  478.65  130.29
  -7   1   1  421.36  121.19
   7   1  -1  304.47  130.19
  -7   1   1  340.97  125.49
  -6  -1   1  464.25  192.58
   6  -1  -1  529.65  185.08
   6  -1  -1  709.03  189.88
  -6   1   1  597.64  185.18
   6   1  -1  487.45  193.98
   6   1  -1  768.22  193.48
   5  -1  -1  123.09   47.90
  -5  -1   1  202.98   64.69
   5  -1  -1  226.88   68.29
  -5  -1   1  266.97   59.69
  -5   1   1  272.97   75.89
  -5   1   1  159.18   48.00
   5   1  -1  165.68   60.59
   5   1  -1  217.58   58.59
   5   1  -1  131.49   62.09
   4  -1  -1  434.36  152.38
  -4  -1   1  604.54  160.88
   4   1  -1  457.25  159.08
  -4   1   1  507.95  152.38
   3  -1  -1 2035.90  614.14
  -3  -1   1 1628.84  618.14
  -3  -1   1 1862.91  619.24
   3   1  -1 2066.09  619.74
  -3   1   1 1952.10  614.14
   2  -1  -1 3124.49 1079.39
   2  -1  -1 3680.63 1087.99
  -2   1   1 3439.66 1079.39
  -2   1   1 3543.25 1081.39
   1  -1  -1  459.05  133.29
   1  -1  -1  403.26  127.39
   1  -1  -1  428.26  125.69
  -1  -1   1  294.07  134.19
   1   1  -1  386.66  128.89
   1   1  -1  341.87  136.59
  -1   1   1  320.27  127.19
  -1   1   1  330.47  132.49
  -1   1   1  330.57  131.59
   0  -1  -1 4708.93 1547.75
   0  -1  -1 5528.65 1551.74
   0   1  -1 4852.21 1547.25
   0   1   1 4663.13 1546.45
   0   1   1 4614.84 1547.75
   1  -1   1 2013.40  704.33
   1  -1   1 2337.77  703.83
   1   1   1 2149.19  703.43
   1   1   1 2232.78  707.63
  -1   1  -1 2209.78  703.03
  -2  -1  -1 2309.27  754.72
   2  -1   1 2833.52  763.12
  -2   1  -1 2568.04  755.72
   2   1   1 2181.08  754.62
  -2   1  -1 2219.98  754.32
   3  -1   1 4721.33 1455.95
  -3  -1  -1 4406.06 1448.26
   3  -1   1 4247.67 1448.06
   3  -1   1 4573.44 1451.05
  -3   1  -1 4497.35 1450.85
   3   1   1 4620.94 1448.36
  -3   1  -1 4791.02 1450.25
   4  -1   1  413.16  161.78
   4  -1   1  301.67  156.28
   4  -1   1  431.66  152.38
   4  -1   1  852.51  177.18
  -4  -1  -1  509.55  152.48
   4   1   1  515.75  152.48
  -4   1  -1  658.73  166.08
  -4   1  -1  437.36  166.48
   4   1   1  479.85  152.08
  -4   1  -1  537.45  155.08
  -4   1  -1  299.37  155.98
   5  -1   1  257.47  124.79
   5  -1   1  400.56  124.19
  -5  -1  -1  443.66  119.99
   5  -1   1  278.77  126.59
  -5  -1  -1  282.57  119.89
   5  -1   1  444.86  133.69
   5  -1   1  374.66  137.79
  -5   1  -1  612.44  147.79
  -5   1  -1  557.94  135.59
   5   1   1  464.45  122.19
  -5   1  -1  453.05  129.49
  -5   1  -1  406.86  124.09
   5   1   1  358.36  119.79
   6  -1   1  359.66  123.69
   6  -1   1  671.33  148.39
   6  -1   1  475.55  127.09
   6  -1   1  566.34  130.59
  -6  -1  -1  313.07  121.59
  -6  -1  -1  342.47  117.89
   6  -1   1  565.64  135.49
  -6  -1  -1  413.76  121.39
  -6   1  -1  410.46  124.09
   6   1   1  359.36  121.49
  -6   1  -1  238.68  124.39
   6   1   1  235.88  132.69
  -6   1  -1  552.94  147.29
   6   1   1  378.86  117.99
   6   1   1  359.16  120.89
  -6   1  -1  452.15  133.99
  -6   1  -1  282.37  124.19
   7  -1   1  211.38   73.29
   7  -1   1   79.19   47.00
  -7  -1  -1   88.39   55.59
   7  -1   1   77.59   42.00
   7  -1   1  107.99   61.89
  -7  -1  -1   67.19   37.90
  -7  -1  -1   71.79   46.90
   7  -1   1  137.19   48.00
   7  -1   1   41.20   45.90
   7   1   1   81.99   38.90
  -7   1  -1   85.49   64.09
   7   1   1  200.88   68.69
  -7   1  -1  133.69   44.70
  -7   1  -1  159.28   48.80
  -7   1  -1   69.29   42.50
   7   1   1  129.99   41.40
  -7   1  -1  163.88   56.19
   8  -1   1  205.98   57.79
  -8  -1  -1  122.29   60.99
   8  -1   1  111.49   60.39
   8  -1   1   91.79   48.10
  -8  -1  -1  160.48   48.60
   8   1   1  108.19   47.10
  -8   1  -1  181.98   76.59
  -8   1  -1  163.38   61.79
  -8   1  -1   57.99   47.40
   8   1   1  153.08   76.29
  -9  -1  -1  259.87   77.49
   9  -1   1  155.08   63.39
   9  -1   1   66.99   31.20
   9  -1   1   36.90   24.60
   9  -1   1   62.69   35.00
  -9  -1  -1   18.20   22.90
  -9  -1  -1   26.50   15.30
  -9  -1  -1   73.79   38.80
   9   1   1   65.79   57.19
   9   1   1   43.90   24.00
   9   1   1   55.59   37.50
  -9   1  -1   82.59   32.80
  -9   1  -1   35.60   27.90
  -9   1  -1  287.77   55.99
  10  -1   1   51.39   30.10
  10  -1   1    5.70   17.20
  10  -1   1   34.30   24.70
 -10  -1  -1    9.10   37.20
 -10  -1  -1    2.10   15.90
 -10  -1  -1   10.10    7.70
 -10  -1  -1    3.40   23.80
  10  -1   1   53.79   40.80
  10   1   1    6.10   20.00
 -10   1  -1   51.79   35.60
  10   1   1    4.00    6.60
 -10   1  -1    7.50   19.00
  10   1   1   30.40   21.60
  10   1   1   83.89   58.09
 -10   1  -1   16.00   17.70
  11  -1   1   -5.40   16.20
 -11  -1  -1   -4.50   23.80
 -11  -1  -1   25.00   52.99
 -11  -1  -1    5.70    7.20
  11  -1   1   22.50   24.40
 -11  -1  -1   10.50   18.90
  11  -1   1   -9.00   13.60
  11  -1   1   22.20   41.80
  11   1   1   -5.20   43.90
 -11   1  -1   11.30   26.20
  11   1   1   -5.20    5.50
 -11   1  -1    8.00   18.50
  11   1   1    4.00   18.00
  11   1   1    2.10   16.10
 -11   1  -1    6.20   23.70
  12  -1   1   -2.40   48.40
  12  -1   1   18.70   29.00
  12  -1   1   -2.10   16.30
 -12  -1  -1    0.10   38.70
 -12  -1  -1   -0.70   18.40
 -12  -1  -1   11.30   28.60
  12   1   1   13.70    4.50
 -12   1  -1   16.60   23.70
 -12   1  -1    2.70   14.60
  12   1   1   -5.20   17.20
  12   1   1    5.40   42.30
  12   1   1   -7.60   14.40
  11  -2  -1   18.20    7.80
 -11  -2   1    6.70   34.80
  11  -2  -1   22.10   17.20
 -11  -2   1   -1.30   18.30
 -11  -2   1   -6.00   13.20
 -11  -2   1   26.50   27.10
  11   2  -1   20.10   32.70
 -11   2   1   28.90    8.00
  11   2  -1   22.30   26.80
  11   2  -1   10.70   18.00
  11   2  -1   18.80   39.10
 -11   2   1   23.70   17.30
  10  -2  -1   -4.40   36.70
 -10  -2   1  -10.00   15.90
 -10  -2   1   -2.50   11.10
  10  -2  -1    8.60   12.30
 -10  -2   1   43.20   47.40
 -10  -2   1   23.40   26.70
  10   2  -1   -2.60   21.90
  10   2  -1    1.90   18.10
  10   2  -1    3.50   13.40
 -10   2   1    4.30   10.30
  10   2  -1    1.20   32.90
 -10   2   1  -26.20   28.60
 -10   2   1   21.10    5.50
  -9  -2   1   -1.10   12.40
   9  -2  -1   48.90   45.50
  -9  -2   1   -2.90   16.80
  -9  -2   1   29.00   26.20
  -9  -2   1  -19.60   28.80
   9  -2  -1   19.70   14.80
   9   2  -1   44.40   31.20
  -9   2   1   43.20    9.30
   9   2  -1   -2.30   13.40
  -9   2   1   59.49   19.90
   9   2  -1   13.00   35.80
   9   2  -1   40.40   32.40
  -9   2   1   18.90   32.80
  -8  -2   1  110.99   40.60
  -8  -2   1   -4.50   22.10
  -8  -2   1    2.20   28.40
   8  -2  -1   29.10   14.20
  -8  -2   1    4.90   10.90
   8  -2  -1   24.40   41.10
   8   2  -1   29.50   27.70
   8   2  -1   10.00   35.10
  -8   2   1   41.40   28.80
  -8   2   1    6.60   37.20
   8   2  -1   49.30   31.30
  -8   2   1    5.60    9.60
   8   2  -1   25.70   14.10
  -7  -2   1   26.60   21.80
   7  -2  -1   73.09   20.00
   7  -2  -1   45.80   56.99
  -7  -2   1   27.40   28.00
   7  -2  -1   97.89   25.50
   7  -2  -1  150.98   44.20
  -7  -2   1   51.69   35.60
  -7  -2   1   71.99   39.50
  -7  -2   1   37.20   43.40
   7   2  -1   51.79   36.20
  -7   2   1   50.19   34.10
   7   2  -1   81.79   40.50
  -7   2   1  146.29   44.00
  -7   2   1   47.00   19.80
  -7   2   1   40.70   46.00
   7   2  -1   77.29   24.30
   7   2  -1  154.38   56.89
  -6  -2   1   38.30   40.80
  -6  -2   1  108.59   47.50
  -6  -2   1  244.58   66.09
   6  -2  -1   51.09   40.10
  -6  -2   1   62.99   42.70
   6  -2  -1   97.89   64.09
  -6   2   1   88.29   30.60
  -6   2   1  271.17   81.79
   6   2  -1  142.69   53.99
  -6   2   1  198.68   49.60
   6   2  -1  236.28   62.89
   6   2  -1   82.09   32.30
   6   2  -1  132.69   55.39
   5  -2  -1  532.15  121.59
   5  -2  -1  187.58   68.19
  -5  -2   1  159.08   80.99
  -5  -2   1  357.66   87.79
  -5  -2   1  354.96   88.29
  -5  -2   1  110.09   76.59
   5   2  -1  203.38   83.29
  -5   2   1  317.87  103.09
   5   2  -1  278.67   70.69
  -5   2   1  220.48   68.19
   4  -2  -1  113.69   41.00
  -4  -2   1   74.99   40.20
  -4  -2   1   82.29   30.50
   4  -2  -1   89.29   61.49
  -4  -2   1   83.99   46.40
   4   2  -1   58.19   29.10
  -4   2   1  122.09   68.39
   4   2  -1  104.59   47.60
  -4   2   1   88.09   27.40
   4   2  -1   92.39   49.70
  -4   2   1  153.38   41.00
  -3  -2   1  189.48   92.99
  -3  -2   1  224.88   76.89
   3  -2  -1  209.68   81.99
  -3  -2   1  242.28   89.69
   3  -2  -1  259.67   76.49
   3   2  -1  213.28   78.39
  -3   2   1  241.18   76.39
  -3   2   1  397.36   84.09
   3   2  -1   80.19   86.99
   3   2  -1  194.88   87.59
   2  -2  -1  115.49   74.19
   2  -2  -1  139.99   70.69
  -2  -2   1  199.88   70.39
  -2  -2   1  250.47   78.89
  -2  -2   1  221.88   69.79
   2  -2  -1  263.07   68.59
  -2  -2   1   93.99   82.99
   2   2  -1  165.38   69.99
  -2   2   1  230.08   72.49
   2   2  -1  232.98   91.99
   2   2  -1  191.68   78.99
  -1  -2   1  779.82  275.47
   1  -2  -1  865.31  280.77
  -1  -2   1  854.21  275.77
   1   2  -1  931.31  275.97
  -1   2   1  739.83  280.27
   1   2  -1  940.91  275.77
  -1   2   1  858.01  276.67
   1   2  -1  756.92  289.17
   0  -2  -1  251.67   90.19
   0  -2   1  504.45  129.89
   0  -2   1  343.17   93.79
   0  -2  -1  288.57  101.49
   0  -2   1  230.48   89.19
   0  -2   1  215.88   89.69
   0   2  -1  270.87   90.09
   0   2  -1  124.49  103.49
   0   2  -1  340.57   89.89
   0   2  -1  313.67   93.89
   0   2   1  346.87   91.59
   1  -2   1  795.12  239.78
   1  -2   1  601.14  238.18
  -1  -2  -1  880.61  248.58
  -1  -2  -1  796.52  238.78
   1  -2   1  654.53  237.78
  -1   2  -1  769.12  238.88
  -1   2  -1  602.84  237.68
  -1   2  -1  502.25  249.18
  -1   2  -1  689.93  239.38
  -1   2  -1  849.12  239.28
   1   2   1  809.82  235.98
   2  -2   1 1430.96  451.55
  -2  -2  -1 1663.53  460.55
  -2  -2  -1 1288.47  448.36
   2  -2   1 1974.70  472.95
  -2  -2  -1 1453.55  450.95
  -2   2  -1 1165.98  463.35
  -2   2  -1 1496.85  450.75
  -2   2  -1 1477.15  451.65
   2   2   1 1424.86  448.36
   2   2   1 1127.39  456.65
   3  -2   1   38.50   67.79
  -3  -2  -1   97.79   39.50
   3  -2   1   22.90   18.00
  -3  -2  -1   27.50   18.80
   3   2   1   27.50   17.70
  -3   2  -1   20.70   22.90
   3   2   1   50.79   14.70
  -3   2  -1   28.90   18.10
  -3   2  -1   48.30   56.69
   4  -2   1  313.87  103.19
   4  -2   1   85.69   38.60
  -4  -2  -1   41.70   29.50
  -4  -2  -1  154.58   57.59
  -4   2  -1  185.18   83.79
   4   2   1   53.69   41.70
   4   2   1   86.89   26.70
   4   2   1   50.29   29.80
   5  -2   1  755.52  159.48
  -5  -2  -1  334.97  109.09
   5  -2   1  332.27  108.29
   5  -2   1  324.07  109.49
  -5   2  -1  458.55  145.09
   5   2   1  413.36  109.69
  -5   2  -1  297.27  109.29
  -5   2  -1  302.57  107.89
   6  -2   1   22.60   14.20
  -6  -2  -1   48.10   16.70
  -6  -2  -1  104.69   48.10
   6  -2   1   70.79   26.60
   6  -2   1   24.20   15.10
   6  -2   1   73.69   58.29
   6  -2   1   26.00   63.59
  -6   2  -1   90.09   34.70
  -6   2  -1   38.80   42.20
   6   2   1   89.59   39.30
  -6   2  -1  110.09   82.29
   6   2   1   19.50   13.40
  -7  -2  -1  290.77   90.59
   7  -2   1  216.48   90.39
  -7  -2  -1  267.17   89.39
   7  -2   1  201.28   91.39
   7  -2   1  466.75  103.29
   7  -2   1  347.27  118.79
  -7   2  -1  495.95  141.49
  -7   2  -1  322.97   99.39
   7   2   1  352.36   90.99
  -7   2  -1  605.74  137.49
   8  -2   1   60.99   32.20
  -8  -2  -1   86.29   30.60
  -8  -2  -1  169.78   34.30
   8  -2   1   32.70   35.40
   8  -2   1   95.69   58.59
   8  -2   1  127.89   41.80
   8   2   1  177.18   34.80
  -8   2  -1   59.99   54.59
   8   2   1  236.78   65.89
   8   2   1   72.69   29.60
  -8   2  -1   92.49   34.80
   8   2   1   82.29   26.40
  -8   2  -1   29.70   31.90
  -8   2  -1   17.30   34.90
  -9  -2  -1   32.80   44.50
  -9  -2  -1  107.79   22.30
  -9  -2  -1   27.90   31.10
  -9  -2  -1    7.50   28.20
   9  -2   1  -20.80   40.70
   9  -2   1   24.80   17.50
  -9  -2  -1   30.40   11.30
   9  -2   1    1.80   16.60
   9  -2   1    7.00   19.20
   9   2   1   17.20   14.50
  -9   2  -1    5.50   15.70
   9   2   1   97.89   45.30
  -9   2  -1   -4.10   29.90
  -9   2  -1    2.00   11.10
  -9   2  -1  -18.70   16.50
   9   2   1   20.00    9.60
 -10  -2  -1   26.60   17.30
 -10  -2  -1   56.89   36.50
 -10  -2  -1   26.50   37.10
  10  -2   1    6.90   25.90
  10  -2   1    9.20   14.50
  10  -2   1   11.50   20.20
 -10  -2  -1   11.30   42.50
  10  -2   1   18.10   33.80
  10   2   1    3.10   43.10
 -10   2  -1   52.59   30.40
  10   2   1    3.30   14.40
 -10   2  -1   -0.20   11.50
 -10   2  -1   32.70   36.90
  10   2   1   32.70   11.60
  10   2   1   60.29   38.50
  11  -2   1   40.10   33.40
  11  -2   1   41.70   23.00
 -11  -2  -1   -1.40   29.90
 -11  -2  -1   19.90   18.20
 -11  -2  -1   73.59   48.80
  11   2   1   16.20   52.19
  11   2   1   25.60   12.40
 -11   2  -1   20.20   19.70
  11   2   1   26.30   20.90
 -11   2  -1   10.80   27.50
  11   2   1  113.19   46.70
  -9  -3   1   79.79   47.70
  -9  -3   1    7.10   30.30
   9  -3  -1   22.30   28.70
   9  -3  -1   52.69   19.20
  -9  -3   1   43.90   35.90
   9  -3  -1  106.89   44.30
  -9   3   1   60.89   39.00
   9   3  -1   45.30   41.70
   9   3  -1   45.50   39.50
  -9   3   1   82.59   19.50
  -9   3   1   49.99   34.40
   9   3  -1   47.20   22.80
   9   3  -1   -4.40   36.30
  -8  -3   1    6.10   28.50
  -8  -3   1    6.70   29.10
   8  -3  -1   17.70   29.40
   8  -3  -1   13.90    5.80
  -8  -3   1    3.10   25.40
   8  -3  -1  -42.60   47.00
   8  -3  -1   -4.20   15.30
  -8  -3   1    9.00    8.90
   8   3  -1   12.70   11.60
  -8   3   1   13.70   22.70
  -8   3   1   29.00   23.50
  -8   3   1   13.70    6.00
   8   3  -1   17.80   26.90
   8   3  -1   15.10   25.10
  -8   3   1   30.00   51.49
   7  -3  -1   34.80   13.10
   7  -3  -1   36.30   31.80
  -7  -3   1   33.20   18.30
  -7  -3   1   34.90   32.50
   7  -3  -1   23.70   23.50
  -7  -3   1   35.10   35.10
   7  -3  -1    6.60   39.90
  -7   3   1   43.80   13.60
  -7   3   1   76.19   59.29
  -7   3   1   66.39   32.10
  -7   3   1   32.40   21.80
   7   3  -1   66.89   43.10
   7   3  -1   45.60   18.20
  -6  -3   1    4.80   20.70
  -6  -3   1    7.80   23.60
   6  -3  -1  173.98   44.30
   6  -3  -1   12.30    6.70
  -6  -3   1   27.40   11.90
   6  -3  -1    0.40   41.50
   6  -3  -1   17.70   18.10
   6   3  -1    0.30   19.30
  -6   3   1   28.70    7.60
  -6   3   1   42.10   28.30
  -6   3   1   13.80   49.00
  -6   3   1    7.90   17.10
   6   3  -1   20.20   12.40
   5  -3  -1   24.00    6.50
   5  -3  -1   36.40   26.40
   5  -3  -1   12.40   15.80
  -5  -3   1   21.70   23.20
   5  -3  -1   37.20   15.90
  -5  -3   1    7.40    7.10
  -5  -3   1  112.79   20.10
  -5   3   1    8.50    6.10
   5   3  -1   14.70    9.80
  -5   3   1   49.90   29.50
   5   3  -1   -1.60   21.30
  -5   3   1   24.30   17.40
  -4  -3   1   47.30   21.00
  -4  -3   1   75.29   36.30
   4  -3  -1   48.60   30.90
   4  -3  -1   57.79   17.30
   4  -3  -1   93.49   33.80
   4  -3  -1   29.20   22.10
  -4   3   1  166.48   43.00
   4   3  -1   33.80   18.20
   4   3  -1   66.49   22.90
  -4   3   1   64.39   17.30
   4   3  -1    9.50   28.40
  -4   3   1   21.50   22.40
  -3  -3   1   76.39   36.80
   3  -3  -1  117.09   48.30
  -3  -3   1  155.28   38.80
  -3  -3   1  155.18   56.29
   3  -3  -1  114.99   41.60
   3   3  -1  114.89   51.29
   3   3  -1  109.19   36.40
  -3   3   1  130.29   43.40
  -3   3   1   65.09   44.20
  -2  -3   1  126.19   40.70
   2  -3  -1  120.49   34.50
  -2  -3   1   49.40   44.20
  -2  -3   1   78.49   37.10
   2  -3  -1   81.09   46.10
  -2   3   1  111.09   41.50
   2   3  -1  194.38   41.00
   2   3  -1   71.89   36.70
   2   3  -1  145.89   53.19
  -2   3   1  113.29   49.80
  -1  -3   1   87.19   34.10
   1  -3  -1   53.69   33.50
  -1  -3   1   60.29   39.20
   1  -3  -1   97.49   28.70
   1  -3  -1  110.69   43.90
  -1   3   1   59.59   33.20
  -1   3   1   50.79   38.70
   1   3  -1  148.59   34.40
   1   3  -1   66.29   32.60
   0  -3  -1   80.09   36.50
   0  -3   1   75.89   34.30
   0  -3   1  106.29   42.00
   0   3   1  121.89   38.10
   0   3  -1   90.39   35.70
   1  -3   1   52.29   21.80
  -1  -3  -1   95.49   27.00
  -1  -3  -1   53.19   16.00
  -1  -3  -1  -12.10   24.40
   1  -3   1   13.50   20.20
   1   3   1  160.98   29.30
  -1   3  -1   21.70   23.10
  -1   3  -1  111.79   25.70
   2  -3   1  273.97   71.69
  -2  -3  -1  238.88   94.79
   2  -3   1  235.58   73.99
  -2  -3  -1  188.28   70.19
  -2   3  -1  167.98   73.09
   2   3   1  148.19   69.49
   2   3   1  305.97   99.79
  -2   3  -1  237.78   70.69
  -3  -3  -1   35.60   31.40
  -3  -3  -1   29.10   18.00
  -3  -3  -1   42.10   12.70
   3  -3   1   42.20   20.80
  -3   3  -1   61.39   26.50
   3   3   1   18.70   17.10
  -3   3  -1   21.90   18.00
   3   3   1   12.60   29.30
  -4  -3  -1   16.30   11.60
  -4  -3  -1   13.20   24.80
   4  -3   1   25.80   14.00
  -4   3  -1    8.10   10.30
   4   3   1   15.60   13.80
   4   3   1    9.30   34.60
   5  -3   1   59.09   26.60
  -5  -3  -1   59.09   25.60
   5  -3   1  121.59   38.00
  -5  -3  -1  122.39   51.79
   5   3   1   76.29   42.80
   5   3   1   63.19   25.40
  -5   3  -1   34.20   24.20
  -5   3  -1   87.79   34.90
  -6  -3  -1   31.20   33.40
   6  -3   1   63.19   30.90
   6  -3   1   34.20   21.60
   6  -3   1    4.50   25.60
  -6  -3  -1   89.69   24.70
   6   3   1   84.79   25.50
  -6   3  -1   57.19   23.60
   6   3   1  100.59   50.49
  -6   3  -1   60.29   29.40
   7  -3   1   16.40   30.40
  -7  -3  -1  111.59   47.70
   7  -3   1   42.20   30.80
   7  -3   1   44.40   24.00
  -7  -3  -1  115.59   28.60
  -7   3  -1   37.20   24.80
   7   3   1  168.28   63.59
  -7   3  -1   78.49   32.00
   7   3   1   79.49   26.10
   8  -3   1  -12.50   60.59
  -8  -3  -1   16.30   10.30
   8  -3   1  -17.20   17.30
  -8  -3  -1   10.40    5.40
   8  -3   1    4.30   15.20
  -8  -3  -1    2.80   26.70
   8  -3   1    1.30    9.80
   8  -3   1   18.00    9.50
   8   3   1    4.80    5.40
  -8   3  -1   27.60   59.49
   8   3   1   31.10   37.10
  -8   3  -1    7.20   10.00
   8   3   1   37.60   15.00
  -8   3  -1   36.00   22.60
  -8   3  -1   37.40   10.90
  -9  -3  -1   35.10   12.00
  -9  -3  -1   -0.50   24.00
  -9  -3  -1   82.79   19.40
   9  -3   1   -2.00   22.80
   9  -3   1   17.10   13.90
   9  -3   1   13.90   12.00
   9   3   1   37.50   34.80
  -9   3  -1   39.60   26.20
  -9   3  -1   19.70   14.90
   9   3   1    8.80   11.70
  -9   3  -1   23.80   13.20
  -6  -4   1   42.10   21.00
   6  -4  -1   19.90   24.60
   6  -4  -1   51.89   27.10
  -6  -4   1   43.40   37.80
  -6  -4   1   55.69   23.10
   6  -4  -1   51.49   34.40
   6   4  -1   38.00   36.50
  -6   4   1   59.49   36.00
  -6   4   1   75.49   30.20
  -6   4   1   25.00   24.20
   6   4  -1   73.09   20.80
   6   4  -1   73.49   25.20
   5  -4  -1    0.90   12.40
   5  -4  -1    6.10   22.60
  -5  -4   1    6.40   12.20
  -5  -4   1   26.50   33.60
  -5  -4   1   18.50   14.00
  -5   4   1   31.00   31.40
   5   4  -1   46.00   33.10
   5   4  -1   62.09   18.10
   5   4  -1   46.20   14.80
  -5   4   1   15.70   17.90
  -4  -4   1   48.90   22.80
  -4  -4   1   74.79   24.50
   4  -4  -1   54.39   33.10
  -4  -4   1   25.00   31.90
   4  -4  -1   30.80   22.20
   4   4  -1   78.29   24.50
  -4   4   1   41.40   23.80
  -4   4   1   50.69   34.50
   4   4  -1   53.29   22.70
   4   4  -1   19.00   31.80
   3  -4  -1   21.00   16.40
   3  -4  -1    6.00   20.80
  -3  -4   1   19.90   28.50
  -3  -4   1   53.19   18.80
   3   4  -1   23.00   14.90
  -3   4   1   65.19   24.40
  -3   4   1   27.80   27.70
   3   4  -1   23.90   16.80
  -2  -4   1   54.89   41.30
   2  -4  -1   79.39   43.10
   2  -4  -1   84.99   33.10
  -2  -4   1   83.09   32.90
   2  -4  -1   92.49   24.90
  -2   4   1   72.89   32.80
   2   4  -1   26.00   27.50
   2   4  -1   49.99   31.90
  -2   4   1   76.19   41.20
   1  -4  -1   12.80   24.70
  -1  -4   1   38.10   18.30
   1  -4  -1   22.60   18.90
   1   4  -1   20.40   13.30
  -1   4   1   14.50   14.90
   0  -4   1   27.60   16.00
   0  -4  -1   16.70   15.90
   0   4   1   12.60   13.60
   0   4  -1   35.10   15.60
   1  -4   1    2.40   18.10
   1  -4   1   10.10   13.90
  -1  -4  -1   22.20   15.50
   1   4   1   20.20   14.90
  -1   4  -1    1.40   18.00
  -1   4  -1   26.00   14.90
   2  -4   1   23.80   15.80
   2  -4   1   50.49   23.80
  -2  -4  -1   20.50   16.50
  -2  -4  -1   39.00   42.10
  -2   4  -1   40.80   20.60
   2   4   1   48.20   19.90
  -2   4  -1    5.60   18.80
  -3  -4  -1   27.70   16.90
   3  -4   1   17.10   21.10
  -3  -4  -1   29.50   38.80
   3  -4   1   12.50   13.50
   3   4   1    7.20   26.20
  -3   4  -1   50.69   27.10
  -3   4  -1   36.30   18.80
   3   4   1   42.60   20.20
   4  -4   1   36.30   16.70
   4  -4   1   32.40   24.10
  -4  -4  -1   26.20   15.90
  -4  -4  -1   19.20   33.70
   4   4   1    6.10   28.10
  -4   4  -1   52.89   26.20
  -4   4  -1   16.40   15.00
   4   4   1   31.00   18.70
   5  -4   1   38.40   21.80
   5  -4   1   63.99   32.30
  -5  -4  -1   32.20   41.20
  -5  -4  -1   45.10   24.90
   5   4   1   57.59   47.50
   5   4   1   80.89   28.40
  -5   4  -1   28.90   22.50
  -5   4  -1  117.19   37.10
  -6  -4  -1   23.80   35.30
   6  -4   1   43.20   19.00
   6  -4   1   60.89   30.50
  -6  -4  -1   54.69   21.90
   6   4   1   24.20   40.70
  -6   4  -1   11.10   17.30
   6   4   1   18.80   16.80
  -6   4  -1   76.79   32.80
 -12   0   2    4.20    2.90
 -12   0   2   21.40   22.60
  12   0  -2    0.00    2.80
  12   0  -2    9.10   22.10
  11   0  -2  124.09   38.50
 -11   0   2    8.60    4.00
 -11   0   2   21.50   22.10
 -10   0   2    3.20    2.50
  10   0  -2    1.30    2.60
  10   0  -2   17.00   16.40
 -10   0   2    6.30   14.80
  -9   0   2  229.78   77.99
   9   0  -2  192.48   80.19
  -8   0   2  416.46  138.09
   8   0  -2  396.56  137.79
   7   0  -2   84.39   37.20
  -7   0   2   69.19   34.10
   6   0  -2 2054.49  726.83
  -6   0   2 2486.45  727.93
  -5   0   2   76.69   31.80
  -4   0   2  143.29   65.49
   4   0  -2  196.08   65.29
  -4   0   2  188.98   62.49
  -3   0   2 1703.93  546.45
  -2   0   2 1046.60  313.17
   2   0  -2  852.61  312.97
  -2   0   2 1055.59  315.97
   1   0  -2  386.06  120.29
  -1   0   2  324.07  119.59
   2   0   2 3411.26 1095.09
   2   0   2 3551.14 1094.79
  -2   0  -2 3291.77 1094.69
  -3   0  -2 2343.17  693.73
   3   0   2 2056.69  692.13
   4   0   2  649.64  279.87
  -4   0  -2  919.21  280.87
   4   0   2  876.41  278.67
  -4   0  -2  921.51  278.67
   4   0   2  777.82  280.27
  -4   0  -2 1010.50  280.97
  -5   0  -2  608.44  188.78
   5   0   2  364.46  201.08
   5   0   2  606.64  188.88
  -5   0  -2  498.45  190.68
  -5   0  -2  783.12  193.68
   6   0   2  985.70  343.27
   6   0   2  857.81  344.97
  -6   0  -2 1125.29  353.86
   6   0   2 1204.88  346.87
  -6   0  -2 1001.40  343.27
   6   0   2 1384.66  358.86
  -6   0  -2 1253.37  346.67
  -6   0  -2  987.10  346.07
   7   0   2  590.94  205.78
  -7   0  -2  547.45  208.28
   7   0   2  532.05  216.68
  -7   0  -2  768.62  211.88
  -7   0  -2  608.44  205.78
   7   0   2  729.93  209.88
  -7   0  -2  631.14  220.28
   7   0   2  821.32  211.68
   8   0   2   12.80   15.50
   8   0   2   48.20   47.80
  -8   0  -2   13.40   14.80
  -8   0  -2   58.69   30.90
   8   0   2   16.90   23.00
  -8   0  -2   65.79   48.90
   8   0   2   17.80   27.20
  -8   0  -2    8.60   17.60
   9   0   2   22.60   53.09
  -9   0  -2   46.00   54.79
   9   0   2   53.39   33.80
   9   0   2   51.79   33.20
  -9   0  -2   54.99   36.10
  -9   0  -2   40.30   22.50
  -9   0  -2  120.89   38.50
 -10   0  -2   17.60   39.60
  10   0   2   15.60   12.60
  10   0   2   12.70   20.10
 -10   0  -2    1.40   11.50
  10   0   2   32.90   52.09
 -10   0  -2   10.80   19.30
 -11   0  -2   12.40   49.00
 -11   0  -2   17.10   21.60
 -11   0  -2    1.00   13.50
  11   0   2   46.10   29.20
 -11   0  -2   18.40   23.30
  11   0   2    4.90   11.70
  11   0   2  152.58   71.89
  12   0   2   -2.40   22.30
  12   0   2    2.70   54.89
 -12   0  -2   -2.40   23.30
 -12   0  -2   -1.00   16.30
 -12   0  -2  -18.40   44.90
 -12  -1   2   15.40   20.50
  12  -1  -2    5.20    3.30
 -12  -1   2   11.10   18.70
  12  -1  -2    0.60   14.50
 -12  -1   2    0.20    1.90
 -12   1   2    3.70    3.30
  12   1  -2   -1.10   16.70
 -12   1   2   36.70   23.30
  12   1  -2   26.30   44.10
  12   1  -2    2.20   20.70
  11  -1  -2   82.19   47.60
 -11  -1   2  105.19   53.99
 -11  -1   2  236.98   54.39
 -11   1   2   73.99   45.30
  11   1  -2  112.39   48.50
  11   1  -2  137.79   58.89
  11   1  -2  111.49   69.29
  10  -1  -2    3.80   10.60
 -10  -1   2   11.50   17.70
 -10  -1   2   17.60   22.90
  10  -1  -2    8.50    4.90
  10   1  -2   14.60   18.60
 -10   1   2   15.20    5.00
  10   1  -2   24.20   37.20
  10   1  -2   10.00   16.00
 -10   1   2   25.00   18.20
  -9  -1   2   29.10   21.60
   9  -1  -2   26.40   18.90
  -9  -1   2   30.70   25.20
  -9   1   2   13.90   16.90
   9   1  -2   42.70   26.30
   9   1  -2   41.60   23.70
  -8  -1   2  294.87   78.09
  -8  -1   2  284.57   73.29
   8   1  -2  278.97   73.29
   8   1  -2  348.17   80.49
  -8   1   2  170.98   63.19
  -7  -1   2  207.38   82.29
   7  -1  -2  174.38   79.39
  -7  -1   2  192.08   86.09
   7  -1  -2  317.57   90.59
   7   1  -2  227.38   84.69
  -7   1   2  318.67   90.39
  -7   1   2  310.37   81.99
   6  -1  -2  578.94  186.48
  -6  -1   2  460.05  189.38
  -6   1   2  612.54  186.78
  -6   1   2  600.84  191.38
   4  -1  -2 1972.20  477.45
  -4  -1   2 1756.32  470.75
   4  -1  -2 1371.16  469.55
   4   1  -2 1416.06  469.25
  -4   1   2 1177.98  468.85
  -3  -1   2  556.94  173.98
   3  -1  -2  554.74  180.28
   3   1  -2  483.15  173.48
  -3   1   2  566.54  180.48
  -2  -1   2  329.57   95.39
   2  -1  -2  280.97  100.59
  -2  -1   2  272.27   94.89
   2  -1  -2  319.07   99.39
   2   1  -2  301.97   95.09
  -2   1   2  215.88   97.79
  -2   1   2  522.35  116.99
   2   1  -2  253.47   94.49
  -2   1   2  284.07  101.19
   1  -1  -2 5989.70 1850.11
   1  -1  -2 6080.09 1854.01
  -1  -1   2 5183.98 1850.91
  -1  -1   2 5840.22 1849.52
  -1  -1   2 5351.06 1852.71
   1  -1  -2 6109.49 1856.61
  -1   1   2 6081.89 1856.51
  -1   1   2 6191.98 1850.11
  -1   1   2 5538.55 1853.51
   1   1  -2 5979.60 1849.52
   1   1  -2 5364.56 1852.71
   0  -1  -2  448.36  177.98
   0  -1   2  445.86  173.68
   0  -1  -2  554.24  174.08
   0   1   2  618.44  181.68
   0   1  -2  579.24  174.08
   0   1   2  633.74  174.28
   1  -1   2 4112.99 1160.78
   1  -1   2 3335.97 1155.38
   1  -1   2 3226.68 1156.98
  -1   1  -2 4010.10 1155.68
   2  -1   2 2805.92  841.12
   2  -1   2 2663.83  836.52
   2  -1   2 2351.96  838.82
   2  -1   2 2462.65  837.72
  -2   1  -2 2745.73  841.22
  -3  -1  -2  184.18   73.79
   3  -1   2  313.17   85.79
   3  -1   2  102.89   77.09
   3  -1   2  190.68   74.99
   3  -1   2  209.68   90.79
  -3  -1  -2  292.67   80.19
   3  -1   2  220.68   72.89
   3   1   2  218.68   73.89
  -3   1  -2  256.57   72.99
  -3   1  -2  444.26  100.19
  -3   1  -2  273.37   79.49
   4  -1   2  652.53  250.37
   4  -1   2  967.80  254.07
  -4  -1  -2  936.81  249.28
  -4   1  -2  753.82  257.87
   4   1   2  646.04  248.78
  -4   1  -2  818.32  248.48
  -4   1  -2  823.82  251.07
  -4   1  -2  705.93  252.37
  -4   1  -2  712.73  252.17
   5  -1   2  658.63  177.08
  -5  -1  -2  453.65  168.88
   5  -1   2  550.14  175.28
   5  -1   2  625.24  184.48
  -5  -1  -2  510.55  168.88
   5  -1   2  410.86  171.18
   5  -1   2  467.05  178.68
   5  -1   2  508.15  168.58
  -5   1  -2  571.04  174.78
  -5   1  -2  320.07  174.78
  -5   1  -2  571.64  168.78
  -5   1  -2  792.12  183.98
   5   1   2  568.04  170.68
  -5   1  -2  615.44  172.58
   5   1   2  532.45  169.18
  -5   1  -2  682.53  182.08
   5   1   2  558.34  173.18
  -5   1  -2  314.17  178.78
   6  -1   2  259.27   60.09
   6  -1   2  158.08   58.09
   6  -1   2   97.79   35.20
  -6  -1  -2  117.99   35.70
   6  -1   2   72.19   54.69
   6  -1   2   32.70   40.60
  -6  -1  -2  177.38   42.50
   6  -1   2  204.98   72.39
   6  -1   2   99.59   42.20
  -6   1  -2   49.90   43.40
   6   1   2  158.28   41.90
  -6   1  -2   74.59   40.40
  -6   1  -2  139.29   59.39
   6   1   2  110.49   36.50
  -6   1  -2  146.99   59.99
  -6   1  -2  258.17   66.09
  -6   1  -2  107.79   35.40
   6   1   2   76.49   35.20
  -6   1  -2  118.89   45.90
  -7  -1  -2  201.98   46.60
   7  -1   2  105.69   54.69
  -7  -1  -2   69.59   46.50
   7  -1   2   73.39   50.19
   7  -1   2  134.99   43.70
   7  -1   2  167.18   62.99
   7  -1   2   67.09   58.29
   7  -1   2  176.98   70.49
   7   1   2  157.18   46.20
   7   1   2  119.29   49.10
  -7   1  -2   89.39   48.50
  -7   1  -2   73.79   50.29
  -7   1  -2  174.08   57.29
  -7   1  -2  157.68   63.29
   7   1   2  135.39   43.70
  -7   1  -2  162.78   77.99
   8  -1   2   96.19   77.19
   8  -1   2  217.98   78.29
   8  -1   2  253.17   81.49
  -8  -1  -2  230.88   65.99
   8  -1   2  239.28   79.59
   8  -1   2  410.86  100.19
  -8  -1  -2  119.19   84.29
  -8  -1  -2  148.59   68.19
  -8  -1  -2  188.18   63.09
   8   1   2  160.68   65.09
  -8   1  -2  227.98   78.89
  -8   1  -2  396.16   99.29
   8   1   2  190.58   63.09
   8   1   2  161.38   68.79
  -8   1  -2  257.17   91.09
  -8   1  -2  142.39   73.49
  -8   1  -2  286.27   84.19
  -9  -1  -2   13.10   18.60
   9  -1   2   11.90   16.90
  -9  -1  -2   77.49   24.60
   9  -1   2    9.90   26.90
   9  -1   2   12.30   20.00
   9  -1   2   61.59   44.90
  -9  -1  -2   40.30   51.29
   9   1   2   36.20   22.40
  -9   1  -2    4.90   18.50
  -9   1  -2   26.20   22.10
  -9   1  -2   17.80   20.50
  -9   1  -2   77.59   50.79
  -9   1  -2   42.30   33.00
   9   1   2   16.40   18.20
  -9   1  -2   -3.80   18.10
   9   1   2   12.60   41.10
 -10  -1  -2   79.29   31.20
  10  -1   2   36.50   29.30
  10  -1   2   18.40   23.20
  10  -1   2   92.99   54.69
 -10  -1  -2   60.79   26.30
 -10  -1  -2  207.08   75.39
  10   1   2   52.49   28.60
 -10   1  -2  104.39   58.09
 -10   1  -2    1.20   22.50
 -10   1  -2   43.60   33.00
 -10   1  -2   39.90   31.40
  10   1   2   92.59   64.79
 -10   1  -2   20.00   23.30
  11  -1   2    3.60   18.90
 -11  -1  -2   38.90   26.60
  11  -1   2   35.80   30.30
 -11  -1  -2   94.49   57.39
  11  -1   2  147.59   63.99
  11  -1   2   56.29   36.30
 -11  -1  -2   43.60   26.80
 -11   1  -2   27.60   26.30
 -11   1  -2   57.39   36.90
  11   1   2   23.80   25.00
  11   1   2   84.69   55.79
 -11   1  -2   20.30   24.90
 -11   1  -2  179.08   65.09
 -12  -1  -2   25.70   24.00
  12  -1   2    4.90   24.10
  12  -1   2    4.40   18.60
 -12  -1  -2   -2.60   24.20
 -12  -1  -2  100.69   60.69
  12  -1   2   75.79   60.79
  12   1   2   -9.40   18.30
 -12   1  -2   78.89   61.89
 -12   1  -2    3.50   18.60
 -12   1  -2    0.30   19.20
  12   1   2   26.80   63.39
 -11  -2   2    3.80   31.90
 -11  -2   2   19.70   21.80
  11  -2  -2    1.00    9.80
  11  -2  -2    2.20    2.70
 -11  -2   2  -14.90   11.80
 -11  -2   2    1.40   14.40
  11   2  -2   -2.60   41.50
 -11   2   2   13.60   14.60
  11   2  -2   31.60   29.10
 -11   2   2    2.20    2.60
  11   2  -2   21.40   24.20
  11   2  -2    2.30   14.00
  10  -2  -2   39.20   50.39
  10  -2  -2   13.40    6.40
 -10  -2   2   29.90   26.10
 -10  -2   2   42.20   45.40
  10  -2  -2   11.10   13.10
 -10  -2   2   23.80   23.90
 -10  -2   2   15.80   15.60
  10   2  -2   -1.00   24.50
  10   2  -2    7.20   22.10
 -10   2   2   31.00   34.70
 -10   2   2   14.80    6.30
 -10   2   2   47.00   19.10
 -10   2   2  -15.10   34.90
  10   2  -2   11.30   15.10
  10   2  -2    9.90   27.50
   9  -2  -2   46.60   48.70
  -9  -2   2    9.60   38.60
  -9  -2   2   -3.40   10.70
   9  -2  -2    3.90    3.90
   9  -2  -2    2.80   20.50
  -9  -2   2   22.90   25.90
  -9  -2   2   -4.60   14.30
   9  -2  -2   12.50   11.10
  -9   2   2   47.10   17.80
   9   2  -2    0.80    4.30
   9   2  -2   19.10   13.20
   9   2  -2   28.40   36.70
  -9   2   2    5.10    3.10
   9   2  -2   -2.60   12.90
  -9   2   2    1.50   21.70
   9   2  -2   25.60   28.30
  -9   2   2   42.90   48.70
  -8  -2   2   37.80   36.40
   8  -2  -2   26.40    7.30
  -8  -2   2   18.10   23.10
  -8  -2   2   25.10   24.80
   8  -2  -2  115.79   43.80
  -8  -2   2   13.50   11.70
  -8  -2   2    4.40    7.80
   8  -2  -2   33.70   39.10
   8   2  -2   27.40   27.60
  -8   2   2  129.19   41.20
   8   2  -2   16.80   12.70
   8   2  -2    6.90    8.10
  -8   2   2   55.19   40.40
  -8   2   2   27.30    7.40
   8   2  -2   50.49   37.40
   7  -2  -2  245.28   55.39
  -7  -2   2   31.00   26.50
  -7  -2   2  214.08   54.49
   7  -2  -2   76.09   21.80
  -7  -2   2   86.99   48.30
   7  -2  -2   55.09   46.20
   7   2  -2   12.10   34.50
  -7   2   2  242.38   49.70
   7   2  -2   16.10   26.50
  -7   2   2  135.69   68.49
  -6  -2   2  136.09   62.69
   6  -2  -2  188.18   55.69
   6  -2  -2  328.17  101.29
   6   2  -2  196.38   71.09
  -6   2   2  165.28   55.59
   6   2  -2  233.88   75.89
  -6   2   2  335.47   99.49
   6   2  -2   83.69   61.19
   5  -2  -2  315.37   89.99
  -5  -2   2  189.18   57.89
   5  -2  -2  154.48   51.09
  -5  -2   2  192.38   55.19
   5  -2  -2   91.69   33.80
  -5  -2   2   65.89   43.80
   5   2  -2  105.19   46.00
  -5   2   2  197.98   55.49
  -5   2   2  105.59   33.90
   5   2  -2  160.88   55.19
   5   2  -2   94.79   48.20
  -5   2   2  379.36   97.19
  -4  -2   2  117.09   46.20
   4  -2  -2   57.19   60.49
   4  -2  -2   99.19   42.60
  -4  -2   2  158.28   49.30
  -4  -2   2   47.90   43.90
   4  -2  -2   98.59   33.20
  -4   2   2   97.59   33.10
  -4   2   2  300.97   85.79
  -4   2   2  204.38   48.20
   4   2  -2  124.59   48.30
   4   2  -2   93.79   48.40
   4   2  -2  132.79   49.99
   3  -2  -2   54.49   37.80
  -3  -2   2   56.79   32.40
  -3  -2   2   75.29   30.20
   3  -2  -2   61.19   67.09
   3  -2  -2   66.79   31.00
  -3  -2   2   18.30   35.00
   3  -2  -2   66.99   36.40
   3   2  -2   39.50   42.60
  -3   2   2   44.40   35.80
  -3   2   2   44.20   46.20
   3   2  -2   67.09   31.00
   3   2  -2   83.09   31.90
  -3   2   2  108.89   32.60
  -3   2   2   60.39   20.70
   2  -2  -2   96.99   41.50
   2  -2  -2   61.19   18.10
  -2  -2   2   71.09   20.30
  -2  -2   2  104.29   31.80
   2  -2  -2  153.98   46.30
  -2  -2   2   62.09   41.90
   2   2  -2   50.19   20.70
  -2   2   2  122.99   41.30
   2   2  -2  122.99   36.20
  -2   2   2   41.80   17.90
  -2   2   2   33.90   30.50
   2   2  -2   88.29   47.20
  -1  -2   2   55.19   60.69
   1  -2  -2  100.19   61.49
  -1  -2   2  214.28   55.29
  -1  -2   2  145.19   49.80
  -1  -2   2  174.88   50.09
   1   2  -2  222.78   81.09
  -1   2   2   75.49   58.29
   1   2  -2  155.18   50.09
   1   2  -2  156.18   54.19
   0  -2   2  215.78  132.69
   0  -2   2  374.66  120.19
   0  -2  -2  334.57  130.19
   0  -2   2  391.36  120.79
   0  -2  -2  403.96  121.69
   0   2   2  360.46  128.69
   0   2  -2  365.96  121.89
   0   2   2  353.36  121.29
   0   2  -2  475.15  120.89
   0   2  -2  393.36  123.49
   0   2   2  355.16  118.29
   0   2  -2  340.87  120.49
   1  -2   2 1263.57  383.26
   1  -2   2 1258.17  382.66
  -1  -2  -2 1033.00  381.96
  -1  -2  -2 1192.08  390.86
  -1  -2  -2 1115.49  383.16
  -1   2  -2 1359.96  398.66
   1   2   2  931.01  388.46
  -1   2  -2 1348.27  382.46
   2  -2   2  359.46  110.89
   2  -2   2  384.46  113.59
  -2  -2  -2  265.27  111.99
  -2  -2  -2  396.66  123.59
   2  -2   2  278.47  111.19
   2  -2   2  220.88  127.79
  -2   2  -2  324.47  113.49
  -2   2  -2  553.54  149.29
  -2   2  -2  338.37  110.89
   2   2   2  421.46  113.89
  -2   2  -2  352.26  111.89
   2   2   2  538.45  129.79
   3  -2   2  436.76  123.79
  -3  -2  -2  199.88  101.99
   3   2   2  311.97   91.99
  -3   2  -2  284.77   90.29
  -3   2  -2  168.78  109.29
   3   2   2  227.68  107.69
  -4  -2  -2  375.16  119.99
   4  -2   2  292.27  120.89
   4  -2   2  380.66  119.19
  -4   2  -2  390.56  119.29
   4   2   2  409.86  120.29
  -4   2  -2  272.87  121.29
  -4   2  -2  557.54  128.09
  -4   2  -2  505.65  145.99
   5  -2   2  113.59   93.49
  -5  -2  -2  366.76  106.99
   5  -2   2  582.14  123.89
  -5   2  -2  597.14  137.49
  -5   2  -2  227.58   96.69
  -6  -2  -2  147.99   53.99
   6  -2   2  346.77   99.19
   6  -2   2  200.98   54.49
   6  -2   2  196.48   70.19
   6  -2   2  181.88   65.59
  -6   2  -2  122.39   53.39
   6   2   2  211.88   54.89
  -6   2  -2  330.67   73.49
  -6   2  -2   82.49   56.39
   7  -2   2  -34.10   34.80
   7  -2   2  253.77   80.09
   7  -2   2   46.40   36.90
  -7  -2  -2   34.20   38.50
   7  -2   2  150.48   49.20
  -7   2  -2    9.90   29.20
  -7   2  -2   37.30   49.00
  -7   2  -2  217.18   52.09
   7   2   2   80.49   21.50
   7   2   2   33.10   22.40
   7   2   2   41.60   40.80
  -7   2  -2   87.99   62.89
  -8  -2  -2   53.69   15.50
  -8  -2  -2   40.50   15.50
   8  -2   2   32.30   14.40
   8  -2   2    5.60   18.80
   8  -2   2   82.49   41.30
   8  -2   2    2.50   18.60
   8  -2   2   19.10   34.80
  -8   2  -2   14.40   13.00
  -8   2  -2   38.90   32.30
   8   2   2   44.50   14.60
  -8   2  -2    3.90   14.00
   8   2   2   86.89   21.80
   8   2   2   41.80   15.90
   8   2   2  128.39   49.99
  -8   2  -2   60.29   32.70
  -8   2  -2   15.20   21.80
  -8   2  -2   15.00   38.00
   9  -2   2   17.00   19.10
   9  -2   2   42.90   30.50
  -9  -2  -2   61.19   21.00
  -9  -2  -2   50.09   16.00
   9  -2   2   82.29   44.90
   9  -2   2   33.80   24.70
   9  -2   2   33.90   15.30
  -9  -2  -2   68.19   20.20
   9  -2   2   30.70   44.00
  -9  -2  -2   95.59   33.70
   9   2   2   27.60   14.70
  -9   2  -2   29.30   29.40
  -9   2  -2    7.30   13.80
  -9   2  -2   13.60   20.10
  -9   2  -2   73.39   51.89
  -9   2  -2   12.90   25.20
   9   2   2   27.50   17.20
   9   2   2  125.29   27.40
   9   2   2  197.28   56.69
  -9   2  -2   28.60   21.40
 -10  -2  -2  112.39   38.60
  10  -2   2   20.30   18.90
 -10  -2  -2  108.89   29.00
 -10  -2  -2   70.49   26.00
  10  -2   2   91.29   46.70
  10  -2   2   42.10   35.10
 -10  -2  -2   59.99   20.30
  10  -2   2  131.09   57.39
  10  -2   2   38.20   49.10
  10  -2   2   48.90   31.50
  10  -2   2   42.30   28.90
 -10   2  -2   96.19   57.59
 -10   2  -2   34.50   34.70
  10   2   2   91.09   21.60
  10   2   2   41.00   23.70
 -10   2  -2   -0.60   23.60
 -10   2  -2   53.29   29.20
  10   2   2   75.29   28.50
 -10   2  -2   19.90   29.40
 -11  -2  -2   12.40   17.00
  11  -2   2    6.20   32.20
  11  -2   2   17.30   20.10
 -11  -2  -2   21.20   10.30
  11  -2   2    1.50   19.70
 -11  -2  -2  -10.80   41.80
  11  -2   2   58.09   55.49
 -11  -2  -2   17.40   16.60
  11   2   2   43.50   12.20
 -11   2  -2   16.00   20.00
 -11   2  -2    0.50   15.00
  11   2   2   12.50   16.80
 -11   2  -2   26.00   30.80
  -9  -3   2   67.69   39.90
  -9  -3   2   31.30   14.40
  -9  -3   2   20.30   29.00
   9  -3  -2   44.10   11.80
  -9  -3   2   26.00   32.60
   9  -3  -2   90.09   40.10
  -9   3   2   -4.70   18.80
   9   3  -2    4.80   14.30
   9   3  -2   27.60   14.60
  -9   3   2   88.09   36.80
   9   3  -2   51.29   37.90
   9   3  -2   25.30   39.60
   8  -3  -2   16.80   22.30
   8  -3  -2    0.80    3.70
  -8  -3   2   -4.60    9.50
  -8  -3   2   -0.20   17.80
   8  -3  -2  -62.99   38.40
   8  -3  -2   27.70   29.80
  -8  -3   2   15.20   30.00
  -8   3   2   20.00   32.80
   8   3  -2   20.10   28.00
   8   3  -2    3.90   11.60
  -8   3   2    0.00    2.60
   8   3  -2   67.79   41.60
  -8   3   2   -1.10   18.70
   8   3  -2   10.00    6.20
  -8   3   2   21.30   44.30
   7  -3  -2    9.80    4.90
   7  -3  -2    2.20   18.10
   7  -3  -2   41.10   28.20
  -7  -3   2   -8.40   27.20
  -7  -3   2    3.40   17.60
  -7  -3   2    1.00    9.60
   7  -3  -2   20.70   45.40
  -7   3   2   20.10   19.20
  -7   3   2   29.40   42.40
   7   3  -2   11.50   20.60
   7   3  -2    3.00   12.70
   7   3  -2   10.00   29.60
  -7   3   2   96.09   42.30
  -7   3   2   16.80    5.50
  -6  -3   2   29.20   25.00
   6  -3  -2    2.90    3.10
   6  -3  -2   -0.10   11.30
  -6  -3   2   22.60   26.90
  -6  -3   2    5.80   11.10
   6  -3  -2   17.40   20.80
   6  -3  -2   -0.90   40.50
   6   3  -2   17.00   24.60
  -6   3   2    3.00   13.70
   6   3  -2   -7.10   11.70
  -6   3   2   24.60   27.80
   6   3  -2   13.10    9.00
  -6   3   2  -37.60   39.10
  -6   3   2    8.60    4.00
   5  -3  -2   25.00   52.19
   5  -3  -2   52.99   14.90
  -5  -3   2    6.40   19.10
   5  -3  -2   32.20   21.50
   5  -3  -2   45.80   31.90
  -5  -3   2   60.89   33.40
  -5   3   2   90.89   40.40
   5   3  -2   85.19   41.20
  -5   3   2   48.80   22.60
  -5   3   2   46.60   14.70
   5   3  -2    5.40   19.70
  -5   3   2   29.80   47.60
   5   3  -2   46.30   19.70
   4  -3  -2   50.29   26.90
   4  -3  -2   35.30   11.70
  -4  -3   2   16.20   20.90
  -4  -3   2   26.60   13.20
  -4  -3   2   49.20   18.30
   4  -3  -2   77.99   36.00
  -4  -3   2   14.50   36.20
   4   3  -2  119.39   42.20
   4   3  -2   33.30   16.80
   4   3  -2   19.30   41.00
  -4   3   2   32.40   11.70
  -4   3   2   37.60   31.10
  -4   3   2   57.49   24.20
   3  -3  -2   38.20   21.10
  -3  -3   2   10.70   44.40
  -3  -3   2   22.40   22.90
   3  -3  -2   31.80   12.90
   3  -3  -2   42.80   24.00
  -3  -3   2   63.69   20.00
  -3  -3   2   30.70   15.30
   3  -3  -2   18.20   25.40
   3   3  -2   35.10   28.40
   3   3  -2   55.99   15.80
   3   3  -2   99.59   19.70
  -3   3   2   40.70   13.10
  -3   3   2   11.80   25.70
   3   3  -2   12.80   46.00
  -2  -3   2  251.37   74.09
  -2  -3   2  313.07   75.79
   2  -3  -2  144.19   75.69
  -2  -3   2  162.08   81.09
   2  -3  -2  319.17   88.49
   2  -3  -2  220.48   71.29
  -2  -3   2   61.79   84.69
   2   3  -2  236.68   74.59
  -2   3   2  166.38   76.69
   2   3  -2  281.57   83.49
  -2   3   2  240.18   71.29
   2   3  -2   92.69   94.19
   2   3  -2  184.28   73.29
  -2   3   2  207.78   85.79
  -1  -3   2  179.38  134.49
   1  -3  -2  318.87  113.39
  -1  -3   2  346.07  121.09
  -1   3   2  393.66  118.79
   1   3  -2  400.06  116.59
   1   3  -2  197.28  132.59
   1   3  -2  323.57  116.09
  -1   3   2  391.96  113.49
   1   3  -2  374.56  122.19
   0  -3   2  373.56   97.89
   0  -3   2  278.07  100.49
   0  -3  -2  262.17   94.09
   0  -3   2  124.39  109.89
   0  -3  -2  252.27  115.69
   0  -3  -2  422.86  101.19
   0  -3   2  195.38   97.09
   0   3  -2  360.06   97.79
   0   3   2  263.47  114.89
   0   3   2  337.87   94.19
   0   3  -2  380.26   98.89
   0   3  -2  201.98   99.49
   0   3  -2   65.79  108.79
   0   3   2  336.07   99.89
  -1  -3  -2  336.67  113.59
   1  -3   2  335.37  117.89
   1  -3   2  353.76  118.79
  -1  -3  -2  497.85  120.39
   1  -3   2  317.67  116.39
  -1  -3  -2  292.77  127.59
  -1   3  -2  323.97  117.49
  -1   3  -2  122.29  130.99
  -1   3  -2  465.75  120.69
  -1   3  -2  434.46  117.69
   1   3   2  533.05  120.59
   2  -3   2  479.75  150.78
  -2  -3  -2  222.28  116.69
   2  -3   2  355.56  101.19
  -2  -3  -2  265.77  100.79
   2  -3   2  339.17  101.69
   2  -3   2  265.87  101.59
  -2   3  -2  669.13  161.58
  -2   3  -2  244.08  101.79
  -2   3  -2  384.46  101.59
   2   3   2  155.38  110.39
   2   3   2  277.07  101.39
   2   3   2  304.97   97.29
  -2   3  -2  394.56  102.59
  -3  -3  -2   26.20   10.70
   3  -3   2   91.79   21.10
  -3  -3  -2   32.20   31.20
   3  -3   2   67.69   57.59
   3  -3   2   14.60   17.80
  -3  -3  -2   37.20   17.20
  -3   3  -2   57.19   19.20
   3   3   2   36.30   10.80
  -3   3  -2   92.69   26.20
  -3   3  -2   39.00   16.20
  -3   3  -2   24.50   19.70
   3   3   2   44.40   36.80
   3   3   2   25.30   16.30
  -3   3  -2   84.29   65.09
   4  -3   2   68.39   58.89
   4  -3   2   23.30   13.10
   4  -3   2   35.10   10.70
  -4  -3  -2   22.40   33.60
  -4  -3  -2   35.90   15.90
  -4   3  -2   56.69   18.20
   4   3   2   26.80   35.60
  -4   3  -2   60.29   61.09
  -4   3  -2   10.40    9.80
  -4   3  -2   89.49   29.80
   4   3   2   21.10   15.00
  -5  -3  -2  176.38   71.69
  -5  -3  -2   88.09   47.00
   5  -3   2  157.78   48.30
  -5   3  -2  152.78   48.30
   5   3   2  187.98   49.60
   5   3   2  246.18   81.79
  -5   3  -2   48.50   53.19
   6  -3   2   11.60   11.80
  -6  -3  -2   21.80   13.10
   6  -3   2   -3.10   18.10
  -6  -3  -2   36.50   38.30
  -6   3  -2    9.10   10.80
   6   3   2   36.50   37.90
  -6   3  -2   10.00   32.50
   6   3   2   36.00   14.00
  -7  -3  -2   18.60   13.80
   7  -3   2   43.50   26.10
  -7  -3  -2   45.80   40.00
   7  -3   2   19.40   14.30
   7  -3   2   24.70   24.50
  -7   3  -2    8.30   11.20
  -7   3  -2   33.00   11.10
  -7   3  -2    9.50   25.40
   7   3   2    7.50   12.10
  -7   3  -2   71.99   27.00
   7   3   2   70.39   51.39
  -8  -3  -2   15.80   12.10
  -8  -3  -2   34.10   33.60
   8  -3   2   35.00   26.80
   8  -3   2    7.80   10.10
   8  -3   2   19.70   12.40
   8  -3   2   35.00   28.20
   8   3   2   15.10   11.70
   8   3   2   42.80   41.70
  -8   3  -2   -7.60   20.10
  -8   3  -2   48.60   26.60
  -8   3  -2    6.50   10.70
   9  -3   2   24.70   16.00
  -9  -3  -2   13.40   13.10
   9  -3   2   12.60   20.60
  -9  -3  -2   23.80   11.00
   9  -3   2   12.70   13.00
  -9  -3  -2  111.99   47.80
   9   3   2  275.27   72.39
  -9   3  -2   26.70   15.50
  -9   3  -2   15.60   13.30
   9   3   2   21.30   14.60
   9   3   2   37.60   12.10
  -9   3  -2   35.20   26.60
  -6  -4   2   19.50   13.00
   6  -4  -2    6.20   21.00
  -6  -4   2    7.40    8.60
   6  -4  -2   27.60   20.70
   6  -4  -2   16.70    6.20
  -6  -4   2   23.20   29.00
   6  -4  -2    3.10   12.80
  -6   4   2   40.40   21.00
  -6   4   2   11.60    5.90
   6   4  -2    3.80   26.30
   6   4  -2   11.10   11.10
  -6   4   2   73.19   40.30
   5  -4  -2   20.10   28.40
  -5  -4   2    7.50   13.00
   5  -4  -2   12.80   18.40
  -5  -4   2    6.10   20.60
   5  -4  -2   38.30    9.70
  -5  -4   2   36.10   16.60
   5  -4  -2   26.50   19.80
  -5  -4   2   23.30   29.80
  -5   4   2   28.40   30.90
   5   4  -2   14.40   24.30
  -5   4   2   24.30    9.40
   5   4  -2   12.90   21.40
   5   4  -2   37.30   15.90
  -5   4   2    4.10   16.90
   5   4  -2   26.90   13.80
  -4  -4   2    4.60   16.10
  -4  -4   2   12.60   20.30
   4  -4  -2   20.50    8.20
   4  -4  -2    3.40   15.60
  -4  -4   2   43.00   16.50
  -4  -4   2   24.00   14.70
   4  -4  -2   -9.90   20.40
   4   4  -2   19.10   13.90
   4   4  -2    3.10   21.00
  -4   4   2    8.40   15.20
   4   4  -2    6.30   23.90
  -4   4   2   -2.00   23.80
   4   4  -2   42.80   15.50
  -4   4   2   29.80    8.40
   3  -4  -2   17.70   15.80
   3  -4  -2   10.00   26.80
  -3  -4   2   32.90   19.10
   3  -4  -2   19.70    8.80
  -3  -4   2   26.20   14.70
  -3  -4   2   30.70   28.80
  -3  -4   2   -3.00   18.50
  -3   4   2   42.20    9.20
   3   4  -2   29.70   17.80
   3   4  -2   -4.90   17.00
  -3   4   2    7.10   14.20
   3   4  -2   -6.60   21.80
  -3   4   2   37.90   33.80
   3   4  -2   21.00   14.20
  -2  -4   2   13.50   13.50
  -2  -4   2   13.10   26.30
  -2  -4   2   35.40   20.30
   2  -4  -2    5.70   13.10
   2  -4  -2   30.00    8.10
  -2  -4   2   30.20   26.70
   2  -4  -2   16.80   30.80
  -2   4   2    0.90   28.90
   2   4  -2   17.30   25.60
   2   4  -2   15.40   14.90
  -2   4   2   19.00    7.80
   2   4  -2   14.60   23.60
  -2   4   2   16.50   16.90
   2   4  -2   14.80   16.20
  -1  -4   2   89.79   28.20
   1  -4  -2    7.20   31.30
  -1  -4   2   49.90   29.90
   1  -4  -2   49.00   25.40
  -1  -4   2   78.89   35.20
  -1  -4   2   32.20   34.30
   1   4  -2   10.10   33.50
   1   4  -2   45.60   32.80
  -1   4   2   58.29   18.80
  -1   4   2   67.79   29.00
   1   4  -2   70.79   26.10
   1   4  -2   84.49   31.70
   0  -4   2   72.49   29.40
   0  -4   2    9.30   17.30
   0  -4   2   45.80   18.00
   0  -4   2   46.40   26.20
   0  -4  -2   24.10   17.70
   0  -4   2   24.60   29.30
   0  -4  -2   31.20   10.70
   0  -4  -2   43.90   37.30
   0   4  -2   22.50   16.10
   0   4  -2   30.80   32.50
   0   4   2   28.30   19.10
   0   4  -2   55.09   26.70
   0   4  -2   19.70   22.20
   1  -4   2   27.00   19.30
   1  -4   2   63.29   21.00
  -1  -4  -2   42.50   12.60
  -1  -4  -2   39.30   22.90
   1  -4   2   23.90   22.00
   1  -4   2   32.10   28.90
  -1  -4  -2    8.00   27.70
  -1   4  -2   15.30   15.80
   1   4   2   46.00   12.70
   1   4   2   32.30   20.30
  -1   4  -2   27.10   23.40
  -1   4  -2    3.60   17.70
   1   4   2   39.50   42.60
  -1   4  -2   40.30   25.20
  -1   4  -2    2.40   30.10
   2  -4   2    0.50   23.50
   2  -4   2   43.60   24.00
  -2  -4  -2   39.30   22.50
   2  -4   2   36.90   23.90
  -2  -4  -2   -1.80   25.60
  -2  -4  -2   40.30   14.40
   2  -4   2   46.90   21.00
  -2   4  -2   41.00   24.20
   2   4   2   57.89   14.60
  -2   4  -2   32.80   19.30
  -2   4  -2    8.50   33.70
   2   4   2   31.10   18.90
   2   4   2   60.09   45.10
  -2   4  -2   67.59   31.80
   3  -4   2   99.69   45.70
  -3  -4  -2  100.19   45.30
  -3  -4  -2  171.18   74.19
  -3  -4  -2  123.19   38.90
   3  -4   2   23.90   45.60
   3  -4   2  164.88   49.10
   3  -4   2  127.69   46.50
  -3   4  -2   37.40   52.79
  -3   4  -2   77.59   46.00
   3   4   2  103.39   45.30
  -3   4  -2   88.39   44.00
   3   4   2  136.49   38.90
   3   4   2  137.59   69.99
   4  -4   2   14.00   12.60
   4  -4   2   40.70   18.40
   4  -4   2   18.40   26.70
   4  -4   2   57.39   24.90
  -4  -4  -2    0.50   23.80
  -4  -4  -2   20.80   15.70
  -4  -4  -2   16.70    7.70
   4   4   2   32.60    7.90
  -4   4  -2   23.40   21.00
   4   4   2   20.40   29.50
  -4   4  -2   17.30   16.00
   4   4   2   17.90   15.00
  -4   4  -2   15.20   31.90
  -5  -4  -2   19.70   28.40
   5  -4   2    3.60   23.00
  -5  -4  -2    8.90   13.70
   5  -4   2   29.60   17.50
  -5  -4  -2   22.10    7.70
  -5   4  -2   27.60   16.30
   5   4   2   18.90   29.60
  -5   4  -2   21.90   23.00
   5   4   2    7.90   13.30
  -5   4  -2   -8.80   20.20
   5   4   2   26.80    7.80
   6  -4   2    5.00   12.50
  -6  -4  -2   21.90   31.30
  -6  -4  -2    5.10    2.40
  -6  -4  -2    7.70   11.80
   6   4   2   18.80   29.90
  -6   4  -2   12.00   11.30
  -6   4  -2   16.70   23.30
   6   4   2   13.50   11.70
  12   0  -3   -3.20   14.00
 -12   0   3    5.40   17.70
 -12   0   3    0.10    2.10
  11   0  -3   15.10   17.10
 -11   0   3   10.20   14.80
 -10   0   3   -2.90   10.90
  10   0  -3    5.10   12.20
  10   0  -3   15.60    9.60
   9   0  -3   48.00   34.90
  -9   0   3   89.69   37.70
  -9   0   3   85.99   28.90
  -8   0   3   33.50   23.20
   8   0  -3   36.20   24.10
   7   0  -3   48.40   26.10
  -7   0   3   60.79   37.10
  -6   0   3  360.46  102.49
  -6   0   3  234.38   90.69
   6   0  -3  251.27   96.79
   5   0  -3 1693.83  543.65
   5   0  -3 2007.10  546.15
  -5   0   3 1440.66  542.85
   4   0  -3  282.07  103.69
  -4   0   3  296.57  104.29
   3   0  -3 9244.88 2995.50
  -3   0   3 9999.00 2995.60
  -3   0   3 8773.62 2998.60
  -2   0   3 1307.47  423.76
  -3   0  -3  281.97   82.19
   3   0   3  237.78   81.89
  -3   0  -3  172.18   85.79
   4   0   3 3339.57  975.60
  -4   0  -3 3431.76  975.70
  -4   0  -3 2844.42  974.70
   4   0   3 2689.13  974.50
  -5   0  -3  102.29   46.80
   5   0   3  152.68   50.39
  -5   0  -3  127.09   41.70
   5   0   3   92.89   44.10
  -5   0  -3  112.29   46.40
  -6   0  -3   78.79   23.80
  -6   0  -3   -5.10   42.30
  -6   0  -3   28.70   23.40
   6   0   3   82.09   35.50
   6   0   3   22.20   23.40
  -6   0  -3  138.89   36.90
  -7   0  -3   26.10   16.10
   7   0   3   14.00   13.20
  -7   0  -3    7.70   19.50
   7   0   3   58.99   48.70
   7   0   3   10.00   25.30
   7   0   3   38.60   24.70
  -7   0  -3  -23.00   29.80
  -7   0  -3   62.79   49.40
  -8   0  -3   -2.80   25.10
  -8   0  -3   28.40   38.50
   8   0   3   42.70   46.90
   8   0   3   15.30   17.90
  -8   0  -3   13.60   25.00
  -8   0  -3   86.39   23.70
   8   0   3    8.20   24.00
   8   0   3   17.40   14.30
  -8   0  -3   -4.30   19.40
  -9   0  -3  146.69   38.80
   9   0   3   19.60   16.00
   9   0   3   37.30   25.40
  -9   0  -3   31.90   17.70
   9   0   3   39.20   46.40
  -9   0  -3   62.19   51.29
  -9   0  -3   29.50   23.40
   9   0   3   14.60   23.40
  10   0   3   13.90   12.80
 -10   0  -3   18.50   20.90
 -10   0  -3   17.60   19.80
  10   0   3    8.70   17.90
  10   0   3   12.20   39.20
 -10   0  -3    4.40   32.20
  10   0   3   14.20   19.60
 -10   0  -3    3.10   11.60
 -11   0  -3   -0.20   12.40
  11   0   3    7.50   52.79
  11   0   3    7.80   18.90
 -11   0  -3    9.00   19.40
  11   0   3    2.10   18.30
 -11   0  -3    8.30   40.10
 -11   0  -3   17.50   22.20
  11   0   3    1.80   10.40
 -12   0  -3    9.20   25.10
 -12   0  -3   -3.00   17.10
  12   0   3   21.00   25.90
  12   0   3   13.30   57.69
 -12   0  -3   28.60   60.09
  12   0   3   13.90   18.60
 -12  -1   3   31.10   33.70
  12  -1  -3   47.70   33.80
 -12  -1   3  100.39   38.70
  12   1  -3   75.89   35.20
 -12   1   3  133.89   43.40
  12   1  -3   77.59   41.90
 -11  -1   3   19.90   17.60
 -11  -1   3   24.00   24.00
  11  -1  -3    7.80   13.10
  11  -1  -3    2.50    3.80
  11   1  -3   17.20   22.50
  11   1  -3   -2.50   12.40
 -11   1   3    7.90    3.90
 -11   1   3   49.40   24.20
  10  -1  -3   65.59   29.00
 -10  -1   3   26.80   24.00
 -10  -1   3   50.19   31.80
 -10   1   3   71.09   47.40
  10   1  -3   64.99   33.10
 -10   1   3   56.49   26.70
   9  -1  -3   26.50   19.20
  -9  -1   3    7.70   15.50
   9  -1  -3   34.20   29.60
   9   1  -3   32.20   25.60
  -9   1   3   59.59   23.30
  -9   1   3   34.60   29.90
   8  -1  -3  131.49   50.09
   8  -1  -3   88.19   35.70
  -8  -1   3  141.69   47.50
  -8   1   3   45.80   32.70
  -8   1   3  127.79   48.30
  -7  -1   3  421.56  143.39
  -6  -1   3  322.67   88.19
   6   1  -3  177.28   84.79
  -5  -1   3  203.08   65.59
   5  -1  -3  184.78   59.59
   5   1  -3  169.58   63.79
  -5   1   3  331.97   71.59
  -5   1   3  107.09   58.09
   4  -1  -3  753.12  277.67
  -4  -1   3  924.71  279.27
  -4  -1   3  886.51  278.77
   4   1  -3  887.41  278.77
  -4   1   3  713.63  280.67
   4   1  -3 1005.10  279.47
   3  -1  -3  411.46  158.48
   3  -1  -3  506.85  163.78
  -3   1   3  440.96  158.78
   3   1  -3  552.94  158.08
   3   1  -3  502.95  157.68
   2  -1  -3 2793.92  833.22
   2  -1  -3 2566.14  827.52
   2  -1  -3 2880.61  834.52
  -2   1   3 2094.19  831.42
  -2   1   3 2882.91  834.62
  -2   1   3 2585.54  827.52
   1  -1  -3  794.52  232.28
  -1  -1   3  555.44  232.78
   1   1  -3  767.32  233.28
  -1   1   3 1095.49  246.38
   0  -1   3 2017.10  645.74
   0  -1  -3 1954.10  652.43
   0  -1  -3 2062.89  647.54
   0   1  -3 1949.70  645.74
[truncated: 180,840 more chars]
